# Supplementary material for: iTRAQ-based proteomic analysis of Deinococcus radiodurans in response to 12C6+ heavy ion irradiation
Source: BMC Microbiol. 2022 Nov 4;22:264. doi: 10.1186/s12866-022-02676-x (PMC9635210; doi:10.1186/s12866-022-02676-x)
Supplement: Supplementary file 2 — Additional file 2. Protein identification and quantification of Deinococcus radiodurans. [file 12866_2022_2676_MOESM2_ESM.xlsx]

## Sheet: proteomics data
	Additional file 2. Protein identification and quantification of Deinococcus radiodurans
	Totally 2435 proteins were identified with FDR ＜1%.
	Totally 2212 proteins were quantified.
	NQ meant the protein was not quantified.
	452 differential proteins were screened by p-value<0.05, Log2 (Fold change)≥0.2
	Protein IDs	Majority protein IDs	Protein names	Gene names	Fasta headers	Number of proteins	Peptides	Unique peptides	Sequence coverage (%)	Mol. weight (kDa)	Sequence length	Q-value	Score	Identification type Rep1	Identification type Rep2	0Gy_intensity_Rep1	20Gy_intensity_Rep1	80Gy_intensity_Rep1	160Gy_intensity_Rep1	0Gy_intensity_Rep2	20Gy_intensity_Rep2	80Gy_intensity_Rep2	160Gy_intensity_Rep2	Intensity	Intensity Rep1	Intensity Rep2	MS/MS Count	p-value(20/0)	p-value(80/0)	p-value(160/0)	Log2(Fold change_20/0)	Log2(Fold change_80/0)	Log2(Fold change_160/0)	MaxQuant	PD	pFind	Differential proteins
	A0A075IPU7	A0A075IPU7	Peroxide stress regulator PerR	perR	>tr|A0A075IPU7|A0A075IPU7_DEIRA Peroxide stress regulator PerR OS=Deinococcus radiodurans (strain ATCC 13939 / DSM 20539 / JCM 16871 / LMG 4051 / NBRC 15346 / NCIMB 9279 / R1 / VKM B-1422) OX=243230 GN=perR PE=3 SV=1	1	1	1	5.3	14.489	131	0.0024272	1.5184	By MS/MS	By MS/MS	2537.5	2432.4	2255	2387.2	2326.7	2265.3	2140.8	2223.8	5465900	2773600	2692300	2	0.716913	0.133415	0.358029	0.0102	-0.0679	-0.0302	+	+
	I3NX86	I3NX86	Maltose alpha-D-glucosyltransferase (EC 5.4.99.16)		>tr|I3NX86|I3NX86_DEIRA Maltose alpha-D-glucosyltransferase OS=Deinococcus radiodurans (strain ATCC 13939 / DSM 20539 / JCM 16871 / LMG 4051 / NBRC 15346 / NCIMB 9279 / R1 / VKM B-1422) OX=243230 PE=1 SV=1;>tr|Q9RST7|Q9RST7_DEIRA Maltose alpha-D-glucosyltr	2	23	23	44.5	63.779	560	0	124.26	By MS/MS	By MS/MS	45133	45173	42270	44223	44898	44596	42386	44816	556980000	308820000	248160000	65	0.175532	0.0910154	0.0883152	0.0906	0.0316	0.0779	+	+	+
	O32504	O32504	DNA repair protein PprA (Pleiotropic protein promoting DNA repair)	pprA DR_A0346	>sp|O32504|PPRA_DEIRA DNA repair protein PprA OS=Deinococcus radiodurans (strain ATCC 13939 / DSM 20539 / JCM 16871 / LMG 4051 / NBRC 15346 / NCIMB 9279 / R1 / VKM B-1422) OX=243230 GN=pprA PE=1 SV=2	1	10	10	38	32.21	300	0	63.395	By MS/MS	By MS/MS	16543	16318	15619	16401	22362	21938	21119	22389	209390000	112960000	96430000	30	0.206993	0.0395465	0.0775744	0.0563	0.0427	0.0966	+	+	+
	O32506	O32506	LexA repressor (EC 3.4.21.88)	lexA DR_A0344	>sp|O32506|LEXA_DEIRA LexA repressor OS=Deinococcus radiodurans (strain ATCC 13939 / DSM 20539 / JCM 16871 / LMG 4051 / NBRC 15346 / NCIMB 9279 / R1 / VKM B-1422) OX=243230 GN=lexA PE=3 SV=1	1	4	4	23.8	22.35	210	0	15.876	By MS/MS	By MS/MS	2480.5	2249.4	2278.5	2228.4	4850.2	4678.7	4459.2	4525.8	10883000	5381200	5501900	5	0.289121	0.505451	0.0612779	-0.0713	-0.0276	-0.1194	+	+	+
	O32507	O32507	Succinate-semialdehyde dehydrogenase [NADP(+)] (SSDH) (EC 1.2.1.79)	ssdA DR_A0343	>sp|O32507|GABD_DEIRA Succinate-semialdehyde dehydrogenase [NADP(+)] OS=Deinococcus radiodurans (strain ATCC 13939 / DSM 20539 / JCM 16871 / LMG 4051 / NBRC 15346 / NCIMB 9279 / R1 / VKM B-1422) OX=243230 GN=ssdA PE=3 SV=1	1	22	22	68.6	51.24	477	0	162.85	By MS/MS	By MS/MS	46760	48702	46629	48485	32918	32914	31050	32214	701720000	389190000	312520000	88	0.137221	0.19237	0.159098	0.1507	0.1115	0.1252	+	+	+
	O32508	O32508	CinA-like protein	cinA DR_2338	>sp|O32508|CINAL_DEIRA CinA-like protein OS=Deinococcus radiodurans (strain ATCC 13939 / DSM 20539 / JCM 16871 / LMG 4051 / NBRC 15346 / NCIMB 9279 / R1 / VKM B-1422) OX=243230 GN=cinA PE=3 SV=1	1	13	13	37.4	42.662	404	0	49.592	By MS/MS	By MS/MS	19556	19483	18846	20100	17068	16825	15568	16929	107610000	61712000	45894000	28	0.219991	0.615102	0.072931	0.0756	0.0263	0.1321	+	+	+
	O83026	O83026	Phosphoenolpyruvate synthase (PEP synthase) (EC 2.7.9.2) (Pyruvate, water dikinase)	ppsA DR_1727	>sp|O83026|PPSA_DEIRA Phosphoenolpyruvate synthase OS=Deinococcus radiodurans (strain ATCC 13939 / DSM 20539 / JCM 16871 / LMG 4051 / NBRC 15346 / NCIMB 9279 / R1 / VKM B-1422) OX=243230 GN=ppsA PE=3 SV=2	1	23	23	34.6	84.894	780	0	140.38	By MS/MS	By MS/MS	40454	39471	37518	37516	47080	46846	44830	44196	198480000	112480000	86003000	51	0.158053	0.326569	0.119569	0.0609	0.0307	-0.0719	+	+	+
	P42443	P42443	Protein RecA (Recombinase A)	recA DR_2340	>sp|P42443|RECA_DEIRA Protein RecA OS=Deinococcus radiodurans (strain ATCC 13939 / DSM 20539 / JCM 16871 / LMG 4051 / NBRC 15346 / NCIMB 9279 / R1 / VKM B-1422) OX=243230 GN=recA PE=1 SV=2	1	26	26	74.4	38.144	363	0	204.09	By MS/MS	By MS/MS	74372	76157	72175	74996	67177	68572	65305	66510	1483900000	804560000	679340000	116	0.0289995	0.0208257	0.114223	0.1552	0.1149	0.1035	+	+	+
	P49228	P49228	50S ribosomal protein L32	rpmF DR_2366	>sp|P49228|RL32_DEIRA 50S ribosomal protein L32 OS=Deinococcus radiodurans (strain ATCC 13939 / DSM 20539 / JCM 16871 / LMG 4051 / NBRC 15346 / NCIMB 9279 / R1 / VKM B-1422) OX=243230 GN=rpmF PE=1 SV=3	1	4	4	70	6.7919	60	0	18.305	By MS/MS	By MS/MS	4105.1	3960.2	4516.9	4318	2644.6	2721.6	2900.1	3025.4	35347000	17901000	17446000	11	0.316436	0.0284812	0.0466938	0.0895	0.4309	0.3439	+	+	+	+
	P50933	P50933	L-lactate dehydrogenase (L-LDH) (EC 1.1.1.27) (2-ketoacid:NAD-dependent dehydrogenase)	ldh DR_2364	>sp|P50933|LDH_DEIRA L-lactate dehydrogenase OS=Deinococcus radiodurans (strain ATCC 13939 / DSM 20539 / JCM 16871 / LMG 4051 / NBRC 15346 / NCIMB 9279 / R1 / VKM B-1422) OX=243230 GN=ldh PE=1 SV=2	1	10	10	34.9	32.164	304	0	50.388	By MS/MS	By MS/MS	9998	10701	9893	10405	11104	11459	10753	10871	141140000	78565000	62574000	19	0.0586211	0.145782	0.149366	0.225	0.1341	0.1278	+	+	+
	P52027	P52027	DNA polymerase I (POL I) (EC 2.7.7.7)	polA DR_1707	>sp|P52027|DPO1_DEIRA DNA polymerase I OS=Deinococcus radiodurans (strain ATCC 13939 / DSM 20539 / JCM 16871 / LMG 4051 / NBRC 15346 / NCIMB 9279 / R1 / VKM B-1422) OX=243230 GN=polA PE=3 SV=2	1	39	39	45.5	105.66	956	0	208.16	By MS/MS	By MS/MS	54466	54711	51675	52039	44094	43718	40891	40939	441010000	247690000	193310000	90	0.0447122	0.306465	0.198033	0.0934	0.026	-0.0472	+	+	+
	P52153	P52153	Transcription termination factor Rho (EC 3.6.4.-) (ATP-dependent helicase Rho)	rho DR_1338	>sp|P52153|RHO_DEIRA Transcription termination factor Rho OS=Deinococcus radiodurans (strain ATCC 13939 / DSM 20539 / JCM 16871 / LMG 4051 / NBRC 15346 / NCIMB 9279 / R1 / VKM B-1422) OX=243230 GN=rho PE=3 SV=2	1	21	21	53.8	47.131	426	0	76.409	By MS/MS	By MS/MS	39392	40004	36559	38951	38868	39419	37066	38964	362130000	177500000	184630000	59	0.0669735	0.295518	0.0727113	0.1364	0.0339	0.0955	+	+	+
	P56860	P56860	Adenosine 5'-phosphosulfate reductase (APS reductase) (EC 1.8.4.10) (5'-adenylylsulfate reductase) (Thioredoxin-dependent 5'-adenylylsulfate reductase)	cysH DR_A0015	>sp|P56860|CYSH_DEIRA Adenosine 5-phosphosulfate reductase OS=Deinococcus radiodurans (strain ATCC 13939 / DSM 20539 / JCM 16871 / LMG 4051 / NBRC 15346 / NCIMB 9279 / R1 / VKM B-1422) OX=243230 GN=cysH PE=3 SV=1	1	1	1	2.4	27.751	255	1	-2	By MS/MS	By MS/MS	1389.1	1267.2	1240.2	1217.5	1570.3	1404.8	1511	1512.5	879910	566310	313600	2	0.278112	0.970551	0.346039	-0.1636	-0.0028	-0.1085	+
	P56861	P56861	Adenylyl-sulfate kinase (EC 2.7.1.25) (APS kinase) (ATP adenosine-5'-phosphosulfate 3'-phosphotransferase) (Adenosine-5'-phosphosulfate kinase)	cysC DR_A0014	>sp|P56861|CYSC_DEIRA Adenylyl-sulfate kinase OS=Deinococcus radiodurans (strain ATCC 13939 / DSM 20539 / JCM 16871 / LMG 4051 / NBRC 15346 / NCIMB 9279 / R1 / VKM B-1422) OX=243230 GN=cysC PE=3 SV=1	1	7	7	49	20.588	192	0	62.8	By MS/MS	By MS/MS	9781.4	10075	9574.7	10113	7818.6	8010.3	7797.5	7816.5	256560000	131690000	124860000	23	0.0463774	0.105727	0.168627	0.1675	0.1602	0.1461	+	+	+
	P56864	P56864	Sulfate adenylyltransferase (EC 2.7.7.4) (ATP-sulfurylase) (Sulfate adenylate transferase) (SAT)	sat DR_A0016	>sp|P56864|SAT_DEIRA Sulfate adenylyltransferase OS=Deinococcus radiodurans (strain ATCC 13939 / DSM 20539 / JCM 16871 / LMG 4051 / NBRC 15346 / NCIMB 9279 / R1 / VKM B-1422) OX=243230 GN=sat PE=3 SV=1	1	11	11	37.5	42.943	387	0	55.375	By MS/MS	By MS/MS	16462	16131	14984	15987	15211	15909	14784	15259	81870000	38683000	43187000	21	0.213329	0.641332	0.390881	0.1327	0.0347	0.0738	+	+	+
	P56867	P56867	Hexagonally packed intermediate-layer surface protein	hpi DR_2508	>sp|P56867|HPI_DEIRA Hexagonally packed intermediate-layer surface protein OS=Deinococcus radiodurans (strain ATCC 13939 / DSM 20539 / JCM 16871 / LMG 4051 / NBRC 15346 / NCIMB 9279 / R1 / VKM B-1422) OX=243230 GN=hpi PE=3 SV=1	1	48	48	60.2	99.354	948	0	323.31	By MS/MS	By MS/MS	180890	118920	133260	130040	178550	119130	131470	129060	3750800000	1976300000	1774500000	197	0.00151178	0.00535406	0.000691628	-0.9599	-0.5958	-0.7348	+	+	+	+
	P56905	P56905	Peptide chain release factor 1 (RF-1)	prfA DR_0976	>sp|P56905|RF1_DEIRA Peptide chain release factor 1 OS=Deinococcus radiodurans (strain ATCC 13939 / DSM 20539 / JCM 16871 / LMG 4051 / NBRC 15346 / NCIMB 9279 / R1 / VKM B-1422) OX=243230 GN=prfA PE=3 SV=1	1	8	8	29.1	41.126	375	0	50.727	By MS/MS	By MS/MS	6025.5	6028.5	5765	5947	7756	7931.7	7550.3	7614.4	49180000	25577000	23603000	16	0.0153601	0.0416683	0.108982	0.1279	0.0986	0.0654	+	+	+
	P56925	P56925	33 kDa chaperonin (Heat shock protein 33 homolog) (HSP33)	hslO DR_0985	>sp|P56925|HSLO_DEIRA 33 kDa chaperonin OS=Deinococcus radiodurans (strain ATCC 13939 / DSM 20539 / JCM 16871 / LMG 4051 / NBRC 15346 / NCIMB 9279 / R1 / VKM B-1422) OX=243230 GN=hslO PE=3 SV=3	1	16	16	65.5	30.98	293	0	88.431	By MS/MS	By MS/MS	29703	31069	28307	30233	23405	25971	24576	25705	285450000	153910000	131540000	31	0.156399	0.196656	0.175956	0.2892	0.1898	0.2483	+	+	+
	P56926	P56926	Glutamine--tRNA ligase (EC 6.1.1.18) (Glutaminyl-tRNA synthetase) (GlnRS)	glnS DR_2611	>sp|P56926|SYQ_DEIRA Glutamine--tRNA ligase OS=Deinococcus radiodurans (strain ATCC 13939 / DSM 20539 / JCM 16871 / LMG 4051 / NBRC 15346 / NCIMB 9279 / R1 / VKM B-1422) OX=243230 GN=glnS PE=1 SV=1	1	50	50	58	93.47	852	0	302.79	By MS/MS	By MS/MS	99606	100140	93898	94183	100400	100110	94475	95694	1077200000	533620000	543550000	140	0.134938	0.0261675	0.175896	0.1013	0.0356	-0.0275	+	+	+
	P83589	P83589	Probable 3-hydroxyacyl-CoA dehydrogenase (EC 1.1.1.35)	DR_2477	>sp|P83589|HCDH_DEIRA Probable 3-hydroxyacyl-CoA dehydrogenase OS=Deinococcus radiodurans (strain ATCC 13939 / DSM 20539 / JCM 16871 / LMG 4051 / NBRC 15346 / NCIMB 9279 / R1 / VKM B-1422) OX=243230 GN=DR_2477 PE=1 SV=2	1	22	22	59.5	37.54	346	0	174.54	By MS/MS	By MS/MS	69267	72449	70178	71669	67589	68655	65500	67424	2798000000	1653300000	1144700000	120	0.0744299	0.0663207	0.100056	0.1757	0.1655	0.1462	+	+	+
	Q46577	Q46577	UvrABC system protein A (UvrA protein) (Excinuclease ABC subunit A)	uvrA DR_1771	>sp|Q46577|UVRA_DEIRA UvrABC system protein A OS=Deinococcus radiodurans (strain ATCC 13939 / DSM 20539 / JCM 16871 / LMG 4051 / NBRC 15346 / NCIMB 9279 / R1 / VKM B-1422) OX=243230 GN=uvrA PE=3 SV=2	1	51	49	54.9	112.1	1016	0	280.67	By MS/MS	By MS/MS	103890	103760	98956	98979	85895	83886	80147	81919	809670000	443290000	366380000	132	0.249921	0.157273	0.360601	0.0663	0.0383	-0.0171	+	+	+
	Q46578	Q46578	Phosphate acyltransferase (EC 2.3.1.274) (Acyl-ACP phosphotransacylase) (Acyl-[acyl-carrier-protein]--phosphate acyltransferase) (Phosphate-acyl-ACP acyltransferase)	plsX DR_1996	>sp|Q46578|PLSX_DEIRA Phosphate acyltransferase OS=Deinococcus radiodurans (strain ATCC 13939 / DSM 20539 / JCM 16871 / LMG 4051 / NBRC 15346 / NCIMB 9279 / R1 / VKM B-1422) OX=243230 GN=plsX PE=3 SV=3	1	11	11	42.5	37.894	360	0	103.5	By MS/MS	By MS/MS	36139	38341	36402	37160	30968	32722	30395	31761	439180000	253390000	185790000	45	0.00398018	0.0573775	0.00978267	0.245	0.1752	0.1742	+	+	+	+
	Q59337	Q59337	Catalase (EC 1.11.1.6)	katA DR_1998	>sp|Q59337|CATA_DEIRA Catalase OS=Deinococcus radiodurans (strain ATCC 13939 / DSM 20539 / JCM 16871 / LMG 4051 / NBRC 15346 / NCIMB 9279 / R1 / VKM B-1422) OX=243230 GN=katA PE=1 SV=2	1	37	37	74.6	60.512	536	0	287.71	By MS/MS	By MS/MS	136760	141290	133500	136040	127670	132760	126070	128170	3828600000	2115400000	1713200000	180	0.00875399	0.0193604	0.0698357	0.1906	0.1427	0.1043	+	+	+
	Q7DF71	Q7DF71	RNA 2',3'-cyclic phosphodiesterase (RNA 2',3'-CPDase) (EC 3.1.4.58)	DR_2339	>tr|Q7DF71|Q7DF71_DEIRA RNA 2,3-cyclic phosphodiesterase OS=Deinococcus radiodurans (strain ATCC 13939 / DSM 20539 / JCM 16871 / LMG 4051 / NBRC 15346 / NCIMB 9279 / R1 / VKM B-1422) OX=243230 GN=DR_2339 PE=3 SV=1	1	6	6	35.9	25.779	234	0	30.631	By MS/MS	By MS/MS	4397.9	4340.6	3891	4067.1	5861	5530.3	5363.7	5589.6	41914000	21806000	20108000	15	0.964282	0.263749	0.345592	0.0041	-0.0805	-0.0542	+	+	+
	Q7DF77	Q7DF77	Uncharacterized protein	DR_1770	>tr|Q7DF77|Q7DF77_DEIRA Uncharacterized protein OS=Deinococcus radiodurans (strain ATCC 13939 / DSM 20539 / JCM 16871 / LMG 4051 / NBRC 15346 / NCIMB 9279 / R1 / VKM B-1422) OX=243230 GN=DR_1770 PE=4 SV=1	1	2	2	7.7	26.001	247	0	10.125	By MS/MS	By MS/MS	5543.8	5666.5	5079.4	5614.1	4628	4941.3	4411.4	4853.8	31287000	17261000	14026000	8	0.119866	0.763333	0.137886	0.211	0.0162	0.1836	+	+	+
	Q7DF78	Q7DF78	Uncharacterized protein	DR_1726	>tr|Q7DF78|Q7DF78_DEIRA Uncharacterized protein OS=Deinococcus radiodurans (strain ATCC 13939 / DSM 20539 / JCM 16871 / LMG 4051 / NBRC 15346 / NCIMB 9279 / R1 / VKM B-1422) OX=243230 GN=DR_1726 PE=4 SV=1	1	9	9	39.8	26.766	241	0	29.411	By MS/MS	By MS/MS	16464	16321	15311	15986	15078	14633	14317	14649	39559000	19500000	20060000	15	0.450789	0.420532	0.048079	0.0473	0.0305	0.0308	+	+	+
	Q7DF80	Q7DF80	Transposase, putative	DR_0666 DR_0978 DR_1381 DR_1651 DR_1933 DR_2324	>tr|Q7DF80|Q7DF80_DEIRA Transposase, putative OS=Deinococcus radiodurans (strain ATCC 13939 / DSM 20539 / JCM 16871 / LMG 4051 / NBRC 15346 / NCIMB 9279 / R1 / VKM B-1422) OX=243230 GN=DR_0666 PE=3 SV=1	1	1	1	5.9	46.4	408	0.032	1.188		By MS/MS	NQ	NQ	NQ	NQ	NQ	NQ	NQ	NQ	NQ	NQ	NQ	1								+	+
	Q7DF92	Q7DF92	Uncharacterized protein	DR_A0345	>tr|Q7DF92|Q7DF92_DEIRA Uncharacterized protein OS=Deinococcus radiodurans (strain ATCC 13939 / DSM 20539 / JCM 16871 / LMG 4051 / NBRC 15346 / NCIMB 9279 / R1 / VKM B-1422) OX=243230 GN=DR_A0345 PE=4 SV=1	1	3	3	7.3	42.113	383	0	5.1459	By MS/MS	By MS/MS	1849.6	1773.2	1652.1	1757.1	6421.3	6628.7	6336.1	6905	6866000	1656100	5210000	4	0.488868	0.784932	0.349577	0.0874	0.0308	0.1374	+	+	+
	Q9LBE3	Q9LBE3	2-hydroxyhepta-2,4-diene-1,7-dioate isomerase/5-carboxymethyl-2-oxo-hex-3-ene-1,7-dioate decarboxylase-related protein	DR_1609	>tr|Q9LBE3|Q9LBE3_DEIRA 2-hydroxyhepta-2,4-diene-1,7-dioate isomerase/5-carboxymethyl-2-oxo-hex-3-ene-1,7-dioate decarboxylase-related protein OS=Deinococcus radiodurans (strain ATCC 13939 / DSM 20539 / JCM 16871 / LMG 4051 / NBRC 15346 / NCIMB 9279 / R1 /	1	12	12	57.6	27.328	250	0	67.618	By MS/MS	By MS/MS	14457	15771	15145	15514	22896	24143	23262	24180	426650000	232160000	194490000	33	0.0150451	0.0357447	0.0347644	0.277	0.2687	0.2663	+	+	+	+
	Q9R342	Q9R342	Elongation factor Tu (EF-Tu)	tufA DR_0309; tufB DR_2050	>sp|Q9R342|EFTU_DEIRA Elongation factor Tu OS=Deinococcus radiodurans (strain ATCC 13939 / DSM 20539 / JCM 16871 / LMG 4051 / NBRC 15346 / NCIMB 9279 / R1 / VKM B-1422) OX=243230 GN=tufA PE=3 SV=1	1	26	26	67.7	44.452	405	0	323.31	By MS/MS	By MS/MS	260360	266620	252380	262440	260650	268290	253810	263590	19492000000	9886900000	9604800000	666	0.0111337	0.0140276	0.0182889	0.166	0.1156	0.1306	+	+	+
	Q9R3J8	Q9R3J8	Transposase, putative	DR_1296 DR_C0033	>tr|Q9R3J8|Q9R3J8_DEIRA Transposase, putative OS=Deinococcus radiodurans (strain ATCC 13939 / DSM 20539 / JCM 16871 / LMG 4051 / NBRC 15346 / NCIMB 9279 / R1 / VKM B-1422) OX=243230 GN=DR_1296 PE=4 SV=1	1	3	3	13	30.681	270	0	12.186	By MS/MS	By MS/MS	1097.1	1079.5	1043.2	1025.8	5492.5	5130	5055.2	5277.9	8536500	5386900	3149600	5	0.885086	0.635123	0.724501	-0.0093	0.0195	-0.0312	+	+	+
	Q9RR60	Q9RR60	Enolase (EC 4.2.1.11) (2-phospho-D-glycerate hydro-lyase) (2-phosphoglycerate dehydratase)	eno DR_2637	>sp|Q9RR60|ENO_DEIRA Enolase OS=Deinococcus radiodurans (strain ATCC 13939 / DSM 20539 / JCM 16871 / LMG 4051 / NBRC 15346 / NCIMB 9279 / R1 / VKM B-1422) OX=243230 GN=eno PE=3 SV=1	1	27	27	76.8	45.541	422	0	323.31	By MS/MS	By MS/MS	164390	172160	165600	172870	169990	178830	172720	178700	7417600000	3913200000	3504400000	281	0.00701278	0.00321752	0.00148143	0.2228	0.2196	0.2346	+	+	+	+
	Q9RR62	Q9RR62	Pyruvate kinase (EC 2.7.1.40)	DR_2635	>tr|Q9RR62|Q9RR62_DEIRA Pyruvate kinase OS=Deinococcus radiodurans (strain ATCC 13939 / DSM 20539 / JCM 16871 / LMG 4051 / NBRC 15346 / NCIMB 9279 / R1 / VKM B-1422) OX=243230 GN=DR_2635 PE=3 SV=1	1	32	32	68.3	52.34	482	0	301.26	By MS/MS	By MS/MS	119700	123570	117230	121690	129430	131810	125320	130920	3060600000	1666300000	1394300000	182	0.0471655	0.0206003	0.0285555	0.1625	0.1215	0.1419	+	+	+
	Q9RR63	Q9RR63	Tyrosine--tRNA ligase (EC 6.1.1.1) (Tyrosyl-tRNA synthetase) (TyrRS)	tyrS DR_2634	>sp|Q9RR63|SYY_DEIRA Tyrosine--tRNA ligase OS=Deinococcus radiodurans (strain ATCC 13939 / DSM 20539 / JCM 16871 / LMG 4051 / NBRC 15346 / NCIMB 9279 / R1 / VKM B-1422) OX=243230 GN=tyrS PE=3 SV=1	1	21	21	60.8	45.504	411	0	145.09	By MS/MS	By MS/MS	42258	44085	41305	43766	33328	33524	31698	34272	802200000	456580000	345630000	74	0.10921	0.0613448	0.0291373	0.1602	0.0961	0.1869	+	+	+
	Q9RR65	Q9RR65	Dihydrofolate reductase (EC 1.5.1.3)	DR_2632	>tr|Q9RR65|Q9RR65_DEIRA Dihydrofolate reductase OS=Deinococcus radiodurans (strain ATCC 13939 / DSM 20539 / JCM 16871 / LMG 4051 / NBRC 15346 / NCIMB 9279 / R1 / VKM B-1422) OX=243230 GN=DR_2632 PE=3 SV=1	1	4	4	39.4	20.4	180	0	8.3348	By MS/MS	By MS/MS	3910.1	3920.5	3709	3882	2810.6	2733.6	2672.8	2698.3	18569000	10389000	8179800	8	0.283308	0.156558	0.348801	0.0652	0.0573	0.0433	+	+	+
	Q9RR66	Q9RR66	Deoxycytidylate deaminase, putative	DR_2631	>tr|Q9RR66|Q9RR66_DEIRA Deoxycytidylate deaminase, putative OS=Deinococcus radiodurans (strain ATCC 13939 / DSM 20539 / JCM 16871 / LMG 4051 / NBRC 15346 / NCIMB 9279 / R1 / VKM B-1422) OX=243230 GN=DR_2631 PE=3 SV=1	1	7	7	51	15.547	145	0	48.582	By MS/MS	By MS/MS	15784	16025	14967	15504	19417	19430	18273	19021	85449000	32908000	52542000	19	0.0809571	0.118201	0.051581	0.1185	0.0434	0.0566	+	+	+
	Q9RR67	Q9RR67	Thymidylate synthase (TS) (TSase) (EC 2.1.1.45)	thyA DR_2630	>tr|Q9RR67|Q9RR67_DEIRA Thymidylate synthase OS=Deinococcus radiodurans (strain ATCC 13939 / DSM 20539 / JCM 16871 / LMG 4051 / NBRC 15346 / NCIMB 9279 / R1 / VKM B-1422) OX=243230 GN=thyA PE=3 SV=1	1	8	8	27.4	44.128	387	0	35.298	By MS/MS	By MS/MS	14043	13951	13257	14024	16902	17093	16376	16674	122150000	64512000	57633000	18	0.0374195	0.153016	0.154353	0.1052	0.0761	0.086	+	+	+
	Q9RR68	Q9RR68	PadR domain-containing protein	DR_2629	>tr|Q9RR68|Q9RR68_DEIRA PadR domain-containing protein OS=Deinococcus radiodurans (strain ATCC 13939 / DSM 20539 / JCM 16871 / LMG 4051 / NBRC 15346 / NCIMB 9279 / R1 / VKM B-1422) OX=243230 GN=DR_2629 PE=4 SV=1	1	1	1	7.8	11.3	103	0.002	3.173		By MS/MS	NQ	NQ	NQ	NQ	3353.67	3289.53	3245.65	3420.87	13309.7	NQ	13309.7	1								+	+
	Q9RR70	Q9RR70	Fumarate hydratase class II (Fumarase C) (EC 4.2.1.2) (Aerobic fumarase) (Iron-independent fumarase)	fumC DR_2627	>sp|Q9RR70|FUMC_DEIRA Fumarate hydratase class II OS=Deinococcus radiodurans (strain ATCC 13939 / DSM 20539 / JCM 16871 / LMG 4051 / NBRC 15346 / NCIMB 9279 / R1 / VKM B-1422) OX=243230 GN=fumC PE=3 SV=1	1	30	30	67	49.875	464	0	213.23	By MS/MS	By MS/MS	117080	121230	118790	118580	148460	150050	147910	145050	3362900000	1635300000	1727600000	178	0.0457881	0.0672756	0.109743	0.1566	0.2035	0.0921	+	+	+
	Q9RR71	Q9RR71	Carboxylic ester hydrolase (EC 3.1.1.-)	DR_2626	>tr|Q9RR71|Q9RR71_DEIRA Carboxylic ester hydrolase OS=Deinococcus radiodurans (strain ATCC 13939 / DSM 20539 / JCM 16871 / LMG 4051 / NBRC 15346 / NCIMB 9279 / R1 / VKM B-1422) OX=243230 GN=DR_2626 PE=3 SV=1	1	8	8	21.5	55.899	540	0	27.973	By MS/MS	By MS/MS	10950	10832	10658	10876	13866	13092	13303	13225	58793000	28448000	30345000	14	0.807971	0.121532	0.402564	0.0133	0.1024	0.0389	+	+	+
	Q9RR72	Q9RR72	Uncharacterized protein	DR_2625	>tr|Q9RR72|Q9RR72_DEIRA Uncharacterized protein OS=Deinococcus radiodurans (strain ATCC 13939 / DSM 20539 / JCM 16871 / LMG 4051 / NBRC 15346 / NCIMB 9279 / R1 / VKM B-1422) OX=243230 GN=DR_2625 PE=4 SV=1	1	1	1	3.9	42.564	408	0.0076372	1.103	By MS/MS		264.88	236.3	174.52	249.31	NQ	NQ	NQ	NQ	3789300	3789300	NQ	1	0.420669	0.574099	0.525539	1.39321	0.92878	1.04684	+
	Q9RR73	Q9RR73	Uncharacterized protein	DR_2624	>tr|Q9RR73|Q9RR73_DEIRA Uncharacterized protein OS=Deinococcus radiodurans (strain ATCC 13939 / DSM 20539 / JCM 16871 / LMG 4051 / NBRC 15346 / NCIMB 9279 / R1 / VKM B-1422) OX=243230 GN=DR_2624 PE=4 SV=1	1	4	4	18	20.113	189	0	10.696	By MS/MS	By MS/MS	13727	13312	12041	13220	12240	12062	11141	12126	23317000	14458000	8859600	8	0.339629	0.105009	0.302853	0.0407	-0.0984	0.0466	+	+	+
	Q9RR74	Q9RR74	Uncharacterized protein	DR_2623	>tr|Q9RR74|Q9RR74_DEIRA Uncharacterized protein OS=Deinococcus radiodurans (strain ATCC 13939 / DSM 20539 / JCM 16871 / LMG 4051 / NBRC 15346 / NCIMB 9279 / R1 / VKM B-1422) OX=243230 GN=DR_2623 PE=4 SV=1	1	10	10	32.8	36.347	332	0	70.268	By MS/MS	By MS/MS	29521	30412	28630	29527	20593	21952	20509	20960	492690000	298430000	194260000	40	0.0865152	0.110177	0.127311	0.2181	0.1447	0.1285	+	+	+
	Q9RR75	Q9RR75	Methyltransf_25 domain-containing protein	DR_2622	>tr|Q9RR75|Q9RR75_DEIRA Methyltransf_25 domain-containing protein OS=Deinococcus radiodurans (strain ATCC 13939 / DSM 20539 / JCM 16871 / LMG 4051 / NBRC 15346 / NCIMB 9279 / R1 / VKM B-1422) OX=243230 GN=DR_2622 PE=4 SV=1	1	8	8	41.5	27.97	253	0	65.238	By MS/MS	By MS/MS	6848.4	6891.4	6355.6	6727.1	7113.7	7297.3	6924.7	7005.9	110140000	58739000	51400000	18	0.0784803	0.312384	0.175584	0.1405	0.0615	0.0635	+	+	+
	Q9RR76	Q9RR76	Glycerol-3-phosphate dehydrogenase [NAD(P)+] (EC 1.1.1.94) (NAD(P)H-dependent glycerol-3-phosphate dehydrogenase)	gpsA DR_2621	>sp|Q9RR76|GPDA_DEIRA Glycerol-3-phosphate dehydrogenase [NAD(P)+] OS=Deinococcus radiodurans (strain ATCC 13939 / DSM 20539 / JCM 16871 / LMG 4051 / NBRC 15346 / NCIMB 9279 / R1 / VKM B-1422) OX=243230 GN=gpsA PE=3 SV=1	1	10	10	43.3	33.597	328	0	36.842	By MS/MS	By MS/MS	19330	19264	18216	19475	15773	15994	15341	15652	85621000	35885000	49736000	23	0.0716142	0.1446	0.158171	0.113	0.0793	0.1047	+	+	+
	Q9RR77	Q9RR77	Cytochrome c oxidase, subunit I	DR_2620	>tr|Q9RR77|Q9RR77_DEIRA Cytochrome c oxidase, subunit I OS=Deinococcus radiodurans (strain ATCC 13939 / DSM 20539 / JCM 16871 / LMG 4051 / NBRC 15346 / NCIMB 9279 / R1 / VKM B-1422) OX=243230 GN=DR_2620 PE=3 SV=1	1	7	7	6.6	91.644	820	0	17.387	By MS/MS	By MS/MS	21894	22076	19576	21926	15324	14861	13417	15132	177470000	112590000	64880000	32	0.324725	0.0735536	0.128519	0.0694	-0.1246	0.0917	+	+	+
	Q9RR79	Q9RR79	Cytochrome AA3-controlling protein CtaA, putative	DR_2617	>tr|Q9RR79|Q9RR79_DEIRA Cytochrome AA3-controlling protein CtaA, putative OS=Deinococcus radiodurans (strain ATCC 13939 / DSM 20539 / JCM 16871 / LMG 4051 / NBRC 15346 / NCIMB 9279 / R1 / VKM B-1422) OX=243230 GN=DR_2617 PE=4 SV=1	1	2	2	4	36.699	347	0	20.41	By MS/MS	By MS/MS	1875.1	1686.7	1709.8	1888.6	2886.5	2748.1	2584.5	2985.5	31997000	12438000	19559000	5	0.219517	0.290112	0.0236978	-0.1005	-0.0708	0.1586	+	+	+
	Q9RR80	Q9RR80	Uncharacterized protein	DR_2616	>tr|Q9RR80|Q9RR80_DEIRA Uncharacterized protein OS=Deinococcus radiodurans (strain ATCC 13939 / DSM 20539 / JCM 16871 / LMG 4051 / NBRC 15346 / NCIMB 9279 / R1 / VKM B-1422) OX=243230 GN=DR_2616 PE=4 SV=1	1	1	1	3.6	18.765	169	0.0099432	0.91476		By MS/MS	NQ	NQ	NQ	NQ	2409.5	2403.5	2120.8	2283.9	5996100	NQ	5996100	1	0.480607	0.671428	0.394827	-0.3293	0.3419	-0.5233	+	+	+
	Q9RR81	Q9RR81	3-methyl-2-oxobutanoate hydroxymethyltransferase (EC 2.1.2.11) (Ketopantoate hydroxymethyltransferase) (KPHMT)	panB DR_2615	>sp|Q9RR81|PANB_DEIRA 3-methyl-2-oxobutanoate hydroxymethyltransferase OS=Deinococcus radiodurans (strain ATCC 13939 / DSM 20539 / JCM 16871 / LMG 4051 / NBRC 15346 / NCIMB 9279 / R1 / VKM B-1422) OX=243230 GN=panB PE=3 SV=2	1	6	6	29.6	30.238	284	0	44.829	By MS/MS	By MS/MS	9271.9	9375.5	9050.4	9418.9	11920	12206	11828	11828	73058000	36246000	36812000	13	0.00997553	0.0923487	0.169315	0.1435	0.1492	0.1155	+	+	+
	Q9RR82	Q9RR82	CHAD domain-containing protein	DR_2614	>tr|Q9RR82|Q9RR82_DEIRA CHAD domain-containing protein OS=Deinococcus radiodurans (strain ATCC 13939 / DSM 20539 / JCM 16871 / LMG 4051 / NBRC 15346 / NCIMB 9279 / R1 / VKM B-1422) OX=243230 GN=DR_2614 PE=4 SV=1	1	16	15	54	28.646	250	0	59.084	By MS/MS	By MS/MS	19416	18683	17632	18513	21785	21569	20488	21956	129720000	67436000	62287000	31	0.487776	0.800752	0.369277	0.0372	-0.0119	0.0569	+	+	+
	Q9RR83	Q9RR83	Hydrolase, CbbY/CbbZ/GpH/YieH family	DR_2613	>tr|Q9RR83|Q9RR83_DEIRA Hydrolase, CbbY/CbbZ/GpH/YieH family OS=Deinococcus radiodurans (strain ATCC 13939 / DSM 20539 / JCM 16871 / LMG 4051 / NBRC 15346 / NCIMB 9279 / R1 / VKM B-1422) OX=243230 GN=DR_2613 PE=4 SV=1	1	15	15	68.9	26.361	238	0	92.026	By MS/MS	By MS/MS	20191	22010	20681	22053	17065	17418	16649	17263	270600000	146000000	124600000	36	0.0868591	0.17588	0.0854886	0.231	0.1847	0.2286	+	+	+
	Q9RR84	Q9RR84	DedA family protein	DR_2612	>tr|Q9RR84|Q9RR84_DEIRA DedA family protein OS=Deinococcus radiodurans (strain ATCC 13939 / DSM 20539 / JCM 16871 / LMG 4051 / NBRC 15346 / NCIMB 9279 / R1 / VKM B-1422) OX=243230 GN=DR_2612 PE=4 SV=1	1	4	4	18	22.154	205	0.0099479	0.94435	By MS/MS	By MS/MS	2621.8	2610.1	2117.8	2334.7	3050.1	2538.9	2328.5	2823	2141900	1473200	668790	4	0.570294	0.0879868	0.40716	-0.1417	-0.4303	-0.1424	+	+	+
	Q9RR85	Q9RR85	Amino acid ABC transporter, periplasmic amino acid-binding protein	DR_2610	>tr|Q9RR85|Q9RR85_DEIRA Amino acid ABC transporter, periplasmic amino acid-binding protein OS=Deinococcus radiodurans (strain ATCC 13939 / DSM 20539 / JCM 16871 / LMG 4051 / NBRC 15346 / NCIMB 9279 / R1 / VKM B-1422) OX=243230 GN=DR_2610 PE=4 SV=1	1	14	14	67.2	27.163	253	0	131.67	By MS/MS	By MS/MS	45533	36796	44771	37572	35994	28843	35383	29410	572130000	326000000	246120000	52	0.0260183	0.0078655	0.0115628	-0.4596	0.1462	-0.4002	+	+	+	+
	Q9RR86	Q9RR86	BrkB protein, putative	DR_2609	>tr|Q9RR86|Q9RR86_DEIRA BrkB protein, putative OS=Deinococcus radiodurans (strain ATCC 13939 / DSM 20539 / JCM 16871 / LMG 4051 / NBRC 15346 / NCIMB 9279 / R1 / VKM B-1422) OX=243230 GN=DR_2609 PE=4 SV=1	1	7	7	23.6	43.503	419	0	48.229	By MS/MS	By MS/MS	12492	12398	11079	12905	13239	13763	12093	13794	344710000	152810000	191900000	24	0.0641832	0.18287	0.0422573	0.1395	-0.0802	0.2008	+	+	+	+
	Q9RR87	Q9RR87	Uncharacterized protein	DR_2608	>tr|Q9RR87|Q9RR87_DEIRA Uncharacterized protein OS=Deinococcus radiodurans (strain ATCC 13939 / DSM 20539 / JCM 16871 / LMG 4051 / NBRC 15346 / NCIMB 9279 / R1 / VKM B-1422) OX=243230 GN=DR_2608 PE=4 SV=1	1	5	5	33.3	15.492	141	0	27.035	By MS/MS	By MS/MS	7322.9	6903.4	6536.1	7193	7431.7	6854.9	6366.5	7085	14634000	5897200	8737300	9	0.157226	0.0479336	0.544156	-0.0807	-0.1542	0.0222	+	+	+
	Q9RR88	Q9RR88	Molybdenum cofactor biosynthesis protein D/E	DR_2607	>tr|Q9RR88|Q9RR88_DEIRA Molybdenum cofactor biosynthesis protein D/E OS=Deinococcus radiodurans (strain ATCC 13939 / DSM 20539 / JCM 16871 / LMG 4051 / NBRC 15346 / NCIMB 9279 / R1 / VKM B-1422) OX=243230 GN=DR_2607 PE=4 SV=1	1	5	5	27.5	25.311	229	0	31.718	By MS/MS	By MS/MS	12173	12250	11196	12005	10461	10162	9379.5	10261	23731000	11873000	11858000	10	0.296766	0.130382	0.113348	0.0694	-0.0576	0.0634	+	+	+
	Q9RR89	Q9RR89	4-diphosphocytidyl-2-C-methyl-D-erythritol kinase (CMK) (EC 2.7.1.148) (4-(cytidine-5'-diphospho)-2-C-methyl-D-erythritol kinase)	ispE DR_2605	>sp|Q9RR89|ISPE_DEIRA 4-diphosphocytidyl-2-C-methyl-D-erythritol kinase OS=Deinococcus radiodurans (strain ATCC 13939 / DSM 20539 / JCM 16871 / LMG 4051 / NBRC 15346 / NCIMB 9279 / R1 / VKM B-1422) OX=243230 GN=ispE PE=3 SV=1	1	2	2	15.4	30.919	299	0	12.916		By MS/MS	NQ	NQ	NQ	NQ	572.79	566.27	589.79	606.23	4157800	NQ	4157800	2	0.268243	0.565808	0.183801	0.75127	0.30626	0.90979	+	+	+
	Q9RR90	Q9RR90	2-C-methyl-D-erythritol 4-phosphate cytidylyltransferase (EC 2.7.7.60) (4-diphosphocytidyl-2C-methyl-D-erythritol synthase) (MEP cytidylyltransferase) (MCT)	ispD DR_2604	>sp|Q9RR90|ISPD_DEIRA 2-C-methyl-D-erythritol 4-phosphate cytidylyltransferase OS=Deinococcus radiodurans (strain ATCC 13939 / DSM 20539 / JCM 16871 / LMG 4051 / NBRC 15346 / NCIMB 9279 / R1 / VKM B-1422) OX=243230 GN=ispD PE=3 SV=1	1	5	5	15.1	23.895	232	0	10.688	By MS/MS	By MS/MS	14720	14612	13831	14365	20188	19409	18557	20013	18982000	10145000	8836500	10	0.495203	0.898017	0.277873	0.0392	0.0022	0.0631	+	+	+
	Q9RR91	Q9RR91	Flavin prenyltransferase UbiX (EC 2.5.1.129)	ubiX DR_2603	>sp|Q9RR91|UBIX_DEIRA Flavin prenyltransferase UbiX OS=Deinococcus radiodurans (strain ATCC 13939 / DSM 20539 / JCM 16871 / LMG 4051 / NBRC 15346 / NCIMB 9279 / R1 / VKM B-1422) OX=243230 GN=ubiX PE=3 SV=1	1	5	5	28.7	20.417	195	0	25.454	By MS/MS	By MS/MS	11889	11366	10787	11101	8767.9	8259.3	8062.4	8278	32294000	13698000	18596000	13	0.511169	0.114728	0.0190216	-0.0366	-0.0426	-0.0556	+	+	+
	Q9RR92	Q9RR92	Acetate kinase (EC 2.7.2.1) (Acetokinase)	ackA DR_2602	>sp|Q9RR92|ACKA_DEIRA Acetate kinase OS=Deinococcus radiodurans (strain ATCC 13939 / DSM 20539 / JCM 16871 / LMG 4051 / NBRC 15346 / NCIMB 9279 / R1 / VKM B-1422) OX=243230 GN=ackA PE=3 SV=1	1	22	22	71.9	41.797	398	0	228.89	By MS/MS	By MS/MS	38440	38806	36525	39436	34499	35050	32731	34975	750790000	404510000	346280000	78	0.0138345	0.00015604	0.0627216	0.131	0.0566	0.1562	+	+	+
	Q9RR93	Q9RR93	NAGPA domain-containing protein	DR_2601	>tr|Q9RR93|Q9RR93_DEIRA NAGPA domain-containing protein OS=Deinococcus radiodurans (strain ATCC 13939 / DSM 20539 / JCM 16871 / LMG 4051 / NBRC 15346 / NCIMB 9279 / R1 / VKM B-1422) OX=243230 GN=DR_2601 PE=4 SV=1	1	2	2	4.5	25.995	247	0	3.6974	By MS/MS	By MS/MS	2579.4	1907.2	2182	2057.5	1832.8	1318.7	1418.9	1444.9	1699600	1280400	419290	3	0.0211877	0.0871013	0.0145295	-0.7119	-0.3536	-0.4895	+	+	+	+
	Q9RR94	Q9RR94	SCP domain-containing protein	DR_2600	>tr|Q9RR94|Q9RR94_DEIRA SCP domain-containing protein OS=Deinococcus radiodurans (strain ATCC 13939 / DSM 20539 / JCM 16871 / LMG 4051 / NBRC 15346 / NCIMB 9279 / R1 / VKM B-1422) OX=243230 GN=DR_2600 PE=4 SV=1	1	1	1	3.2	34.908	347	0	3.2994	By MS/MS	By MS/MS	3185.9	2689.2	2700	2757.5	3158.4	2917.1	2629.2	2594.8	7421100	4028000	3393100	2	0.258051	0.0448047	0.136432	-0.2217	-0.2582	-0.3316	+	+	+	+
	Q9RR95	Q9RR95	Uncharacterized protein	DR_2599	>tr|Q9RR95|Q9RR95_DEIRA Uncharacterized protein OS=Deinococcus radiodurans (strain ATCC 13939 / DSM 20539 / JCM 16871 / LMG 4051 / NBRC 15346 / NCIMB 9279 / R1 / VKM B-1422) OX=243230 GN=DR_2599 PE=4 SV=1	1	23	23	51.6	50.38	481	0	171.59	By MS/MS	By MS/MS	48029	42019	40386	41392	45820	40027	38774	39002	249520000	143710000	105810000	53	0.0299197	0.0218923	0.0329739	-0.2467	-0.2471	-0.2919	+	+	+	+
	Q9RR96	Q9RR96	Uncharacterized protein	DR_2598	>tr|Q9RR96|Q9RR96_DEIRA Uncharacterized protein OS=Deinococcus radiodurans (strain ATCC 13939 / DSM 20539 / JCM 16871 / LMG 4051 / NBRC 15346 / NCIMB 9279 / R1 / VKM B-1422) OX=243230 GN=DR_2598 PE=3 SV=1	1	4	4	37.7	16.984	151	0	10.61	By MS/MS	By MS/MS	1471.1	1372.4	1348.3	1476.1	1502	1429.6	1353.6	1471	21501000	6214100	15287000	6	0.189255	0.123834	0.172191	-0.054	-0.0561	0.0832	+	+	+
	Q9RR97	Q9RR97	Nitric oxide synthase oxygenase (EC 1.14.14.47) (NOSoxy-like protein)	nos DR_2597	>sp|Q9RR97|NOSO_DEIRA Nitric oxide synthase oxygenase OS=Deinococcus radiodurans (strain ATCC 13939 / DSM 20539 / JCM 16871 / LMG 4051 / NBRC 15346 / NCIMB 9279 / R1 / VKM B-1422) OX=243230 GN=nos PE=1 SV=1	1	4	4	12.4	40.021	356	0	7	By MS/MS	By MS/MS	4747.3	4336.1	4210.9	4270.2	3089.3	2998.9	2784.1	2871.3	7824000	4965300	2858800	7	0.365603	0.18546	0.18639	-0.0546	-0.0976	-0.1234	+	+	+
	Q9RR98	Q9RR98	Uncharacterized protein	DR_2596	>tr|Q9RR98|Q9RR98_DEIRA Uncharacterized protein OS=Deinococcus radiodurans (strain ATCC 13939 / DSM 20539 / JCM 16871 / LMG 4051 / NBRC 15346 / NCIMB 9279 / R1 / VKM B-1422) OX=243230 GN=DR_2596 PE=4 SV=1	1	7	7	22	33.721	313	0	48.086	By MS/MS	By MS/MS	8474	8767	8295.4	8857.8	8209.7	7903.4	7532.5	8155.6	247410000	137560000	109850000	21	0.332303	0.518224	0.217757	0.0946	0.053	0.1553	+	+	+
	Q9RR99	Q9RR99	Oxidoreductase, short-chain dehydrogenase/reductase family	DR_2595	>tr|Q9RR99|Q9RR99_DEIRA Oxidoreductase, short-chain dehydrogenase/reductase family OS=Deinococcus radiodurans (strain ATCC 13939 / DSM 20539 / JCM 16871 / LMG 4051 / NBRC 15346 / NCIMB 9279 / R1 / VKM B-1422) OX=243230 GN=DR_2595 PE=4 SV=1	1	7	7	33.3	36.158	336	0	45.774	By MS/MS	By MS/MS	9320.2	9565.8	9008.7	9531.4	3252.1	3128	2956.9	3091.9	32396000	20880000	11516000	12	0.339589	0.70297	0.3925	0.0836	0.0258	0.0719	+	+	+
	Q9RRA0	Q9RRA0	Magnesium protoporphyrin chelatase, putative	DR_2594	>tr|Q9RRA0|Q9RRA0_DEIRA Magnesium protoporphyrin chelatase, putative OS=Deinococcus radiodurans (strain ATCC 13939 / DSM 20539 / JCM 16871 / LMG 4051 / NBRC 15346 / NCIMB 9279 / R1 / VKM B-1422) OX=243230 GN=DR_2594 PE=4 SV=1	2	27	27	56.9	53.228	487	0	141.52	By MS/MS	By MS/MS	79173	83328	79974	83938	58971	59245	56284	58905	816210000	463890000	352320000	87	0.125028	0.155223	0.10612	0.1686	0.141	0.1778	+	+	+
	Q9RRA1	Q9RRA1	Uncharacterized protein	DR_2593	>tr|Q9RRA1|Q9RRA1_DEIRA Uncharacterized protein OS=Deinococcus radiodurans (strain ATCC 13939 / DSM 20539 / JCM 16871 / LMG 4051 / NBRC 15346 / NCIMB 9279 / R1 / VKM B-1422) OX=243230 GN=DR_2593 PE=4 SV=1	2	10	10	55.7	19.115	185	0	55.976	By MS/MS	By MS/MS	19992	21034	19929	21514	27714	27963	25923	28064	179710000	100580000	79131000	25	0.179799	0.285071	0.115159	0.1747	0.0992	0.2157	+	+	+
	Q9RRA2	Q9RRA2	Uncharacterized protein	DR_2592	>tr|Q9RRA2|Q9RRA2_DEIRA Uncharacterized protein OS=Deinococcus radiodurans (strain ATCC 13939 / DSM 20539 / JCM 16871 / LMG 4051 / NBRC 15346 / NCIMB 9279 / R1 / VKM B-1422) OX=243230 GN=DR_2592 PE=4 SV=1	1	8	8	28.4	34.323	320	0	24.671	By MS/MS	By MS/MS	4427.6	3783.7	3743.2	3957	10475	9008.2	8638.5	9010.8	23781000	10418000	13363000	13	0.0121736	0.0499963	0.0218929	-0.297	-0.2732	-0.2316	+	+	+	+
	Q9RRA3	Q9RRA3	Uncharacterized protein	DR_2591	>tr|Q9RRA3|Q9RRA3_DEIRA Uncharacterized protein OS=Deinococcus radiodurans (strain ATCC 13939 / DSM 20539 / JCM 16871 / LMG 4051 / NBRC 15346 / NCIMB 9279 / R1 / VKM B-1422) OX=243230 GN=DR_2591 PE=4 SV=1	1	6	6	52.1	13.119	121	0	19.996	By MS/MS	By MS/MS	13005	13297	13006	13296	7199.3	7072.5	6947.1	7089.4	34686000	19658000	15028000	11	0.146618	0.0804834	0.0938919	0.1042	0.1444	0.1148	+	+	+
	Q9RRA4	Q9RRA4	Iron ABC transporter, ATP-binding protein	DR_2590	>tr|Q9RRA4|Q9RRA4_DEIRA Iron ABC transporter, ATP-binding protein OS=Deinococcus radiodurans (strain ATCC 13939 / DSM 20539 / JCM 16871 / LMG 4051 / NBRC 15346 / NCIMB 9279 / R1 / VKM B-1422) OX=243230 GN=DR_2590 PE=4 SV=1	1	6	6	28.8	29.558	274	0	40.309	By MS/MS	By MS/MS	10355	10209	9580.1	10017	12048	12027	11285	11533	37714000	22394000	15320000	14	0.0333491	0.726202	0.774058	0.0781	0.006	0.0071	+	+	+
	Q9RRA5	Q9RRA5	Iron ABC transporter, permease protein, putative	DR_2589	>tr|Q9RRA5|Q9RRA5_DEIRA Iron ABC transporter, permease protein, putative OS=Deinococcus radiodurans (strain ATCC 13939 / DSM 20539 / JCM 16871 / LMG 4051 / NBRC 15346 / NCIMB 9279 / R1 / VKM B-1422) OX=243230 GN=DR_2589 PE=3 SV=1	1	2	2	6.2	34.67	338	0	22.236	By MS/MS	By MS/MS	1755.3	1795.9	1638.8	1683.7	7018.2	6818	5964.6	6611.7	17860000	8584300	9275200	4	0.346758	0.312498	0.779026	0.0927	-0.1033	-0.0234	+	+	+
	Q9RRA6	Q9RRA6	Iron ABC transporter, periplasmic substrate-binding protein, putative	DR_2588	>tr|Q9RRA6|Q9RRA6_DEIRA Iron ABC transporter, periplasmic substrate-binding protein, putative OS=Deinococcus radiodurans (strain ATCC 13939 / DSM 20539 / JCM 16871 / LMG 4051 / NBRC 15346 / NCIMB 9279 / R1 / VKM B-1422) OX=243230 GN=DR_2588 PE=4 SV=1	1	17	16	54.3	36.328	335	0	95.301	By MS/MS	By MS/MS	90750	76230	83304	80776	77031	65608	71082	68941	2740800000	1490000000	1250700000	82	0.00107288	0.203042	0.00484684	-0.3315	-0.0234	-0.1861	+	+	+	+
	Q9RRA7	Q9RRA7	PlsC domain-containing protein	DR_2587	>tr|Q9RRA7|Q9RRA7_DEIRA PlsC domain-containing protein OS=Deinococcus radiodurans (strain ATCC 13939 / DSM 20539 / JCM 16871 / LMG 4051 / NBRC 15346 / NCIMB 9279 / R1 / VKM B-1422) OX=243230 GN=DR_2587 PE=4 SV=1	1	10	10	54	22.83	213	0	34.124	By MS/MS	By MS/MS	10513	10184	9572.1	10286	19528	19773	19010	19726	146740000	76858000	69877000	22	0.294058	0.558878	0.251628	0.077	0.0393	0.0934	+	+	+
	Q9RRA8	Q9RRA8	Exodeoxyribonuclease 7 small subunit (EC 3.1.11.6) (Exodeoxyribonuclease VII small subunit)	DR_2586	>tr|Q9RRA8|Q9RRA8_DEIRA Exodeoxyribonuclease 7 small subunit OS=Deinococcus radiodurans (strain ATCC 13939 / DSM 20539 / JCM 16871 / LMG 4051 / NBRC 15346 / NCIMB 9279 / R1 / VKM B-1422) OX=243230 GN=DR_2586 PE=3 SV=1	1	2	2	27.1	9.2399	85	0	10.285	By MS/MS	By MS/MS	3089.2	3326.6	3297.5	3827.3	2673.6	2589	2725.1	3007.3	9060700	3866900	5193900	4	0.289916	0.130858	0.0422598	0.1474	0.2961	0.5288	+	+	+	+
	Q9RRA9	Q9RRA9	Uncharacterized protein DR_2585	DR_2585	>sp|Q9RRA9|Y2585_DEIRA Uncharacterized protein DR_2585 OS=Deinococcus radiodurans (strain ATCC 13939 / DSM 20539 / JCM 16871 / LMG 4051 / NBRC 15346 / NCIMB 9279 / R1 / VKM B-1422) OX=243230 GN=DR_2585 PE=3 SV=2	1	5	5	20.7	24.391	227	0	9.6324	By MS/MS	By MS/MS	4436.5	4598.3	4660	4643.6	7996.6	7663	7256.7	7558.1	17708000	9149300	8559000	8	0.543026	0.421234	0.52819	0.0933	0.1348	0.0968	+	+	+
	Q9RRB0	Q9RRB0	DNA-3-methyladenine glycosidase II, putative	DR_2584	>tr|Q9RRB0|Q9RRB0_DEIRA DNA-3-methyladenine glycosidase II, putative OS=Deinococcus radiodurans (strain ATCC 13939 / DSM 20539 / JCM 16871 / LMG 4051 / NBRC 15346 / NCIMB 9279 / R1 / VKM B-1422) OX=243230 GN=DR_2584 PE=1 SV=1	1	1	1	3.6	23.803	225	0	2.018	By MS/MS	By MS/MS	2595.5	2366.5	2190.2	2317.4	3802	3686.6	3472.9	3662.9	1211400	353930	857510	2	0.512179	0.208298	0.368847	-0.0562	-0.1407	-0.0829	+	+	+
	Q9RRB1	Q9RRB1	Malate oxidoreductase	DR_2583	>tr|Q9RRB1|Q9RRB1_DEIRA Malate oxidoreductase OS=Deinococcus radiodurans (strain ATCC 13939 / DSM 20539 / JCM 16871 / LMG 4051 / NBRC 15346 / NCIMB 9279 / R1 / VKM B-1422) OX=243230 GN=DR_2583 PE=3 SV=1	1	17	17	36.5	64.508	578	0	119.25	By MS/MS	By MS/MS	35795	34439	33801	34650	36771	36693	36443	36168	284170000	162200000	121970000	50	0.34986	0.12295	0.360819	0.0492	0.1087	0.0439	+	+	+
	Q9RRB2	Q9RRB2	HD domain-containing protein	DR_2582	>tr|Q9RRB2|Q9RRB2_DEIRA HD domain-containing protein OS=Deinococcus radiodurans (strain ATCC 13939 / DSM 20539 / JCM 16871 / LMG 4051 / NBRC 15346 / NCIMB 9279 / R1 / VKM B-1422) OX=243230 GN=DR_2582 PE=4 SV=1	1	5	5	34.6	20.568	185	0	19.641	By MS/MS	By MS/MS	5499.7	5394.5	5038.4	5336.2	11482	10296	9764.2	10342	14714000	8420100	6294300	10	0.564198	0.336697	0.549068	-0.0623	-0.1276	-0.0637	+	+	+
	Q9RRB3	Q9RRB3	LytR/CspA/Psr family protein	DR_2581	>tr|Q9RRB3|Q9RRB3_DEIRA LytR/CspA/Psr family protein OS=Deinococcus radiodurans (strain ATCC 13939 / DSM 20539 / JCM 16871 / LMG 4051 / NBRC 15346 / NCIMB 9279 / R1 / VKM B-1422) OX=243230 GN=DR_2581 PE=3 SV=1	1	12	12	28.3	46.811	438	0	34.911	By MS/MS	By MS/MS	20022	19767	18214	19785	22023	21699	20840	22849	52280000	24719000	27561000	20	0.354518	0.96663	0.0971873	0.0629	-0.0017	0.1393	+	+	+
	Q9RRB4	Q9RRB4	Ribosomal silencing factor RsfS	rsfS DR_2580	>tr|Q9RRB4|Q9RRB4_DEIRA Ribosomal silencing factor RsfS OS=Deinococcus radiodurans (strain ATCC 13939 / DSM 20539 / JCM 16871 / LMG 4051 / NBRC 15346 / NCIMB 9279 / R1 / VKM B-1422) OX=243230 GN=rsfS PE=3 SV=1	1	4	4	42.2	12.915	116	0	21.377	By MS/MS	By MS/MS	12135	11951	12012	12345	9441.4	9255.4	8907.7	8838.2	377580000	181450000	196130000	20	0.36204	0.171982	0.611152	0.0534	0.1047	0.0481	+	+	+
	Q9RRB5	Q9RRB5	Queuine tRNA-ribosyltransferase (EC 2.4.2.29) (Guanine insertion enzyme) (tRNA-guanine transglycosylase)	tgt DR_2578	>sp|Q9RRB5|TGT_DEIRA Queuine tRNA-ribosyltransferase OS=Deinococcus radiodurans (strain ATCC 13939 / DSM 20539 / JCM 16871 / LMG 4051 / NBRC 15346 / NCIMB 9279 / R1 / VKM B-1422) OX=243230 GN=tgt PE=3 SV=1	1	8	8	24.4	43.851	394	0	41.986	By MS/MS	By MS/MS	28735	28787	27699	28596	21324	20931	20052	20636	127160000	62368000	64792000	20	0.0985597	0.124699	0.142248	0.0775	0.0644	0.0584	+	+	+
	Q9RRB6	Q9RRB6	S-layer protein SlpA	slpA DR_2577	>sp|Q9RRB6|SLPA_DEIRA S-layer protein SlpA OS=Deinococcus radiodurans (strain ATCC 13939 / DSM 20539 / JCM 16871 / LMG 4051 / NBRC 15346 / NCIMB 9279 / R1 / VKM B-1422) OX=243230 GN=slpA PE=1 SV=1	1	56	56	62.2	123.73	1167	0	323.31	By MS/MS	By MS/MS	223510	180480	198600	218310	231120	183950	201260	221760	9594400000	5015400000	4579000000	341	0.00234243	0.0404962	0.378247	-0.4693	-0.1397	0.0226	+	+	+	+
	Q9RRB7	Q9RRB7	Probable manganese-dependent inorganic pyrophosphatase (EC 3.6.1.1) (Pyrophosphate phospho-hydrolase) (PPase)	ppaC DR_2576	>sp|Q9RRB7|PPAC_DEIRA Probable manganese-dependent inorganic pyrophosphatase OS=Deinococcus radiodurans (strain ATCC 13939 / DSM 20539 / JCM 16871 / LMG 4051 / NBRC 15346 / NCIMB 9279 / R1 / VKM B-1422) OX=243230 GN=ppaC PE=1 SV=1	1	18	18	81.2	34.038	314	0	148.14	By MS/MS	By MS/MS	42306	46140	43806	46117	49644	55564	52436	55898	1329900000	735020000	594890000	86	0.0344508	0.0416815	0.0101899	0.354	0.3044	0.3685	+	+	+	+
	Q9RRB8	Q9RRB8	Transcriptional regulator, HTH_3 family	DR_2574	>tr|Q9RRB8|Q9RRB8_DEIRA Transcriptional regulator, HTH_3 family OS=Deinococcus radiodurans (strain ATCC 13939 / DSM 20539 / JCM 16871 / LMG 4051 / NBRC 15346 / NCIMB 9279 / R1 / VKM B-1422) OX=243230 GN=DR_2574 PE=4 SV=1	1	2	2	31.3	14.993	131	0	7.5458	By MS/MS	By MS/MS	183.05	162.82	220.45	196.83	244.46	238.05	240.34	265.83	1988600	616220	1372400	3	0.631975	0.315958	0.0715656	-0.07951	0.39012	0.30964	+	+	+
	Q9RRB9	Q9RRB9	Uncharacterized protein	DR_2573	>tr|Q9RRB9|Q9RRB9_DEIRA Uncharacterized protein OS=Deinococcus radiodurans (strain ATCC 13939 / DSM 20539 / JCM 16871 / LMG 4051 / NBRC 15346 / NCIMB 9279 / R1 / VKM B-1422) OX=243230 GN=DR_2573 PE=4 SV=1	1	1		10.7	10.5	103	0.062558	0.389		By MS/MS	NQ	NQ	NQ	NQ	NQ	NQ	NQ	NQ	NQ	NQ	NQ	2									+
	Q9RRC0	Q9RRC0	Uncharacterized protein	DR_2572	>tr|Q9RRC0|Q9RRC0_DEIRA Uncharacterized protein OS=Deinococcus radiodurans (strain ATCC 13939 / DSM 20539 / JCM 16871 / LMG 4051 / NBRC 15346 / NCIMB 9279 / R1 / VKM B-1422) OX=243230 GN=DR_2572 PE=4 SV=1	1	1		1.8	50.8	496	0.299777	0.288		By MS/MS	NQ	NQ	NQ	NQ	NQ	NQ	NQ	NQ	NQ	NQ	NQ	12									+
	Q9RRC1	Q9RRC1	Cyclic pyranopterin monophosphate synthase (EC 4.6.1.17) (Molybdenum cofactor biosynthesis protein C)	moaC DR_2571	>sp|Q9RRC1|MOAC_DEIRA Cyclic pyranopterin monophosphate synthase OS=Deinococcus radiodurans (strain ATCC 13939 / DSM 20539 / JCM 16871 / LMG 4051 / NBRC 15346 / NCIMB 9279 / R1 / VKM B-1422) OX=243230 GN=moaC PE=3 SV=1	1	6	6	41.1	17.433	168	0	21.986	By MS/MS	By MS/MS	12217	11717	10741	11589	15210	13712	13317	13956	31978000	19207000	12771000	13	0.348984	0.0797968	0.241021	-0.0885	-0.1462	-0.0723	+	+	+
	Q9RRC2	Q9RRC2	Uncharacterized protein	DR_2570	>tr|Q9RRC2|Q9RRC2_DEIRA Uncharacterized protein OS=Deinococcus radiodurans (strain ATCC 13939 / DSM 20539 / JCM 16871 / LMG 4051 / NBRC 15346 / NCIMB 9279 / R1 / VKM B-1422) OX=243230 GN=DR_2570 PE=4 SV=1	1	5	5	34.6	24.826	228	0	24.149	By MS/MS	By MS/MS	4583.6	4938.3	5207.3	5287.4	2721.7	3141.1	3142.3	3243.9	117570000	43759000	73810000	16	0.0223867	0.0209116	0.0502924	0.3773	0.5377	0.5142	+	+	+	+
	Q9RRC4	Q9RRC4	Arginine--tRNA ligase (EC 6.1.1.19) (Arginyl-tRNA synthetase) (ArgRS)	argS DR_2568	>sp|Q9RRC4|SYR_DEIRA Arginine--tRNA ligase OS=Deinococcus radiodurans (strain ATCC 13939 / DSM 20539 / JCM 16871 / LMG 4051 / NBRC 15346 / NCIMB 9279 / R1 / VKM B-1422) OX=243230 GN=argS PE=3 SV=1	1	28	28	49.9	66.603	609	0	240.34	By MS/MS	By MS/MS	86907	90405	84985	88703	78040	80897	76987	81407	1649800000	924520000	725230000	111	0.0523844	0.0416789	0.0157478	0.1951	0.1436	0.1867	+	+	+
	Q9RRC5	Q9RRC5	N-acetylmuramoyl-L-alanine amidase-related protein	DR_2567	>tr|Q9RRC5|Q9RRC5_DEIRA N-acetylmuramoyl-L-alanine amidase-related protein OS=Deinococcus radiodurans (strain ATCC 13939 / DSM 20539 / JCM 16871 / LMG 4051 / NBRC 15346 / NCIMB 9279 / R1 / VKM B-1422) OX=243230 GN=DR_2567 PE=4 SV=1	1	19	18	68.9	37.176	344	0	150.38	By MS/MS	By MS/MS	64250	64652	65188	64176	58566	58278	58642	57468	1287000000	676540000	610500000	87	0.0402479	0.0201801	0.0384146	0.1003	0.2103	0.0805	+	+	+	+
	Q9RRC6	Q9RRC6	DUF2726 domain-containing protein	DR_2566	>tr|Q9RRC6|Q9RRC6_DEIRA DUF2726 domain-containing protein OS=Deinococcus radiodurans (strain ATCC 13939 / DSM 20539 / JCM 16871 / LMG 4051 / NBRC 15346 / NCIMB 9279 / R1 / VKM B-1422) OX=243230 GN=DR_2566 PE=4 SV=1	1	3	3	12.5	19.137	168	0.0052834	1.2197	By MS/MS	By MS/MS	6472.1	6267.4	6099.7	6743.5	1119.3	1117	984.2	1001.7	5635100	1842400	3792700	3	0.58528	0.473189	0.909594	0.0535	-0.0487	0.022	+	+	+
	Q9RRC7	Q9RRC7	Iron-sulfur binding reductase, putative	DR_2565	>tr|Q9RRC7|Q9RRC7_DEIRA Iron-sulfur binding reductase, putative OS=Deinococcus radiodurans (strain ATCC 13939 / DSM 20539 / JCM 16871 / LMG 4051 / NBRC 15346 / NCIMB 9279 / R1 / VKM B-1422) OX=243230 GN=DR_2565 PE=4 SV=1	1	31	31	36.6	121.55	1132	0	222.52	By MS/MS	By MS/MS	70078	71486	64476	69952	58063	58327	52720	57381	803790000	462510000	341270000	104	0.0723393	0.0774994	0.03254	0.1296	-0.0413	0.0884	+	+	+
	Q9RRC8	Q9RRC8	Uncharacterized protein	DR_2564	>tr|Q9RRC8|Q9RRC8_DEIRA Uncharacterized protein OS=Deinococcus radiodurans (strain ATCC 13939 / DSM 20539 / JCM 16871 / LMG 4051 / NBRC 15346 / NCIMB 9279 / R1 / VKM B-1422) OX=243230 GN=DR_2564 PE=4 SV=1	1	8	8	37.4	28.854	270	0	43.366	By MS/MS	By MS/MS	16654	16553	15664	16316	19885	19058	18361	19347	71188000	39570000	31618000	18	0.514263	0.717206	0.207949	0.0364	0.0089	0.0445	+	+	+
	Q9RRC9	Q9RRC9	Uncharacterized protein	DR_2563	>tr|Q9RRC9|Q9RRC9_DEIRA Uncharacterized protein OS=Deinococcus radiodurans (strain ATCC 13939 / DSM 20539 / JCM 16871 / LMG 4051 / NBRC 15346 / NCIMB 9279 / R1 / VKM B-1422) OX=243230 GN=DR_2563 PE=4 SV=1	1	3	3	31.4	7.8909	70	0	14.284	By MS/MS	By MS/MS	6252.8	6743.8	6289	7033.1	6336.9	6580.6	6572.6	7265.2	95929000	46527000	49402000	11	0.163886	0.0880558	0.0174935	0.2436	0.2443	0.4327	+	+	+	+
	Q9RRD1	Q9RRD1	Uncharacterized protein	DR_2561	>tr|Q9RRD1|Q9RRD1_DEIRA Uncharacterized protein OS=Deinococcus radiodurans (strain ATCC 13939 / DSM 20539 / JCM 16871 / LMG 4051 / NBRC 15346 / NCIMB 9279 / R1 / VKM B-1422) OX=243230 GN=DR_2561 PE=4 SV=1	1	1	1	12.3	6.8899	65	0.0052859	1.2403		By MS/MS	NQ	NQ	NQ	NQ	2594	2322.3	2344	2309.2	280750	NQ	280750	1	0.64908	0.352658	0.836636	0.2475	0.9239	-0.1186	+	+	+
	Q9RRD2	Q9RRD2	Uncharacterized protein	DR_2560	>tr|Q9RRD2|Q9RRD2_DEIRA Uncharacterized protein OS=Deinococcus radiodurans (strain ATCC 13939 / DSM 20539 / JCM 16871 / LMG 4051 / NBRC 15346 / NCIMB 9279 / R1 / VKM B-1422) OX=243230 GN=DR_2560 PE=4 SV=1	1	4	4	30.2	10.884	96	0	15.74	By MS/MS	By MS/MS	5543.2	5371	5384.9	5649.9	7589.6	7172.2	7262.6	7648.3	54710000	47863000	6847600	6	0.688755	0.103628	0.0730306	-0.0142	0.0964	0.1406	+	+	+
	Q9RRD4	Q9RRD4	Uncharacterized protein	DR_2558	>tr|Q9RRD4|Q9RRD4_DEIRA Uncharacterized protein OS=Deinococcus radiodurans (strain ATCC 13939 / DSM 20539 / JCM 16871 / LMG 4051 / NBRC 15346 / NCIMB 9279 / R1 / VKM B-1422) OX=243230 GN=DR_2558 PE=4 SV=1	1	3	3	17.3	16.404	156	0	17.378	By MS/MS	By MS/MS	8620.1	9059.7	8265.2	9322	10032	10348	9416.8	10879	34123000	18305000	15819000	8	0.0400952	0.0807391	0.00433304	0.2021	0.0545	0.3106	+	+	+	+
	Q9RRD5	Q9RRD5	Lactamase_B domain-containing protein	DR_2557	>tr|Q9RRD5|Q9RRD5_DEIRA Lactamase_B domain-containing protein OS=Deinococcus radiodurans (strain ATCC 13939 / DSM 20539 / JCM 16871 / LMG 4051 / NBRC 15346 / NCIMB 9279 / R1 / VKM B-1422) OX=243230 GN=DR_2557 PE=4 SV=1	1	3	3	30.7	22.741	215	0	15.529	By MS/MS	By MS/MS	1222.2	1293.5	1227.8	1295.5	864.1	931.49	850.44	839.71	127530000	75601000	51934000	10	0.0277985	0.086032	0.331014	0.26705	0.17575	0.14651	+	+	+	+
	Q9RRD6	Q9RRD6	Response regulator	DR_2556	>tr|Q9RRD6|Q9RRD6_DEIRA Response regulator OS=Deinococcus radiodurans (strain ATCC 13939 / DSM 20539 / JCM 16871 / LMG 4051 / NBRC 15346 / NCIMB 9279 / R1 / VKM B-1422) OX=243230 GN=DR_2556 PE=3 SV=1	1	13	13	53.2	38.371	344	0	100.97	By MS/MS	By MS/MS	15006	15158	14219	15129	13400	13877	13019	14006	129620000	72274000	57346000	31	0.0979611	0.214668	0.0648377	0.1562	0.0834	0.1732	+	+	+
	Q9RRD7	Q9RRD7	Aspartyl/glutamyl-tRNA(Asn/Gln) amidotransferase subunit B (Asp/Glu-ADT subunit B) (EC 6.3.5.-)	gatB DR_2555	>sp|Q9RRD7|GATB_DEIRA Aspartyl/glutamyl-tRNA(Asn/Gln) amidotransferase subunit B OS=Deinococcus radiodurans (strain ATCC 13939 / DSM 20539 / JCM 16871 / LMG 4051 / NBRC 15346 / NCIMB 9279 / R1 / VKM B-1422) OX=243230 GN=gatB PE=3 SV=2	1	22	22	60.5	51.76	479	0	137.83	By MS/MS	By MS/MS	37856	37309	34228	36365	28668	28455	26936	28145	499540000	251550000	247990000	77	0.178026	0.612563	0.389209	0.0704	-0.0183	0.0318	+	+	+
	Q9RRD8	Q9RRD8	Uncharacterized protein	DR_2554	>tr|Q9RRD8|Q9RRD8_DEIRA Uncharacterized protein OS=Deinococcus radiodurans (strain ATCC 13939 / DSM 20539 / JCM 16871 / LMG 4051 / NBRC 15346 / NCIMB 9279 / R1 / VKM B-1422) OX=243230 GN=DR_2554 PE=4 SV=1	1	4	4	18.9	23.643	222	0	14.096	By MS/MS	By MS/MS	4718.4	4445.9	4126.8	4429.6	8128.3	7991.7	7701.6	7714.6	9546600	4915500	4631100	6	0.941415	0.581401	0.427225	0.003	-0.0467	-0.0422	+	+	+
	Q9RRD9	Q9RRD9	Carbohydrate kinase, putative	DR_2553	>tr|Q9RRD9|Q9RRD9_DEIRA Carbohydrate kinase, putative OS=Deinococcus radiodurans (strain ATCC 13939 / DSM 20539 / JCM 16871 / LMG 4051 / NBRC 15346 / NCIMB 9279 / R1 / VKM B-1422) OX=243230 GN=DR_2553 PE=4 SV=1	1	13	13	50.1	36.139	343	0	41.168	By MS/MS	By MS/MS	14394	14431	13796	13549	16416	16134	15132	15568	106730000	50551000	56179000	24	0.106114	0.488419	0.335179	0.0796	0.031	-0.0398	+	+	+
	Q9RRE0	Q9RRE0	Endolytic murein transglycosylase (EC 4.2.2.-) (Peptidoglycan polymerization terminase)	mltG DR_2552	>tr|Q9RRE0|Q9RRE0_DEIRA Endolytic murein transglycosylase OS=Deinococcus radiodurans (strain ATCC 13939 / DSM 20539 / JCM 16871 / LMG 4051 / NBRC 15346 / NCIMB 9279 / R1 / VKM B-1422) OX=243230 GN=mltG PE=3 SV=1	1	17	17	65.9	37.421	343	0	81.346	By MS/MS	By MS/MS	24136	24751	22712	24118	14502	14211	13303	14104	227800000	126330000	101470000	39	0.211978	0.982292	0.185369	0.1042	0.0007	0.069	+	+	+
	Q9RRE1	Q9RRE1	EF-hand domain-containing protein	DR_2551	>tr|Q9RRE1|Q9RRE1_DEIRA EF-hand domain-containing protein OS=Deinococcus radiodurans (strain ATCC 13939 / DSM 20539 / JCM 16871 / LMG 4051 / NBRC 15346 / NCIMB 9279 / R1 / VKM B-1422) OX=243230 GN=DR_2551 PE=4 SV=1	1	4	4	12	40.252	376	0	11.095	By MS/MS	By MS/MS	13469	11432	12214	11799	15512	13332	13900	13471	14720000	10796000	3923200	10	0.00062387	0.044242	0.0100979	-0.3066	-0.077	-0.2453	+	+	+	+
	Q9RRE2	Q9RRE2	Uncharacterized protein	DR_2550	>tr|Q9RRE2|Q9RRE2_DEIRA Uncharacterized protein OS=Deinococcus radiodurans (strain ATCC 13939 / DSM 20539 / JCM 16871 / LMG 4051 / NBRC 15346 / NCIMB 9279 / R1 / VKM B-1422) OX=243230 GN=DR_2550 PE=4 SV=1	1	3	3	13.9	25.258	230	0	17.912	By MS/MS	By MS/MS	1781.2	1471.9	1589.1	1612	4828.2	4408.4	4337.6	4599.5	1960500	1115100	845420	4	0.112485	0.186125	0.197264	-0.2587	-0.095	-0.0821	+	+	+
	Q9RRE3	Q9RRE3	Epoxide hydrolase-related protein	DR_2549	>tr|Q9RRE3|Q9RRE3_DEIRA Epoxide hydrolase-related protein OS=Deinococcus radiodurans (strain ATCC 13939 / DSM 20539 / JCM 16871 / LMG 4051 / NBRC 15346 / NCIMB 9279 / R1 / VKM B-1422) OX=243230 GN=DR_2549 PE=4 SV=1	1	3	3	9.7	31.363	278	0	6.8678	By MS/MS	By MS/MS	3571.3	3670.2	3613.7	3794.8	2473	2123.5	2177.1	2182.4	15512000	11982000	3529700	4	0.805398	0.793151	0.857087	-0.05	0.0508	0.0364	+	+	+
	Q9RRE4	Q9RRE4	Probable transcriptional regulatory protein DR_2548	DR_2548	>sp|Q9RRE4|Y2548_DEIRA Probable transcriptional regulatory protein DR_2548 OS=Deinococcus radiodurans (strain ATCC 13939 / DSM 20539 / JCM 16871 / LMG 4051 / NBRC 15346 / NCIMB 9279 / R1 / VKM B-1422) OX=243230 GN=DR_2548 PE=3 SV=1	1	8	8	39.3	25.894	244	0	102.39	By MS/MS	By MS/MS	33907	35098	34093	35237	19682	20844	20741	21096	302380000	142320000	160050000	30	0.0555405	0.036751	0.0953168	0.2154	0.2624	0.2433	+	+	+	+
	Q9RRE5	Q9RRE5	Glutamyl-tRNA reductase (GluTR) (EC 1.2.1.70)	hemA DR_2547	>sp|Q9RRE5|HEM1_DEIRA Glutamyl-tRNA reductase OS=Deinococcus radiodurans (strain ATCC 13939 / DSM 20539 / JCM 16871 / LMG 4051 / NBRC 15346 / NCIMB 9279 / R1 / VKM B-1422) OX=243230 GN=hemA PE=3 SV=1	1	10	9	37.1	37.528	350	0	61.217	By MS/MS	By MS/MS	17048	15191	14633	15241	15690	13695	13018	13053	223930000	117570000	106360000	24	0.0944604	0.0863375	0.0667734	-0.2239	-0.2455	-0.2727	+	+	+
	Q9RRE6	Q9RRE6	Protein kinase domain-containing protein	DR_2546	>tr|Q9RRE6|Q9RRE6_DEIRA Protein kinase domain-containing protein OS=Deinococcus radiodurans (strain ATCC 13939 / DSM 20539 / JCM 16871 / LMG 4051 / NBRC 15346 / NCIMB 9279 / R1 / VKM B-1422) OX=243230 GN=DR_2546 PE=4 SV=1	1	9	9	12.4	74.052	679	0	24.949	By MS/MS	By MS/MS	15894	15435	14060	14716	16162	15632	14150	14381	29041000	17650000	11391000	15	0.430087	0.0332815	0.115752	0.018	-0.1382	-0.1424	+	+	+
	Q9RRE7	Q9RRE7	NMO domain-containing protein	DR_2545	>tr|Q9RRE7|Q9RRE7_DEIRA NMO domain-containing protein OS=Deinococcus radiodurans (strain ATCC 13939 / DSM 20539 / JCM 16871 / LMG 4051 / NBRC 15346 / NCIMB 9279 / R1 / VKM B-1422) OX=243230 GN=DR_2545 PE=4 SV=1	1	24	24	61.2	51.204	479	0	166.37	By MS/MS	By MS/MS	61999	65006	61262	64287	47839	49678	46458	48522	897320000	498130000	399190000	82	0.00594128	0.0128141	0.0211979	0.2076	0.1366	0.1705	+	+	+	+
	Q9RRE9	Q9RRE9	Cytidylate kinase (CK) (EC 2.7.4.25) (Cytidine monophosphate kinase) (CMP kinase)	cmk DR_2543	>sp|Q9RRE9|KCY_DEIRA Cytidylate kinase OS=Deinococcus radiodurans (strain ATCC 13939 / DSM 20539 / JCM 16871 / LMG 4051 / NBRC 15346 / NCIMB 9279 / R1 / VKM B-1422) OX=243230 GN=cmk PE=3 SV=2	1	11	11	64.6	21.78	206	0	76.107	By MS/MS	By MS/MS	23515	24311	24462	25443	13786	14561	13857	14216	199160000	98631000	100530000	29	0.0635335	0.0487194	0.108821	0.2123	0.246	0.2451	+	+	+	+
	Q9RRF0	Q9RRF0	Peptidyl-prolyl cis-trans isomerase (PPIase) (EC 5.2.1.8)	DR_2542	>tr|Q9RRF0|Q9RRF0_DEIRA Peptidyl-prolyl cis-trans isomerase OS=Deinococcus radiodurans (strain ATCC 13939 / DSM 20539 / JCM 16871 / LMG 4051 / NBRC 15346 / NCIMB 9279 / R1 / VKM B-1422) OX=243230 GN=DR_2542 PE=3 SV=1	1	7	7	55.7	19.073	176	0	83.204	By MS/MS	By MS/MS	21714	25180	22738	25335	19997	21996	20421	22021	605410000	322800000	282610000	32	0.0128065	0.0634212	0.0112475	0.4091	0.2748	0.4258	+	+	+	+
	Q9RRF2	Q9RRF2	Amidohydro_3 domain-containing protein	DR_2540	>tr|Q9RRF2|Q9RRF2_DEIRA Amidohydro_3 domain-containing protein OS=Deinococcus radiodurans (strain ATCC 13939 / DSM 20539 / JCM 16871 / LMG 4051 / NBRC 15346 / NCIMB 9279 / R1 / VKM B-1422) OX=243230 GN=DR_2540 PE=4 SV=1	1	22	22	65.3	52.727	496	0	172.43	By MS/MS	By MS/MS	27802	28453	26414	27586	34290	36005	34131	35484	562700000	314870000	247820000	58	0.0917095	0.131841	0.115788	0.1916	0.1193	0.1412	+	+	+
	Q9RRF3	Q9RRF3	Iron dependent repressor, putative	DR_2539	>tr|Q9RRF3|Q9RRF3_DEIRA Iron dependent repressor, putative OS=Deinococcus radiodurans (strain ATCC 13939 / DSM 20539 / JCM 16871 / LMG 4051 / NBRC 15346 / NCIMB 9279 / R1 / VKM B-1422) OX=243230 GN=DR_2539 PE=3 SV=1	1	6	6	29.3	24.358	232	0	18.334	By MS/MS	By MS/MS	11102	11203	10471	10648	6606.4	6586.5	6181.1	6445.9	20654000	12817000	7837100	10	0.177356	0.257752	0.395923	0.106	0.029	0.0211	+	+	+
	Q9RRF4	Q9RRF4	Cytochrome P450	DR_2538	>tr|Q9RRF4|Q9RRF4_DEIRA Cytochrome P450 OS=Deinococcus radiodurans (strain ATCC 13939 / DSM 20539 / JCM 16871 / LMG 4051 / NBRC 15346 / NCIMB 9279 / R1 / VKM B-1422) OX=243230 GN=DR_2538 PE=3 SV=1	1	13	13	41.1	43.477	409	0	69.065	By MS/MS	By MS/MS	23798	22964	21508	22326	22213	21256	20315	21100	200550000	115220000	85331000	38	0.907237	0.0475971	0.0588128	-0.0043	-0.0548	-0.0418	+	+	+
	Q9RRF5	Q9RRF5	Protein-methionine-sulfoxide reductase heme-binding subunit MsrQ (Flavocytochrome MsrQ)	msrQ DR_2537	>sp|Q9RRF5|MSRQ_DEIRA Protein-methionine-sulfoxide reductase heme-binding subunit MsrQ OS=Deinococcus radiodurans (strain ATCC 13939 / DSM 20539 / JCM 16871 / LMG 4051 / NBRC 15346 / NCIMB 9279 / R1 / VKM B-1422) OX=243230 GN=msrQ PE=3 SV=1	1	1	1	13	22	202	0.077	0.613		By MS/MS	NQ	NQ	NQ	NQ	NQ	NQ	NQ	NQ	NQ	NQ	NQ	1								+
	Q9RRF7	Q9RRF7	Hydrolase, putative	DR_2535	>tr|Q9RRF7|Q9RRF7_DEIRA Hydrolase, putative OS=Deinococcus radiodurans (strain ATCC 13939 / DSM 20539 / JCM 16871 / LMG 4051 / NBRC 15346 / NCIMB 9279 / R1 / VKM B-1422) OX=243230 GN=DR_2535 PE=4 SV=1	1	14	14	68	33.582	297	0	99.185	By MS/MS	By MS/MS	15603	16764	15399	16275	18993	20128	19177	20419	547010000	299080000	247930000	55	0.070046	0.019909	0.0316448	0.265	0.1857	0.2539	+	+	+	+
	Q9RRF9	Q9RRF9	Uncharacterized protein	DR_2533	>tr|Q9RRF9|Q9RRF9_DEIRA Uncharacterized protein OS=Deinococcus radiodurans (strain ATCC 13939 / DSM 20539 / JCM 16871 / LMG 4051 / NBRC 15346 / NCIMB 9279 / R1 / VKM B-1422) OX=243230 GN=DR_2533 PE=4 SV=1	1	9	9	23.2	34.816	327	0	35.644	By MS/MS	By MS/MS	27068	27461	27554	26699	15676	15186	15083	15138	62032000	30554000	31478000	20	0.266562	0.0796624	0.397251	0.0768	0.1638	0.0439	+	+	+
	Q9RRG1	Q9RRG1	Thiosulfate sulfurtransferase	DR_2531	>tr|Q9RRG1|Q9RRG1_DEIRA Thiosulfate sulfurtransferase OS=Deinococcus radiodurans (strain ATCC 13939 / DSM 20539 / JCM 16871 / LMG 4051 / NBRC 15346 / NCIMB 9279 / R1 / VKM B-1422) OX=243230 GN=DR_2531 PE=4 SV=1	1	6	6	30.7	29.844	283	0	34.744	By MS/MS	By MS/MS	10966	11199	10869	11394	13274	13775	13858	13761	87970000	43763000	44206000	14	0.0392381	0.0895691	0.0249272	0.1734	0.2346	0.2015	+	+	+	+
	Q9RRG3	Q9RRG3	Uncharacterized protein	DR_2529	>tr|Q9RRG3|Q9RRG3_DEIRA Uncharacterized protein OS=Deinococcus radiodurans (strain ATCC 13939 / DSM 20539 / JCM 16871 / LMG 4051 / NBRC 15346 / NCIMB 9279 / R1 / VKM B-1422) OX=243230 GN=DR_2529 PE=4 SV=1	1	3	3	25.5	13.709	145	0	43.051	By MS/MS	By MS/MS	10408	11145	9994.2	10782	5860.6	6470	5825.6	6171.3	274130000	147710000	126420000	13	0.0631643	0.119684	0.0691359	0.3134	0.1303	0.2178	+	+	+
	Q9RRG4	Q9RRG4	Uncharacterized protein	DR_2528	>tr|Q9RRG4|Q9RRG4_DEIRA Uncharacterized protein OS=Deinococcus radiodurans (strain ATCC 13939 / DSM 20539 / JCM 16871 / LMG 4051 / NBRC 15346 / NCIMB 9279 / R1 / VKM B-1422) OX=243230 GN=DR_2528 PE=4 SV=1	1	13	13	47.9	50.47	503	0	228.19	By MS/MS	By MS/MS	23220	25398	23020	24231	26657	28634	25522	27105	1526000000	913860000	612190000	60	0.028601	0.0647069	0.0575689	0.3053	0.1226	0.182	+	+	+	+
	Q9RRG5	Q9RRG5	Uncharacterized protein	DR_2527	>tr|Q9RRG5|Q9RRG5_DEIRA Uncharacterized protein OS=Deinococcus radiodurans (strain ATCC 13939 / DSM 20539 / JCM 16871 / LMG 4051 / NBRC 15346 / NCIMB 9279 / R1 / VKM B-1422) OX=243230 GN=DR_2527 PE=4 SV=1	1	8	8	54.3	20.324	188	0	94.722	By MS/MS	By MS/MS	17829	14864	15879	16314	15839	12782	12933	14143	762210000	451930000	310280000	27	0.0531553	0.123321	0.136582	-0.4098	-0.2176	-0.153	+	+	+
	Q9RRG6	Q9RRG6	Dihydrolipoyl dehydrogenase (EC 1.8.1.4)	DR_2526	>tr|Q9RRG6|Q9RRG6_DEIRA Dihydrolipoyl dehydrogenase OS=Deinococcus radiodurans (strain ATCC 13939 / DSM 20539 / JCM 16871 / LMG 4051 / NBRC 15346 / NCIMB 9279 / R1 / VKM B-1422) OX=243230 GN=DR_2526 PE=3 SV=1	1	23	23	57.5	50.63	480	0	175.94	By MS/MS	By MS/MS	83677	87447	80733	86475	95695	97163	90517	96840	3484000000	1859100000	1624900000	133	0.0374669	0.181261	0.0710403	0.174	0.072	0.1632	+	+	+
	Q9RRG7	Q9RRG7	C4-dicarboxylate transport protein	dctA DR_2525	>sp|Q9RRG7|DCTA_DEIRA C4-dicarboxylate transport protein OS=Deinococcus radiodurans (strain ATCC 13939 / DSM 20539 / JCM 16871 / LMG 4051 / NBRC 15346 / NCIMB 9279 / R1 / VKM B-1422) OX=243230 GN=dctA PE=3 SV=2	1	7	7	19	46.943	443	0	37.322	By MS/MS	By MS/MS	11194	10911	9811.6	10810	8131.5	8283.8	7168.9	8077	77228000	52019000	25209000	11	0.15803	0.0776259	0.32089	0.0893	-0.1412	0.0526	+	+	+
	Q9RRG8	Q9RRG8	50S ribosomal protein L28	rpmB DR_2524	>sp|Q9RRG8|RL28_DEIRA 50S ribosomal protein L28 OS=Deinococcus radiodurans (strain ATCC 13939 / DSM 20539 / JCM 16871 / LMG 4051 / NBRC 15346 / NCIMB 9279 / R1 / VKM B-1422) OX=243230 GN=rpmB PE=1 SV=1	1	8	8	48.1	8.9624	81	0	14.21	By MS/MS	By MS/MS	33372	29324	28194	28212	35251	31107	31365	30613	960330000	504420000	455900000	25	0.046492	0.0922102	0.0404852	-0.2286	-0.1756	-0.2906	+	+	+	+
	Q9RRH0	Q9RRH0	PDZ domain-containing protein	DR_2521	>tr|Q9RRH0|Q9RRH0_DEIRA PDZ domain-containing protein OS=Deinococcus radiodurans (strain ATCC 13939 / DSM 20539 / JCM 16871 / LMG 4051 / NBRC 15346 / NCIMB 9279 / R1 / VKM B-1422) OX=243230 GN=DR_2521 PE=4 SV=1	1	4	4	12	58.301	524	0	6.2706	By MS/MS	By MS/MS	149.55	128.48	141.88	157.26	1785.1	1731.5	1676.9	1647.2	6135400	862880	5272500	5	0.579231	0.437831	0.757003	-0.12648	0.04002	0.05538	+	+	+
	Q9RRH2	Q9RRH2	Transcriptional regulator, MerR family	DR_2519	>tr|Q9RRH2|Q9RRH2_DEIRA Transcriptional regulator, MerR family OS=Deinococcus radiodurans (strain ATCC 13939 / DSM 20539 / JCM 16871 / LMG 4051 / NBRC 15346 / NCIMB 9279 / R1 / VKM B-1422) OX=243230 GN=DR_2519 PE=4 SV=1	1	1	1	5.5	14.1	127	0.081	0.605	By MS/MS		NQ	NQ	NQ	NQ	NQ	NQ	NQ	NQ	NQ	NQ	NQ	1								+	+
	Q9RRH3	Q9RRH3	DNA damage-responsive serine/threonine-protein kinase RqkA (EC 2.7.11.1) (Radiation and pyrroloquinoline quinone inducible protein kinase)	rqkA DR_2518	>sp|Q9RRH3|RQKA_DEIRA DNA damage-responsive serine/threonine-protein kinase RqkA OS=Deinococcus radiodurans (strain ATCC 13939 / DSM 20539 / JCM 16871 / LMG 4051 / NBRC 15346 / NCIMB 9279 / R1 / VKM B-1422) OX=243230 GN=rqkA PE=1 SV=1	1	6	6	9.4	71.125	668	0	12.079	By MS/MS	By MS/MS	16993	16712	15013	15473	9059.7	8760.6	7934.1	7820.4	19466000	13337000	6129100	13	0.273998	0.0258253	0.127796	0.0341	-0.1395	-0.2025	+	+	+
	Q9RRH4	Q9RRH4	Uncharacterized protein	DR_2517	>tr|Q9RRH4|Q9RRH4_DEIRA Uncharacterized protein OS=Deinococcus radiodurans (strain ATCC 13939 / DSM 20539 / JCM 16871 / LMG 4051 / NBRC 15346 / NCIMB 9279 / R1 / VKM B-1422) OX=243230 GN=DR_2517 PE=4 SV=1	1	5	5	24.6	35.523	341	0	11.332	By MS/MS	By MS/MS	9268.1	5926.6	6263.3	6564.1	13320	8436.1	9202.7	9987.1	17571000	6465100	11106000	7	0.0193456	0.000793723	0.0358229	-1.0626	-0.7882	-0.7063	+	+	+	+
	Q9RRH5	Q9RRH5	Peptidase_M16_C domain-containing protein	DR_2516	>tr|Q9RRH5|Q9RRH5_DEIRA Peptidase_M16_C domain-containing protein OS=Deinococcus radiodurans (strain ATCC 13939 / DSM 20539 / JCM 16871 / LMG 4051 / NBRC 15346 / NCIMB 9279 / R1 / VKM B-1422) OX=243230 GN=DR_2516 PE=4 SV=1	1	6	6	16.3	39.596	375	0	12.962	By MS/MS	By MS/MS	15533	15286	14865	14901	15865	16170	15471	15183	25193000	12895000	12298000	11	0.0568765	0.0693399	0.906902	0.1015	0.1006	-0.0037	+	+	+
	Q9RRH6	Q9RRH6	Zinc protease, putative	DR_2515	>tr|Q9RRH6|Q9RRH6_DEIRA Zinc protease, putative OS=Deinococcus radiodurans (strain ATCC 13939 / DSM 20539 / JCM 16871 / LMG 4051 / NBRC 15346 / NCIMB 9279 / R1 / VKM B-1422) OX=243230 GN=DR_2515 PE=3 SV=1	1	9	9	30.3	41.563	383	0	83.813	By MS/MS	By MS/MS	13006	12615	12008	12784	6140.6	6136.9	5752	6057	56474000	31950000	24523000	25	0.229767	0.904201	0.161713	0.0591	0.0035	0.0663	+	+	+
	Q9RRH7	Q9RRH7	PlsC domain-containing protein	DR_2514	>tr|Q9RRH7|Q9RRH7_DEIRA PlsC domain-containing protein OS=Deinococcus radiodurans (strain ATCC 13939 / DSM 20539 / JCM 16871 / LMG 4051 / NBRC 15346 / NCIMB 9279 / R1 / VKM B-1422) OX=243230 GN=DR_2514 PE=4 SV=1	1	4	4	20.4	22.292	201	0	14.175	By MS/MS	By MS/MS	3968.1	3799.5	3571.7	3927.7	5149.3	4812.6	4824.7	5011.9	19209000	7936600	11272000	7	0.480005	0.686207	0.186909	-0.0458	-0.0276	0.0572	+	+	+
	Q9RRH8	Q9RRH8	PPM-type phosphatase domain-containing protein	DR_2513	>tr|Q9RRH8|Q9RRH8_DEIRA PPM-type phosphatase domain-containing protein OS=Deinococcus radiodurans (strain ATCC 13939 / DSM 20539 / JCM 16871 / LMG 4051 / NBRC 15346 / NCIMB 9279 / R1 / VKM B-1422) OX=243230 GN=DR_2513 PE=4 SV=1	1	3	3	9.1	37.09	353	0	6.1007	By MS/MS	By MS/MS	875.99	889.15	834.6	828.18	1148.3	1235.6	1147.2	1315.2	23260000	10498000	12762000	4	0.238962	0.398863	0.395219	0.20887	0.12391	0.19865	+	+	+
	Q9RRH9	Q9RRH9	Protein translation inhibitor, putative	DR_2512	>tr|Q9RRH9|Q9RRH9_DEIRA Protein translation inhibitor, putative OS=Deinococcus radiodurans (strain ATCC 13939 / DSM 20539 / JCM 16871 / LMG 4051 / NBRC 15346 / NCIMB 9279 / R1 / VKM B-1422) OX=243230 GN=DR_2512 PE=3 SV=1	1	5	5	46.4	13.466	125	0	25.971	By MS/MS	By MS/MS	16230	17365	17567	18280	6936.9	6880.8	6569.4	7316.5	303940000	141140000	162800000	12	0.233621	0.21142	0.14617	0.173	0.2184	0.3257	+	+	+
	Q9RRI0	Q9RRI0	PSP1 C-terminal domain-containing protein	DR_2511	>tr|Q9RRI0|Q9RRI0_DEIRA PSP1 C-terminal domain-containing protein OS=Deinococcus radiodurans (strain ATCC 13939 / DSM 20539 / JCM 16871 / LMG 4051 / NBRC 15346 / NCIMB 9279 / R1 / VKM B-1422) OX=243230 GN=DR_2511 PE=4 SV=1	1	8	8	36	31.484	283	0	35.209	By MS/MS	By MS/MS	23465	23167	22447	22871	18806	19176	18098	18420	57717000	35258000	22459000	18	0.0536656	0.114335	0.188625	0.1064	0.0834	0.0464	+	+	+
	Q9RRI1	Q9RRI1	Enoyl-CoA hydratase, putative	DR_2510	>tr|Q9RRI1|Q9RRI1_DEIRA Enoyl-CoA hydratase, putative OS=Deinococcus radiodurans (strain ATCC 13939 / DSM 20539 / JCM 16871 / LMG 4051 / NBRC 15346 / NCIMB 9279 / R1 / VKM B-1422) OX=243230 GN=DR_2510 PE=3 SV=1	1	14	14	62.7	28.316	260	0	172.67	By MS/MS	By MS/MS	52603	54037	51361	52262	49752	51275	48888	49909	1112200000	567210000	544970000	72	0.0190948	0.0296387	0.0301337	0.1717	0.1366	0.1018	+	+	+
	Q9RRI2	Q9RRI2	Putative pre-16S rRNA nuclease (EC 3.1.-.-)	DR_2509	>sp|Q9RRI2|YQGF_DEIRA Putative pre-16S rRNA nuclease OS=Deinococcus radiodurans (strain ATCC 13939 / DSM 20539 / JCM 16871 / LMG 4051 / NBRC 15346 / NCIMB 9279 / R1 / VKM B-1422) OX=243230 GN=DR_2509 PE=3 SV=1	1	1	1	7.4	14.819	136	0	3.8364	By MS/MS	By MS/MS	955.1	968.63	1057.5	955.33	1418.1	1462.2	1444.6	1470.7	3592400	1633300	1959100	2	0.0642915	0.157	0.21725	0.1581	0.3378	0.1573	+	+	+
	Q9RRI3	Q9RRI3	Medium-chain fatty acid--CoA ligase	DR_2507	>tr|Q9RRI3|Q9RRI3_DEIRA Medium-chain fatty acid--CoA ligase OS=Deinococcus radiodurans (strain ATCC 13939 / DSM 20539 / JCM 16871 / LMG 4051 / NBRC 15346 / NCIMB 9279 / R1 / VKM B-1422) OX=243230 GN=DR_2507 PE=4 SV=1	1	21	21	47.5	63.806	585	0	124.54	By MS/MS	By MS/MS	55185	55336	50326	52568	45638	45903	43305	45049	1236100000	659580000	576500000	86	0.122869	0.877512	0.456458	0.1096	0.0057	0.0289	+	+	+
	Q9RRI4	Q9RRI4	Ferric enterobactin esterase-related protein	DR_2506	>tr|Q9RRI4|Q9RRI4_DEIRA Ferric enterobactin esterase-related protein OS=Deinococcus radiodurans (strain ATCC 13939 / DSM 20539 / JCM 16871 / LMG 4051 / NBRC 15346 / NCIMB 9279 / R1 / VKM B-1422) OX=243230 GN=DR_2506 PE=4 SV=1	1	17	17	79.8	38.698	347	0	122.53	By MS/MS	By MS/MS	39638	42251	39166	42067	28253	29377	27507	28792	489510000	279220000	210280000	60	0.0138165	0.0837688	0.0410223	0.2297	0.1392	0.2051	+	+	+	+
	Q9RRI5	Q9RRI5	Peptidase_C39_2 domain-containing protein	DR_2505	>tr|Q9RRI5|Q9RRI5_DEIRA Peptidase_C39_2 domain-containing protein OS=Deinococcus radiodurans (strain ATCC 13939 / DSM 20539 / JCM 16871 / LMG 4051 / NBRC 15346 / NCIMB 9279 / R1 / VKM B-1422) OX=243230 GN=DR_2505 PE=4 SV=1	1	10	10	22.1	37.591	358	0	55.721	By MS/MS	By MS/MS	32153	26659	28151	26044	34662	29262	30689	28978	175250000	105030000	70218000	23	0.00317836	0.0576182	0.00330048	-0.3597	-0.1373	-0.3942	+	+	+	+
	Q9RRI6	Q9RRI6	Uncharacterized protein	DR_2504	>tr|Q9RRI6|Q9RRI6_DEIRA Uncharacterized protein OS=Deinococcus radiodurans (strain ATCC 13939 / DSM 20539 / JCM 16871 / LMG 4051 / NBRC 15346 / NCIMB 9279 / R1 / VKM B-1422) OX=243230 GN=DR_2504 PE=4 SV=1	1	2	2	6.6	30.573	274	0.0099385	0.91412	By MS/MS	By MS/MS	802.26	752.84	839.84	738.54	3393.9	3415.6	3304.5	3360.9	32743000	204720	32538000	4	0.711072	0.275878	0.949471	0.0319	0.2066	-0.0061	+	+	+
	Q9RRI7	Q9RRI7	Prolyl endopeptidase	DR_2503	>tr|Q9RRI7|Q9RRI7_DEIRA Prolyl endopeptidase OS=Deinococcus radiodurans (strain ATCC 13939 / DSM 20539 / JCM 16871 / LMG 4051 / NBRC 15346 / NCIMB 9279 / R1 / VKM B-1422) OX=243230 GN=DR_2503 PE=4 SV=1	1	15	15	24.3	75.236	686	0	116.92	By MS/MS	By MS/MS	34824	35145	32863	32949	42270	41966	39582	39780	353020000	190030000	162990000	45	0.0969272	0.187265	0.138493	0.1007	0.031	-0.0431	+	+	+
	Q9RRJ0	Q9RRJ0	Uncharacterized protein	DR_2500	>tr|Q9RRJ0|Q9RRJ0_DEIRA Uncharacterized protein OS=Deinococcus radiodurans (strain ATCC 13939 / DSM 20539 / JCM 16871 / LMG 4051 / NBRC 15346 / NCIMB 9279 / R1 / VKM B-1422) OX=243230 GN=DR_2500 PE=4 SV=1	1	5	5	41.4	17.027	157	0	26.278	By MS/MS	By MS/MS	4142.1	4095.1	3638.7	4173.4	2159	2276.2	1865	2406.4	22348000	11396000	10952000	7	0.215785	0.192953	0.109539	0.149	-0.164	0.2509	+	+	+
	Q9RRJ1	Q9RRJ1	Nucleoside diphosphate kinase (NDK) (NDP kinase) (EC 2.7.4.6) (Nucleoside-2-P kinase)	ndk DR_2499	>sp|Q9RRJ1|NDK_DEIRA Nucleoside diphosphate kinase OS=Deinococcus radiodurans (strain ATCC 13939 / DSM 20539 / JCM 16871 / LMG 4051 / NBRC 15346 / NCIMB 9279 / R1 / VKM B-1422) OX=243230 GN=ndk PE=3 SV=2	1	9	9	68.8	15.017	138	0	80.877	By MS/MS	By MS/MS	34560	34934	31920	36141	31701	32391	29437	33669	746180000	389910000	356270000	62	0.0155823	0.665947	0.00928532	0.1399	-0.0074	0.2407	+	+	+	+
	Q9RRJ2	Q9RRJ2	GGDEF family protein	DR_2498	>tr|Q9RRJ2|Q9RRJ2_DEIRA GGDEF family protein OS=Deinococcus radiodurans (strain ATCC 13939 / DSM 20539 / JCM 16871 / LMG 4051 / NBRC 15346 / NCIMB 9279 / R1 / VKM B-1422) OX=243230 GN=DR_2498 PE=4 SV=1	1	4	4	12.6	37.889	356	0	10.474	By MS/MS	By MS/MS	1538.2	1655.2	1386	1523.9	8380	8310.7	7928.8	8376.4	17661000	5612300	12048000	7	0.276915	0.900723	0.167033	0.175	-0.012	0.0943	+	+	+
	Q9RRJ3	Q9RRJ3	Cell division protein, FtsW/RodA/SpoVE family	DR_2497	>tr|Q9RRJ3|Q9RRJ3_DEIRA Cell division protein, FtsW/RodA/SpoVE family OS=Deinococcus radiodurans (strain ATCC 13939 / DSM 20539 / JCM 16871 / LMG 4051 / NBRC 15346 / NCIMB 9279 / R1 / VKM B-1422) OX=243230 GN=DR_2497 PE=4 SV=1	1	3	3	10.5	39.793	371	0	27.122	By MS/MS	By MS/MS	4062.9	3921.5	3536	3887.7	4386.9	4179.4	3862.7	4140.4	24483000	13563000	10920000	6	0.751325	0.0533422	0.288232	-0.0098	-0.1521	-0.0254	+	+	+
	Q9RRJ4	Q9RRJ4	UDP-N-acetylmuramoylalanine--D-glutamate ligase (EC 6.3.2.9) (D-glutamic acid-adding enzyme) (UDP-N-acetylmuramoyl-L-alanyl-D-glutamate synthetase)	murD DR_2496	>sp|Q9RRJ4|MURD_DEIRA UDP-N-acetylmuramoylalanine--D-glutamate ligase OS=Deinococcus radiodurans (strain ATCC 13939 / DSM 20539 / JCM 16871 / LMG 4051 / NBRC 15346 / NCIMB 9279 / R1 / VKM B-1422) OX=243230 GN=murD PE=3 SV=1	1	15	15	42.5	47.974	457	0	86.191	By MS/MS	By MS/MS	21366	21073	19841	20709	20158	20185	18863	19918	352740000	186350000	166400000	44	0.0734389	0.648652	0.132419	0.0826	0.0094	0.0508	+	+	+
	Q9RRJ5	Q9RRJ5	1-(5-phosphoribosyl)-5-[(5-phosphoribosylamino)methylideneamino] imidazole-4-carboxamide isomerase (EC 5.3.1.16) (Phosphoribosylformimino-5-aminoimidazole carboxamide ribotide isomerase)	hisA DR_2495	>sp|Q9RRJ5|HIS4_DEIRA 1-(5-phosphoribosyl)-5-[(5-phosphoribosylamino)methylideneamino] imidazole-4-carboxamide isomerase OS=Deinococcus radiodurans (strain ATCC 13939 / DSM 20539 / JCM 16871 / LMG 4051 / NBRC 15346 / NCIMB 9279 / R1 / VKM B-1422) OX=243230	1	12	12	59.2	25.269	238	0	99.575	By MS/MS	By MS/MS	18898	19279	18426	19366	19606	20138	19250	19768	267610000	132540000	135070000	30	0.00126179	0.0445845	0.0895726	0.1586	0.134	0.1475	+	+	+
	Q9RRJ6	Q9RRJ6	DNA-directed RNA polymerase subunit omega (RNAP omega subunit) (EC 2.7.7.6) (RNA polymerase omega subunit) (Transcriptase subunit omega)	rpoZ DR_2494	>sp|Q9RRJ6|RPOZ_DEIRA DNA-directed RNA polymerase subunit omega OS=Deinococcus radiodurans (strain ATCC 13939 / DSM 20539 / JCM 16871 / LMG 4051 / NBRC 15346 / NCIMB 9279 / R1 / VKM B-1422) OX=243230 GN=rpoZ PE=3 SV=2	1	9	9	81.8	11.4	99	0	70.753	By MS/MS	By MS/MS	23878	25205	23752	24904	21905	23184	22723	23555	472330000	249560000	222770000	33	0.0354832	0.0310727	0.0350412	0.2406	0.2302	0.2533	+	+	+	+
	Q9RRJ7	Q9RRJ7	Carboxypeptidase G2	DR_2493	>tr|Q9RRJ7|Q9RRJ7_DEIRA Carboxypeptidase G2 OS=Deinococcus radiodurans (strain ATCC 13939 / DSM 20539 / JCM 16871 / LMG 4051 / NBRC 15346 / NCIMB 9279 / R1 / VKM B-1422) OX=243230 GN=DR_2493 PE=4 SV=1	1	14	13	44.1	38.831	370	0	82.101	By MS/MS	By MS/MS	45232	48204	47028	47799	34431	36081	35481	36025	802720000	383150000	419580000	61	0.0582216	0.00604313	0.000884331	0.2399	0.2781	0.2348	+	+	+	+
	Q9RRJ8	Q9RRJ8	Uncharacterized protein	DR_2491	>tr|Q9RRJ8|Q9RRJ8_DEIRA Uncharacterized protein OS=Deinococcus radiodurans (strain ATCC 13939 / DSM 20539 / JCM 16871 / LMG 4051 / NBRC 15346 / NCIMB 9279 / R1 / VKM B-1422) OX=243230 GN=DR_2491 PE=4 SV=1	1	4	4	43.3	12.097	104	0	7.5037	By MS/MS	By MS/MS	4304.6	3903.3	3890.1	4064.3	3368.1	3382.1	3177.7	3195	25899000	6998300	18901000	6	0.85551	0.826075	0.648468	-0.0174	-0.0134	-0.0356	+	+	+
	Q9RRK0	Q9RRK0	Uncharacterized protein	DR_2489	>tr|Q9RRK0|Q9RRK0_DEIRA Uncharacterized protein OS=Deinococcus radiodurans (strain ATCC 13939 / DSM 20539 / JCM 16871 / LMG 4051 / NBRC 15346 / NCIMB 9279 / R1 / VKM B-1422) OX=243230 GN=DR_2489 PE=4 SV=1	1	8	8	25.8	51.18	477	0	46.944	By MS/MS	By MS/MS	16020	8581.1	8553.2	8694.8	18709	9041.5	8976.9	8950.2	50398000	25047000	25351000	21	0.0236084	0.0317565	0.0134897	-1.6358	-1.5577	-1.6241	+	+	+	+
	Q9RRK1	Q9RRK1	ABC transporter, permease protein, CysTW family	DR_2488	>tr|Q9RRK1|Q9RRK1_DEIRA ABC transporter, permease protein, CysTW family OS=Deinococcus radiodurans (strain ATCC 13939 / DSM 20539 / JCM 16871 / LMG 4051 / NBRC 15346 / NCIMB 9279 / R1 / VKM B-1422) OX=243230 GN=DR_2488 PE=3 SV=1	1	1		1.6	53.4	515	0.359271	0.268	By MS/MS		NQ	NQ	NQ	NQ	NQ	NQ	NQ	NQ	NQ	NQ	NQ	4									+
	Q9RRK2	Q9RRK2	Cytochrome C4, putative	DR_2487	>tr|Q9RRK2|Q9RRK2_DEIRA Cytochrome C4, putative OS=Deinococcus radiodurans (strain ATCC 13939 / DSM 20539 / JCM 16871 / LMG 4051 / NBRC 15346 / NCIMB 9279 / R1 / VKM B-1422) OX=243230 GN=DR_2487 PE=4 SV=1	1	3	3	16.2	23.957	229	0	3.5325	By MS/MS	By MS/MS	6514.9	5316.9	5399.3	5093.7	2775.9	2138	2206.8	1995.8	48097000	29987000	18110000	6	0.0133119	0.0774857	0.0143189	-0.4966	-0.345	-0.6318	+	+	+	+
	Q9RRK4	Q9RRK4	Uncharacterized protein	DR_2485	>tr|Q9RRK4|Q9RRK4_DEIRA Uncharacterized protein OS=Deinococcus radiodurans (strain ATCC 13939 / DSM 20539 / JCM 16871 / LMG 4051 / NBRC 15346 / NCIMB 9279 / R1 / VKM B-1422) OX=243230 GN=DR_2485 PE=4 SV=1	1	1	1	5.1	26.9	253	0.008	2.231		By MS/MS	NQ	NQ	NQ	NQ	NQ	NQ	NQ	NQ	NQ	NQ	NQ	1								+	+
	Q9RRK5	Q9RRK5	Uncharacterized WD repeat-containing protein DR_2484	DR_2484	>sp|Q9RRK5|Y2484_DEIRA Uncharacterized WD repeat-containing protein DR_2484 OS=Deinococcus radiodurans (strain ATCC 13939 / DSM 20539 / JCM 16871 / LMG 4051 / NBRC 15346 / NCIMB 9279 / R1 / VKM B-1422) OX=243230 GN=DR_2484 PE=4 SV=1	1	4	4	16.1	29.404	267	0	16.476	By MS/MS	By MS/MS	8157.2	8087.3	7878.7	8643.2	4554	4736.7	4642.7	4667.9	16360000	11307000	5053000	6	0.0785923	0.0832432	0.153083	0.1424	0.1744	0.21	+	+	+
	Q9RRK6	Q9RRK6	Uncharacterized protein	DR_2483	>tr|Q9RRK6|Q9RRK6_DEIRA Uncharacterized protein OS=Deinococcus radiodurans (strain ATCC 13939 / DSM 20539 / JCM 16871 / LMG 4051 / NBRC 15346 / NCIMB 9279 / R1 / VKM B-1422) OX=243230 GN=DR_2483 PE=4 SV=1	1	1	1	14.3	13.234	119	0	4.4501	By MS/MS		404.02	364.9	321.7	408.37	NQ	NQ	NQ	NQ	3473500	3473500	NQ	1	0.380881	0.843539	0.774624	1.14029	0.12121	0.20769	+	+	+
	Q9RRK7	Q9RRK7	Sigma70_r4 domain-containing protein	DR_2482	>tr|Q9RRK7|Q9RRK7_DEIRA Sigma70_r4 domain-containing protein OS=Deinococcus radiodurans (strain ATCC 13939 / DSM 20539 / JCM 16871 / LMG 4051 / NBRC 15346 / NCIMB 9279 / R1 / VKM B-1422) OX=243230 GN=DR_2482 PE=4 SV=1	1	7	7	18.8	55.409	489	0	17.195	By MS/MS	By MS/MS	4838	4604.4	4529.3	4573.7	3279.4	3537.4	3047.8	3294.1	18400000	13924000	4476500	8	0.364933	0.912587	0.678248	0.125	0.0112	0.0359	+	+	+
	Q9RRK8	Q9RRK8	Uncharacterized protein	DR_2481	>tr|Q9RRK8|Q9RRK8_DEIRA Uncharacterized protein OS=Deinococcus radiodurans (strain ATCC 13939 / DSM 20539 / JCM 16871 / LMG 4051 / NBRC 15346 / NCIMB 9279 / R1 / VKM B-1422) OX=243230 GN=DR_2481 PE=4 SV=1	1	6	6	41.2	17.37	153	0	38.274	By MS/MS	By MS/MS	8997.1	9561.2	8401.8	9490.7	11699	12215	11323	12789	60591000	39518000	21074000	15	0.102437	0.247746	0.0294276	0.2317	0.0607	0.29	+	+	+	+
	Q9RRK9	Q9RRK9	Acetyl-CoA acetyltransferase	DR_2480	>tr|Q9RRK9|Q9RRK9_DEIRA Acetyl-CoA acetyltransferase OS=Deinococcus radiodurans (strain ATCC 13939 / DSM 20539 / JCM 16871 / LMG 4051 / NBRC 15346 / NCIMB 9279 / R1 / VKM B-1422) OX=243230 GN=DR_2480 PE=3 SV=1	1	25	25	58.9	40.858	399	0	255.74	By MS/MS	By MS/MS	75615	75661	72032	76149	76058	78853	74991	78886	5340500000	2864300000	2476200000	177	0.144088	0.153731	0.125184	0.146	0.1097	0.1622	+	+	+
	Q9RRL1	Q9RRL1	Peptidase_S9 domain-containing protein	DR_2478	>tr|Q9RRL1|Q9RRL1_DEIRA Peptidase_S9 domain-containing protein OS=Deinococcus radiodurans (strain ATCC 13939 / DSM 20539 / JCM 16871 / LMG 4051 / NBRC 15346 / NCIMB 9279 / R1 / VKM B-1422) OX=243230 GN=DR_2478 PE=4 SV=1	1	4	4	12	45.192	407	0	2.9251	By MS/MS	By MS/MS	910.37	900.39	906.01	984.87	3734.7	3754.3	3248.9	3634.8	17253000	7032400	10220000	5	0.538528	0.940279	0.232699	0.0903	0.0098	0.1762	+	+	+
	Q9RRL2	Q9RRL2	Uncharacterized protein	DR_2476	>tr|Q9RRL2|Q9RRL2_DEIRA Uncharacterized protein OS=Deinococcus radiodurans (strain ATCC 13939 / DSM 20539 / JCM 16871 / LMG 4051 / NBRC 15346 / NCIMB 9279 / R1 / VKM B-1422) OX=243230 GN=DR_2476 PE=4 SV=1	1	1		4.8	36	331	0.323937	0.276	By MS/MS		NQ	NQ	NQ	NQ	NQ	NQ	NQ	NQ	NQ	NQ	NQ	1									+
	Q9RRL4	Q9RRL4	Uncharacterized protein	DR_2474	>tr|Q9RRL4|Q9RRL4_DEIRA Uncharacterized protein OS=Deinococcus radiodurans (strain ATCC 13939 / DSM 20539 / JCM 16871 / LMG 4051 / NBRC 15346 / NCIMB 9279 / R1 / VKM B-1422) OX=243230 GN=DR_2474 PE=4 SV=1	1	1	1	12.1	18.213	165	0	6.1832	By MS/MS	By MS/MS	518.5	449.56	524.76	495.78	312.4	272.95	277.73	288.28	12631000	6747300	5884100	2	0.0550871	0.747832	0.446688	-0.25828	0.05042	-0.05585	+	+	+
	Q9RRL6	Q9RRL6	CarD_TRCF domain-containing protein	DR_2472	>tr|Q9RRL6|Q9RRL6_DEIRA CarD_TRCF domain-containing protein OS=Deinococcus radiodurans (strain ATCC 13939 / DSM 20539 / JCM 16871 / LMG 4051 / NBRC 15346 / NCIMB 9279 / R1 / VKM B-1422) OX=243230 GN=DR_2472 PE=4 SV=1	1	1	1	5.3	19.192	169	0.00049044	1.8935	By MS/MS	By MS/MS	601.93	538.27	508.42	575.99	1605.7	1509	1450.8	1452	5124100	2597800	2526300	3	0.192822	0.273679	0.505591	-0.12285	-0.15473	-0.08361	+	+	+
	Q9RRL7	Q9RRL7	Acetyl-coenzyme A synthetase (AcCoA synthetase) (Acs) (EC 6.2.1.1) (Acetate--CoA ligase) (Acyl-activating enzyme)	acsA DR_2471	>sp|Q9RRL7|ACSA_DEIRA Acetyl-coenzyme A synthetase OS=Deinococcus radiodurans (strain ATCC 13939 / DSM 20539 / JCM 16871 / LMG 4051 / NBRC 15346 / NCIMB 9279 / R1 / VKM B-1422) OX=243230 GN=acsA PE=3 SV=1	1	26	26	51.8	72.137	649	0	167.73	By MS/MS	By MS/MS	42159	42315	40291	40450	37746	37983	36439	36542	1124400000	577090000	547300000	87	0.0482671	0.0246753	0.415625	0.1114	0.0866	0.0115	+	+	+
	Q9RRL8	Q9RRL8	Biotin synthase, putative	DR_2470	>tr|Q9RRL8|Q9RRL8_DEIRA Biotin synthase, putative OS=Deinococcus radiodurans (strain ATCC 13939 / DSM 20539 / JCM 16871 / LMG 4051 / NBRC 15346 / NCIMB 9279 / R1 / VKM B-1422) OX=243230 GN=DR_2470 PE=3 SV=1	1	1		6.6	23.8	229	0.295711	0.284	By MS/MS		NQ	NQ	NQ	NQ	NQ	NQ	NQ	NQ	NQ	NQ	NQ	9									+
	Q9RRM0	Q9RRM0	Uncharacterized protein	DR_2468	>tr|Q9RRM0|Q9RRM0_DEIRA Uncharacterized protein OS=Deinococcus radiodurans (strain ATCC 13939 / DSM 20539 / JCM 16871 / LMG 4051 / NBRC 15346 / NCIMB 9279 / R1 / VKM B-1422) OX=243230 GN=DR_2468 PE=4 SV=1	1	1	1	3.5	21.533	198	0.0080952	1.0378	By MS/MS	By MS/MS	2893.8	2844.2	2750.3	2835.1	2592.5	2482.5	2439.1	2430	2175100	1396500	778570	2	0.559677	0.227298	0.960091	0.0212	0.0464	-0.0023	+	+	+
	Q9RRM2	Q9RRM2	Uncharacterized protein	DR_2466	>tr|Q9RRM2|Q9RRM2_DEIRA Uncharacterized protein OS=Deinococcus radiodurans (strain ATCC 13939 / DSM 20539 / JCM 16871 / LMG 4051 / NBRC 15346 / NCIMB 9279 / R1 / VKM B-1422) OX=243230 GN=DR_2466 PE=3 SV=1	1	1		3.1	24.3	227	0.07912	0.368	By MS/MS		2293.87	2248.67	1069.56	1159.03	NQ	NQ	NQ	NQ	6771.13	6771.13	NQ	3									+
	Q9RRM3	Q9RRM3	Serine-pyruvate aminotransferase	DR_2465	>tr|Q9RRM3|Q9RRM3_DEIRA Serine-pyruvate aminotransferase OS=Deinococcus radiodurans (strain ATCC 13939 / DSM 20539 / JCM 16871 / LMG 4051 / NBRC 15346 / NCIMB 9279 / R1 / VKM B-1422) OX=243230 GN=DR_2465 PE=4 SV=1	1	18	18	58	41.017	379	0	122.72	By MS/MS	By MS/MS	33149	34087	32437	33496	37441	39902	38783	39783	779270000	308070000	471200000	56	0.110952	0.0777602	0.11106	0.2149	0.2055	0.1959	+	+	+
	Q9RRM4	Q9RRM4	Peptidyl-prolyl cis-trans isomerase (EC 5.2.1.8)	DR_2464	>tr|Q9RRM4|Q9RRM4_DEIRA Peptidyl-prolyl cis-trans isomerase OS=Deinococcus radiodurans (strain ATCC 13939 / DSM 20539 / JCM 16871 / LMG 4051 / NBRC 15346 / NCIMB 9279 / R1 / VKM B-1422) OX=243230 GN=DR_2464 PE=3 SV=1	1	8	8	72.8	17.393	158	0	47.217	By MS/MS	By MS/MS	21074	21516	20431	21247	14151	14528	13923	14443	718920000	404110000	314810000	39	0.0257653	0.0577321	0.0717551	0.159	0.1296	0.1431	+	+	+
	Q9RRM5	Q9RRM5	Transport protein, putative	DR_2463	>tr|Q9RRM5|Q9RRM5_DEIRA Transport protein, putative OS=Deinococcus radiodurans (strain ATCC 13939 / DSM 20539 / JCM 16871 / LMG 4051 / NBRC 15346 / NCIMB 9279 / R1 / VKM B-1422) OX=243230 GN=DR_2463 PE=3 SV=1	1	11	11	43.6	35.486	312	0	29.958	By MS/MS	By MS/MS	15131	15411	14280	15764	18341	19300	17264	19753	337800000	145340000	192470000	21	0.0363385	0.284889	0.0120331	0.1866	0.0379	0.253	+	+	+	+
	Q9RRM6	Q9RRM6	Ribonuclease Y (RNase Y) (EC 3.1.-.-)	rny DR_2462	>sp|Q9RRM6|RNY_DEIRA Ribonuclease Y OS=Deinococcus radiodurans (strain ATCC 13939 / DSM 20539 / JCM 16871 / LMG 4051 / NBRC 15346 / NCIMB 9279 / R1 / VKM B-1422) OX=243230 GN=rny PE=3 SV=1	1	23	23	45.3	63.512	572	0	102.9	By MS/MS	By MS/MS	63881	61619	57271	62479	62112	60458	54125	60917	262440000	135010000	127430000	59	0.0648029	0.131755	0.0542155	0.0173	-0.1267	0.0526	+	+	+
	Q9RRM7	Q9RRM7	Histidinol-phosphate aminotransferase (EC 2.6.1.9) (Imidazole acetol-phosphate transaminase)	hisC DR_2461	>sp|Q9RRM7|HIS8_DEIRA Histidinol-phosphate aminotransferase OS=Deinococcus radiodurans (strain ATCC 13939 / DSM 20539 / JCM 16871 / LMG 4051 / NBRC 15346 / NCIMB 9279 / R1 / VKM B-1422) OX=243230 GN=hisC PE=3 SV=1	1	13	13	43.5	39.458	361	0	89.627	By MS/MS	By MS/MS	28810	28154	27548	28835	27419	26553	25786	26634	268300000	158640000	109660000	40	0.281009	0.16729	0.149343	0.0278	0.0536	0.07	+	+	+
	Q9RRM9	Q9RRM9	Oxidoreductase, putative	DR_2459	>tr|Q9RRM9|Q9RRM9_DEIRA Oxidoreductase, putative OS=Deinococcus radiodurans (strain ATCC 13939 / DSM 20539 / JCM 16871 / LMG 4051 / NBRC 15346 / NCIMB 9279 / R1 / VKM B-1422) OX=243230 GN=DR_2459 PE=4 SV=1	1	4	4	28.5	20.353	186	0	51.685	By MS/MS	By MS/MS	5284.9	5369.5	5100.8	5238.9	11780	12205	11487	12023	155100000	76052000	79044000	16	0.0519208	0.0572044	0.0714926	0.1639	0.1118	0.1205	+	+	+
	Q9RRN0	Q9RRN0	Uncharacterized protein	DR_2458	>tr|Q9RRN0|Q9RRN0_DEIRA Uncharacterized protein OS=Deinococcus radiodurans (strain ATCC 13939 / DSM 20539 / JCM 16871 / LMG 4051 / NBRC 15346 / NCIMB 9279 / R1 / VKM B-1422) OX=243230 GN=DR_2458 PE=4 SV=1	1	1		13.5	9.1	89	0.026378	0.488		By MS/MS	NQ	NQ	NQ	NQ	NQ	NQ	NQ	NQ	NQ	NQ	NQ	1									+
	Q9RRN5	Q9RRN5	Cation-transporting ATPase	DR_2453	>tr|Q9RRN5|Q9RRN5_DEIRA Cation-transporting ATPase OS=Deinococcus radiodurans (strain ATCC 13939 / DSM 20539 / JCM 16871 / LMG 4051 / NBRC 15346 / NCIMB 9279 / R1 / VKM B-1422) OX=243230 GN=DR_2453 PE=3 SV=1	1	9	8	15.3	88.171	847	0	22.21	By MS/MS	By MS/MS	14916	14942	13571	14170	9289.6	9917.9	8697.2	8619.5	11370000	6231100	5139300	13	0.0730045	0.673299	0.502102	0.183	-0.017	-0.0554	+	+	+
	Q9RRN6	Q9RRN6	HMA domain-containing protein	DR_2452	>tr|Q9RRN6|Q9RRN6_DEIRA HMA domain-containing protein OS=Deinococcus radiodurans (strain ATCC 13939 / DSM 20539 / JCM 16871 / LMG 4051 / NBRC 15346 / NCIMB 9279 / R1 / VKM B-1422) OX=243230 GN=DR_2452 PE=4 SV=1	1	6	6	100	6.7295	68	0	49.741	By MS/MS	By MS/MS	7604.5	7866.2	8261.6	8534.6	9559	10542	10161	10637	83162000	48976000	34186000	14	0.128948	0.0365507	0.00740056	0.2688	0.3744	0.3913	+	+	+	+
	Q9RRN7	Q9RRN7	Uncharacterized protein	DR_2451	>tr|Q9RRN7|Q9RRN7_DEIRA Uncharacterized protein OS=Deinococcus radiodurans (strain ATCC 13939 / DSM 20539 / JCM 16871 / LMG 4051 / NBRC 15346 / NCIMB 9279 / R1 / VKM B-1422) OX=243230 GN=DR_2451 PE=4 SV=1	1	3	3	19.8	20.154	187	0	5.4648	By MS/MS	By MS/MS	3429.3	3075.8	3226.8	3006.9	1790.2	1779.1	1795.8	1797.3	1595100	1213100	382070	3	0.755032	0.421224	0.747243	-0.0391	0.1222	-0.0437	+	+	+
	Q9RRP1	Q9RRP1	Isoprenyl transferase (EC 2.5.1.-)	uppS DR_2447	>sp|Q9RRP1|ISPT_DEIRA Isoprenyl transferase OS=Deinococcus radiodurans (strain ATCC 13939 / DSM 20539 / JCM 16871 / LMG 4051 / NBRC 15346 / NCIMB 9279 / R1 / VKM B-1422) OX=243230 GN=uppS PE=3 SV=2	1	6	6	22.3	30.698	274	0	19.304	By MS/MS	By MS/MS	10425	10263	9962.6	9677.3	15729	15190	14864	14815	34420000	19334000	15087000	16	0.443605	0.049715	0.185946	0.0329	0.0584	-0.0661	+	+	+
	Q9RRP2	Q9RRP2	Uncharacterized protein	DR_2446	>tr|Q9RRP2|Q9RRP2_DEIRA Uncharacterized protein OS=Deinococcus radiodurans (strain ATCC 13939 / DSM 20539 / JCM 16871 / LMG 4051 / NBRC 15346 / NCIMB 9279 / R1 / VKM B-1422) OX=243230 GN=DR_2446 PE=4 SV=1	1	4	4	26.2	21.064	195	0	24.532	By MS/MS	By MS/MS	5884.7	4537	5050	5088.2	9728.2	6735.6	8141.1	7834.2	36968000	15617000	21351000	13	0.0198145	0.0975753	0.0736474	-0.705	-0.2348	-0.3571	+	+	+	+
	Q9RRP3	Q9RRP3	Uncharacterized protein	DR_2445	>tr|Q9RRP3|Q9RRP3_DEIRA Uncharacterized protein OS=Deinococcus radiodurans (strain ATCC 13939 / DSM 20539 / JCM 16871 / LMG 4051 / NBRC 15346 / NCIMB 9279 / R1 / VKM B-1422) OX=243230 GN=DR_2445 PE=4 SV=1	1	2	2	35.8	12.91	123	0	17.047	By MS/MS	By MS/MS	336.17	229.66	257.04	241.89	1263.5	886.24	1111.7	936.5	17939000	10203000	7736000	4	0.0060816	0.225587	0.0227703	-0.84608	-0.31718	-0.70096	+	+	+	+
	Q9RRP4	Q9RRP4	Nucleic acid-binding protein, putative, HRDC family	DR_2444	>tr|Q9RRP4|Q9RRP4_DEIRA Nucleic acid-binding protein, putative, HRDC family OS=Deinococcus radiodurans (strain ATCC 13939 / DSM 20539 / JCM 16871 / LMG 4051 / NBRC 15346 / NCIMB 9279 / R1 / VKM B-1422) OX=243230 GN=DR_2444 PE=4 SV=1	1	24	24	39.1	64.245	603	0	142.63	By MS/MS	By MS/MS	60350	60870	58176	57367	44369	43684	41825	41566	1111800000	624200000	487630000	67	0.141423	0.0746963	0.187483	0.0894	0.0669	-0.0429	+	+	+
	Q9RRP5	Q9RRP5	Ribosomal protein N-acetyltransferase, putative	DR_2443	>tr|Q9RRP5|Q9RRP5_DEIRA Ribosomal protein N-acetyltransferase, putative OS=Deinococcus radiodurans (strain ATCC 13939 / DSM 20539 / JCM 16871 / LMG 4051 / NBRC 15346 / NCIMB 9279 / R1 / VKM B-1422) OX=243230 GN=DR_2443 PE=4 SV=1	1	7	7	41.9	21.052	186	0	18.195	By MS/MS	By MS/MS	12671	12307	11460	12808	11521	10918	10522	11310	87495000	61768000	25727000	13	0.829814	0.202909	0.104841	-0.009	-0.0558	0.0951	+	+	+
	Q9RRP6	Q9RRP6	Acetylglutamate kinase (EC 2.7.2.8) (N-acetyl-L-glutamate 5-phosphotransferase) (NAG kinase) (NAGK)	argB DR_2442	>sp|Q9RRP6|ARGB_DEIRA Acetylglutamate kinase OS=Deinococcus radiodurans (strain ATCC 13939 / DSM 20539 / JCM 16871 / LMG 4051 / NBRC 15346 / NCIMB 9279 / R1 / VKM B-1422) OX=243230 GN=argB PE=3 SV=1	1	11	11	48.6	25.358	249	0	97.005	By MS/MS	By MS/MS	23959	23953	22794	23748	24094	24508	23492	24202	496790000	268980000	227810000	39	0.0684461	0.066672	0.114413	0.1207	0.0941	0.1008	+	+	+
	Q9RRP7	Q9RRP7	N-acetyltransferase domain-containing protein	DR_2441	>tr|Q9RRP7|Q9RRP7_DEIRA N-acetyltransferase domain-containing protein OS=Deinococcus radiodurans (strain ATCC 13939 / DSM 20539 / JCM 16871 / LMG 4051 / NBRC 15346 / NCIMB 9279 / R1 / VKM B-1422) OX=243230 GN=DR_2441 PE=4 SV=1	1	4	4	20	19.225	170	0	13.494	By MS/MS	By MS/MS	18724	18441	17920	18033	13308	12539	12498	12505	81015000	64115000	16900000	11	0.947035	0.22679	0.482047	0.0039	0.0535	-0.0212	+	+	+
	Q9RRP8	Q9RRP8	NifR3 protein	DR_2440	>tr|Q9RRP8|Q9RRP8_DEIRA NifR3 protein OS=Deinococcus radiodurans (strain ATCC 13939 / DSM 20539 / JCM 16871 / LMG 4051 / NBRC 15346 / NCIMB 9279 / R1 / VKM B-1422) OX=243230 GN=DR_2440 PE=4 SV=1	1	9	9	37.4	43.122	406	0	35.081	By MS/MS	By MS/MS	7113	6888.3	6750.3	6882.7	6747.8	6478.7	6381.6	6558.7	53128000	25106000	28023000	17	0.860189	0.0124811	0.126563	0.005	0.051	0.0273	+	+	+
	Q9RRP9	Q9RRP9	Uncharacterized protein	DR_2439	>tr|Q9RRP9|Q9RRP9_DEIRA Uncharacterized protein OS=Deinococcus radiodurans (strain ATCC 13939 / DSM 20539 / JCM 16871 / LMG 4051 / NBRC 15346 / NCIMB 9279 / R1 / VKM B-1422) OX=243230 GN=DR_2439 PE=3 SV=1	1	6	6	21.9	22.938	201	0	16.037	By MS/MS	By MS/MS	12083	11854	11427	11466	9425.7	8656.8	8220.2	8440.6	82775000	48601000	34174000	11	0.679708	0.508005	0.307596	-0.0317	-0.0532	-0.1	+	+	+
	Q9RRQ0	Q9RRQ0	Endonuclease III	DR_2438	>tr|Q9RRQ0|Q9RRQ0_DEIRA Endonuclease III OS=Deinococcus radiodurans (strain ATCC 13939 / DSM 20539 / JCM 16871 / LMG 4051 / NBRC 15346 / NCIMB 9279 / R1 / VKM B-1422) OX=243230 GN=DR_2438 PE=1 SV=1	1	6	6	30.9	28.946	259	0	42.576	By MS/MS	By MS/MS	6659	6949.1	6439.3	6892.2	7657.3	7695.8	6943.1	7461.8	43936000	23875000	20061000	13	0.183456	0.741106	0.213143	0.1605	0.0225	0.1183	+	+	+
	Q9RRQ2	Q9RRQ2	Uncharacterized protein	DR_2436	>tr|Q9RRQ2|Q9RRQ2_DEIRA Uncharacterized protein OS=Deinococcus radiodurans (strain ATCC 13939 / DSM 20539 / JCM 16871 / LMG 4051 / NBRC 15346 / NCIMB 9279 / R1 / VKM B-1422) OX=243230 GN=DR_2436 PE=4 SV=1	1	3	3	29.9	16.514	147	0	24.99	By MS/MS	By MS/MS	2409.5	2291.8	2163.6	2158.1	2227.9	2139.7	2119.3	2023.5	13545000	9637500	3907500	7	0.671162	0.864466	0.0445979	-0.0176	-0.0107	-0.1591	+	+	+
	Q9RRQ3	Q9RRQ3	Methionyl-tRNA formyltransferase (EC 2.1.2.9)	fmt DR_2435	>sp|Q9RRQ3|FMT_DEIRA Methionyl-tRNA formyltransferase OS=Deinococcus radiodurans (strain ATCC 13939 / DSM 20539 / JCM 16871 / LMG 4051 / NBRC 15346 / NCIMB 9279 / R1 / VKM B-1422) OX=243230 GN=fmt PE=3 SV=1	1	11	11	39.9	33.548	318	0	40.829	By MS/MS	By MS/MS	11432	11745	11155	11450	11349	11143	10440	10615	93919000	49243000	44676000	23	0.244452	0.475857	0.723018	0.112	0.0538	0.0255	+	+	+
	Q9RRQ4	Q9RRQ4	Peptide deformylase (PDF) (EC 3.5.1.88) (Polypeptide deformylase)	def DR_2434	>sp|Q9RRQ4|DEF_DEIRA Peptide deformylase OS=Deinococcus radiodurans (strain ATCC 13939 / DSM 20539 / JCM 16871 / LMG 4051 / NBRC 15346 / NCIMB 9279 / R1 / VKM B-1422) OX=243230 GN=def PE=3 SV=1	1	13	13	61.2	26.369	232	0	85.592	By MS/MS	By MS/MS	34895	34138	32975	36939	27207	25716	24738	27492	344220000	174380000	169840000	49	0.960689	0.904086	0.0530053	-0.0023	-0.0053	0.1922	+	+	+
	Q9RRQ5	Q9RRQ5	Nitrilase-related protein	DR_2433	>tr|Q9RRQ5|Q9RRQ5_DEIRA Nitrilase-related protein OS=Deinococcus radiodurans (strain ATCC 13939 / DSM 20539 / JCM 16871 / LMG 4051 / NBRC 15346 / NCIMB 9279 / R1 / VKM B-1422) OX=243230 GN=DR_2433 PE=4 SV=1	1	6	6	25.9	32.011	293	0	20.459	By MS/MS	By MS/MS	4323	4004.4	3833.7	4114.6	8664.3	8000.1	7752.8	7917	39412000	20689000	18723000	11	0.107747	0.113404	0.260621	-0.1024	-0.1072	-0.0739	+	+	+
	Q9RRQ6	Q9RRQ6	N-acetyltransferase domain-containing protein	DR_2432	>tr|Q9RRQ6|Q9RRQ6_DEIRA N-acetyltransferase domain-containing protein OS=Deinococcus radiodurans (strain ATCC 13939 / DSM 20539 / JCM 16871 / LMG 4051 / NBRC 15346 / NCIMB 9279 / R1 / VKM B-1422) OX=243230 GN=DR_2432 PE=4 SV=1	1	2	2	17.9	18.755	173	0	3.2784	By MS/MS	By MS/MS	286.94	329.15	297.21	289.06	5339.8	4989	5093.7	5168.9	3719800	1617800	2102000	3	0.467088	0.412151	0.694327	0.1703	0.1673	0.0701	+	+	+
	Q9RRQ7	Q9RRQ7	Uncharacterized protein	DR_2431	>tr|Q9RRQ7|Q9RRQ7_DEIRA Uncharacterized protein OS=Deinococcus radiodurans (strain ATCC 13939 / DSM 20539 / JCM 16871 / LMG 4051 / NBRC 15346 / NCIMB 9279 / R1 / VKM B-1422) OX=243230 GN=DR_2431 PE=4 SV=1	1	12	12	36	44.531	420	0	62.56	By MS/MS	By MS/MS	24759	22569	21694	22486	21616	19507	18697	19858	116510000	66989000	49518000	25	0.0979573	0.0477099	0.0748011	-0.1523	-0.1663	-0.1267	+	+	+
	Q9RRQ8	Q9RRQ8	Uncharacterized protein	DR_2430	>tr|Q9RRQ8|Q9RRQ8_DEIRA Uncharacterized protein OS=Deinococcus radiodurans (strain ATCC 13939 / DSM 20539 / JCM 16871 / LMG 4051 / NBRC 15346 / NCIMB 9279 / R1 / VKM B-1422) OX=243230 GN=DR_2430 PE=4 SV=1	1	4	4	14	37.593	350	0	33.8	By MS/MS	By MS/MS	3499.8	3336.5	3032.8	3449.8	5082.7	4836.6	4416.6	4978.8	43614000	22168000	21447000	12	0.189699	0.00602737	0.0110956	-0.0269	-0.1748	0.0608	+	+	+
	Q9RRR0	Q9RRR0	Nudix hydrolase domain-containing protein	DR_2428	>tr|Q9RRR0|Q9RRR0_DEIRA Nudix hydrolase domain-containing protein OS=Deinococcus radiodurans (strain ATCC 13939 / DSM 20539 / JCM 16871 / LMG 4051 / NBRC 15346 / NCIMB 9279 / R1 / VKM B-1422) OX=243230 GN=DR_2428 PE=4 SV=1	1	14	14	51	37.542	345	0	80.551	By MS/MS	By MS/MS	16383	16015	15544	16728	18334	17948	18097	18313	86045000	44546000	41499000	31	0.251607	0.238532	0.144858	0.0415	0.1088	0.1294	+	+	+
	Q9RRR1	Q9RRR1	Probable RNA 2'-phosphotransferase (EC 2.7.1.-)	kptA DR_2427	>sp|Q9RRR1|KPTA_DEIRA Probable RNA 2'-phosphotransferase OS=Deinococcus radiodurans (strain ATCC 13939 / DSM 20539 / JCM 16871 / LMG 4051 / NBRC 15346 / NCIMB 9279 / R1 / VKM B-1422) OX=243230 GN=kptA PE=3 SV=1	1	4		2.65	30.2	283	0.416522	0.187	By MS/MS	By MS/MS	3583.42	3604.08	1988.8	2109.79	NQ	NQ	NQ	NQ	11286.1	11286.1	NQ	8									+
	Q9RRR2	Q9RRR2	DDE_3 domain-containing protein	DR_2425	>tr|Q9RRR2|Q9RRR2_DEIRA DDE_3 domain-containing protein OS=Deinococcus radiodurans (strain ATCC 13939 / DSM 20539 / JCM 16871 / LMG 4051 / NBRC 15346 / NCIMB 9279 / R1 / VKM B-1422) OX=243230 GN=DR_2425 PE=4 SV=1	1	2		6.9	23	202	0.168483	0.32		By MS/MS	NQ	NQ	NQ	NQ	NQ	NQ	NQ	NQ	NQ	NQ	NQ	21									+
	Q9RRR3	Q9RRR3	Metal-dependent carboxypeptidase (EC 3.4.17.19)	DR_2423	>tr|Q9RRR3|Q9RRR3_DEIRA Metal-dependent carboxypeptidase OS=Deinococcus radiodurans (strain ATCC 13939 / DSM 20539 / JCM 16871 / LMG 4051 / NBRC 15346 / NCIMB 9279 / R1 / VKM B-1422) OX=243230 GN=DR_2423 PE=1 SV=1	1	22	22	41.9	56.209	503	0	73.724	By MS/MS	By MS/MS	81319	81013	75170	80195	56336	54822	52221	54639	433780000	223720000	210060000	53	0.327344	0.591587	0.133998	0.0579	-0.0088	0.0482	+	+	+
	Q9RRR4	Q9RRR4	Large-conductance mechanosensitive channel	mscL DR_2422	>tr|Q9RRR4|Q9RRR4_DEIRA Large-conductance mechanosensitive channel OS=Deinococcus radiodurans (strain ATCC 13939 / DSM 20539 / JCM 16871 / LMG 4051 / NBRC 15346 / NCIMB 9279 / R1 / VKM B-1422) OX=243230 GN=mscL PE=3 SV=1	1	4	4	25.8	13.846	128	0	8.5759	By MS/MS	By MS/MS	22053	23314	22084	24735	15777	16134	14783	16661	415520000	248330000	167200000	10	0.134909	0.214825	0.0378209	0.198	0.1068	0.3224	+	+	+	+
	Q9RRR5	Q9RRR5	HD domain-containing protein	DR_2421	>tr|Q9RRR5|Q9RRR5_DEIRA HD domain-containing protein OS=Deinococcus radiodurans (strain ATCC 13939 / DSM 20539 / JCM 16871 / LMG 4051 / NBRC 15346 / NCIMB 9279 / R1 / VKM B-1422) OX=243230 GN=DR_2421 PE=4 SV=1	1	3	3	16.6	23.255	205	0	26.272	By MS/MS	By MS/MS	821.76	942.26	784.54	819.7	6415.9	6763.6	7311.4	6608.6	22720000	10618000	12103000	6	0.23454	0.377394	0.063432	0.3383	0.3065	0.1422	+	+	+
	Q9RRR6	Q9RRR6	Response regulator	DR_2420	>tr|Q9RRR6|Q9RRR6_DEIRA Response regulator OS=Deinococcus radiodurans (strain ATCC 13939 / DSM 20539 / JCM 16871 / LMG 4051 / NBRC 15346 / NCIMB 9279 / R1 / VKM B-1422) OX=243230 GN=DR_2420 PE=4 SV=1	1	4	4	30.4	16.865	148	0	9.4153	By MS/MS	By MS/MS	4221.4	4319.9	3870.4	4348.3	1943.2	1922.2	1706.7	1933.1	57101000	32734000	24367000	8	0.0999219	0.133607	0.0612179	0.1142	-0.088	0.1375	+	+	+
	Q9RRR7	Q9RRR7	Sensory box sensor histidine kinase	DR_2419	>tr|Q9RRR7|Q9RRR7_DEIRA Sensory box sensor histidine kinase OS=Deinococcus radiodurans (strain ATCC 13939 / DSM 20539 / JCM 16871 / LMG 4051 / NBRC 15346 / NCIMB 9279 / R1 / VKM B-1422) OX=243230 GN=DR_2419 PE=4 SV=1	1	2	2	4.4	81.111	744	0	15.237	By MS/MS	By MS/MS	439.32	488.9	411.38	438.88	637.16	583.63	547.63	604.23	2489100	1592200	896840	6	0.596768	0.55641	0.803877	0.11851	-0.09126	0.03528	+	+	+
	Q9RRR8	Q9RRR8	DNA-binding response regulator	DR_2418	>tr|Q9RRR8|Q9RRR8_DEIRA DNA-binding response regulator OS=Deinococcus radiodurans (strain ATCC 13939 / DSM 20539 / JCM 16871 / LMG 4051 / NBRC 15346 / NCIMB 9279 / R1 / VKM B-1422) OX=243230 GN=DR_2418 PE=1 SV=1	1	13	13	44.5	40.691	373	0	90.773	By MS/MS	By MS/MS	27515	28330	27205	28521	31281	32433	31108	32494	1105000000	582000000	523010000	53	0.00355334	0.00229267	0.00597055	0.1823	0.1682	0.201	+	+	+	+
	Q9RRR9	Q9RRR9	Sensor histidine kinase	DR_2416	>tr|Q9RRR9|Q9RRR9_DEIRA Sensor histidine kinase OS=Deinococcus radiodurans (strain ATCC 13939 / DSM 20539 / JCM 16871 / LMG 4051 / NBRC 15346 / NCIMB 9279 / R1 / VKM B-1422) OX=243230 GN=DR_2416 PE=4 SV=1	1	3	3	8	50.901	474	0	4.0552	By MS/MS	By MS/MS	7815.3	7481.1	6663.5	7367.5	8357.4	8222.1	7309.6	8062.4	3913700	1846700	2067000	7	0.515577	0.0602755	0.623489	0.0219	-0.1866	-0.0154	+	+	+
	Q9RRS0	Q9RRS0	DNA-binding response regulator	DR_2415	>tr|Q9RRS0|Q9RRS0_DEIRA DNA-binding response regulator OS=Deinococcus radiodurans (strain ATCC 13939 / DSM 20539 / JCM 16871 / LMG 4051 / NBRC 15346 / NCIMB 9279 / R1 / VKM B-1422) OX=243230 GN=DR_2415 PE=4 SV=1	1	8	8	40.7	26.099	236	0	72.557	By MS/MS	By MS/MS	12951	14049	13106	13807	17025	17726	17942	18204	307720000	149540000	158180000	24	0.152983	0.124169	0.00147518	0.2532	0.2743	0.2746	+	+	+	+
	Q9RRS1	Q9RRS1	Uncharacterized protein	DR_2414	>tr|Q9RRS1|Q9RRS1_DEIRA Uncharacterized protein OS=Deinococcus radiodurans (strain ATCC 13939 / DSM 20539 / JCM 16871 / LMG 4051 / NBRC 15346 / NCIMB 9279 / R1 / VKM B-1422) OX=243230 GN=DR_2414 PE=4 SV=1	1	1		3.8	17.1	157	0.04155	0.418		By MS/MS	NQ	NQ	NQ	NQ	NQ	NQ	NQ	NQ	NQ	NQ	NQ	6									+
	Q9RRS3	Q9RRS3	GHL10 domain-containing protein	DR_2412	>tr|Q9RRS3|Q9RRS3_DEIRA GHL10 domain-containing protein OS=Deinococcus radiodurans (strain ATCC 13939 / DSM 20539 / JCM 16871 / LMG 4051 / NBRC 15346 / NCIMB 9279 / R1 / VKM B-1422) OX=243230 GN=DR_2412 PE=4 SV=1	1	16	16	30.4	61.246	579	0	25.711	By MS/MS	By MS/MS	27054	24364	23855	24397	19697	17091	17768	16996	171650000	72049000	99601000	35	0.108867	0.253933	0.102058	-0.218	-0.1044	-0.2157	+	+	+
	Q9RRS5	Q9RRS5	DNA polymerase III subunit gamma/tau (EC 2.7.7.7)	dnaX DR_2410	>tr|Q9RRS5|Q9RRS5_DEIRA DNA polymerase III subunit gamma/tau OS=Deinococcus radiodurans (strain ATCC 13939 / DSM 20539 / JCM 16871 / LMG 4051 / NBRC 15346 / NCIMB 9279 / R1 / VKM B-1422) OX=243230 GN=dnaX PE=3 SV=1	1	15	15	27.8	64.155	615	0	61.857	By MS/MS	By MS/MS	30373	28532	27316	27164	33872	32371	31075	31244	56358000	37884000	18475000	29	0.224457	0.180991	0.0286746	-0.0397	-0.0568	-0.1404	+	+	+
	Q9RRS6	Q9RRS6	HNHc domain-containing protein	DR_2409	>tr|Q9RRS6|Q9RRS6_DEIRA HNHc domain-containing protein OS=Deinococcus radiodurans (strain ATCC 13939 / DSM 20539 / JCM 16871 / LMG 4051 / NBRC 15346 / NCIMB 9279 / R1 / VKM B-1422) OX=243230 GN=DR_2409 PE=4 SV=1	1	2	2	14	21.011	186	0	2.3292	By MS/MS	By MS/MS	3136.3	2824	2651.8	2662.5	3337.5	2895.2	2700	2805.8	1538000	600230	937770	3	0.0351659	0.0142009	0.0158829	-0.2186	-0.2975	-0.3269	+	+	+	+
	Q9RRS7	Q9RRS7	CobW protein, putative	DR_2408	>tr|Q9RRS7|Q9RRS7_DEIRA CobW protein, putative OS=Deinococcus radiodurans (strain ATCC 13939 / DSM 20539 / JCM 16871 / LMG 4051 / NBRC 15346 / NCIMB 9279 / R1 / VKM B-1422) OX=243230 GN=DR_2408 PE=3 SV=1	1	9	9	36.6	35.077	320	0	59.441	By MS/MS	By MS/MS	16988	17763	16778	17835	12277	12369	11525	12233	117420000	65818000	51603000	23	0.105076	0.213552	0.0911498	0.165	0.0924	0.1635	+	+	+
	Q9RRS8	Q9RRS8	DUF2231 domain-containing protein	DR_2407	>tr|Q9RRS8|Q9RRS8_DEIRA DUF2231 domain-containing protein OS=Deinococcus radiodurans (strain ATCC 13939 / DSM 20539 / JCM 16871 / LMG 4051 / NBRC 15346 / NCIMB 9279 / R1 / VKM B-1422) OX=243230 GN=DR_2407 PE=4 SV=1	1	1	1	9	22.163	212	0	31.631	By MS/MS	By MS/MS	629.29	628.41	628.57	618.63	858.95	835.8	774.24	801.17	99257000	52840000	46416000	9	0.440851	0.533545	0.986312	0.06371	0.06368	-0.00116	+	+	+
	Q9RRS9	Q9RRS9	Putative esterase DR_2406 (EC 3.1.2.-)	DR_2406	>sp|Q9RRS9|Y2406_DEIRA Putative esterase DR_2406 OS=Deinococcus radiodurans (strain ATCC 13939 / DSM 20539 / JCM 16871 / LMG 4051 / NBRC 15346 / NCIMB 9279 / R1 / VKM B-1422) OX=243230 GN=DR_2406 PE=3 SV=1	1	7	7	42.1	17.032	159	0	51.272	By MS/MS	By MS/MS	18574	19044	19063	19462	15923	15273	15508	15732	119210000	39537000	79676000	22	0.390397	0.16394	0.181083	0.0757	0.1882	0.1495	+	+	+
	Q9RRT0	Q9RRT0	Demethylmenaquinone methyltransferase (EC 2.1.1.163)	menG DR_2405	>sp|Q9RRT0|MENG_DEIRA Demethylmenaquinone methyltransferase OS=Deinococcus radiodurans (strain ATCC 13939 / DSM 20539 / JCM 16871 / LMG 4051 / NBRC 15346 / NCIMB 9279 / R1 / VKM B-1422) OX=243230 GN=menG PE=3 SV=1	1	12	12	59.8	26.567	241	0	50.09	By MS/MS	By MS/MS	26022	24674	25107	25541	28095	27058	26052	26544	174570000	88768000	85798000	30	0.637938	0.302206	0.803359	-0.0185	0.048	0.0102	+	+	+
	Q9RRT1	Q9RRT1	ABC transporter, ATP-binding protein, MsbA family	DR_2404	>tr|Q9RRT1|Q9RRT1_DEIRA ABC transporter, ATP-binding protein, MsbA family OS=Deinococcus radiodurans (strain ATCC 13939 / DSM 20539 / JCM 16871 / LMG 4051 / NBRC 15346 / NCIMB 9279 / R1 / VKM B-1422) OX=243230 GN=DR_2404 PE=4 SV=1	2	3	3	4.3	69.337	633	0	3.0887	By MS/MS	By MS/MS	7114.8	6838.6	6145.6	6980	2756.6	2901.1	2470.7	2856.4	10113000	5838900	4273600	7	0.317828	0.277854	0.315366	0.1132	-0.1388	0.1271	+	+	+
	Q9RRT5	Q9RRT5	Uncharacterized protein	DR_2400	>tr|Q9RRT5|Q9RRT5_DEIRA Uncharacterized protein OS=Deinococcus radiodurans (strain ATCC 13939 / DSM 20539 / JCM 16871 / LMG 4051 / NBRC 15346 / NCIMB 9279 / R1 / VKM B-1422) OX=243230 GN=DR_2400 PE=1 SV=1	1	3	3	21.2	14.924	132	0.00097609	1.6802	By MS/MS	By MS/MS	8961.5	8031.1	7147.6	7927.5	4514.8	3549.7	3320.9	3687	13303000	12310000	992860	5	0.106544	0.0947021	0.14104	-0.3475	-0.4928	-0.3093	+	+	+
	Q9RRT6	Q9RRT6	Uncharacterized protein	DR_2399	>tr|Q9RRT6|Q9RRT6_DEIRA Uncharacterized protein OS=Deinococcus radiodurans (strain ATCC 13939 / DSM 20539 / JCM 16871 / LMG 4051 / NBRC 15346 / NCIMB 9279 / R1 / VKM B-1422) OX=243230 GN=DR_2399 PE=3 SV=1	1	7	7	18.2	36.016	325	0	9.7676	By MS/MS	By MS/MS	10753	12097	10071	13577	17265	19174	16124	20909	122670000	45387000	77281000	16	0.0213567	0.525795	0.00363946	0.3841	0.0174	0.6506	+	+	+	+
	Q9RRT7	Q9RRT7	Putative_PNPOx domain-containing protein	DR_2398	>tr|Q9RRT7|Q9RRT7_DEIRA Putative_PNPOx domain-containing protein OS=Deinococcus radiodurans (strain ATCC 13939 / DSM 20539 / JCM 16871 / LMG 4051 / NBRC 15346 / NCIMB 9279 / R1 / VKM B-1422) OX=243230 GN=DR_2398 PE=4 SV=1	1	4	4	24.5	21.7	200	0	12.561	By MS/MS	By MS/MS	9180	8889	8870.2	9228.9	12314	11957	11312	12018	13334000	7029100	6305300	8	0.587414	0.447398	0.117149	0.0191	0.0388	0.0827	+	+	+
	Q9RRT8	Q9RRT8	5'-nucleotidase SurE (EC 3.1.3.5) (Nucleoside 5'-monophosphate phosphohydrolase)	surE DR_2397	>sp|Q9RRT8|SURE_DEIRA 5-nucleotidase SurE OS=Deinococcus radiodurans (strain ATCC 13939 / DSM 20539 / JCM 16871 / LMG 4051 / NBRC 15346 / NCIMB 9279 / R1 / VKM B-1422) OX=243230 GN=surE PE=3 SV=1	1	6	5	23.9	28.297	268	0	21.315	By MS/MS	By MS/MS	12187	11631	11213	11354	14910	14687	13845	14454	86731000	45716000	41015000	19	0.558119	0.701996	0.555868	0.0197	-0.0124	-0.024	+	+	+
	Q9RRT9	Q9RRT9	Transcriptional repressor, TetR family	DR_2396	>tr|Q9RRT9|Q9RRT9_DEIRA Transcriptional repressor, TetR family OS=Deinococcus radiodurans (strain ATCC 13939 / DSM 20539 / JCM 16871 / LMG 4051 / NBRC 15346 / NCIMB 9279 / R1 / VKM B-1422) OX=243230 GN=DR_2396 PE=4 SV=1	1	14	13	60.1	23.128	198	0	113.09	By MS/MS	By MS/MS	31509	30999	30813	31312	25687	25212	25424	25337	332020000	144510000	187510000	50	0.211024	0.0450658	0.0938152	0.0533	0.1483	0.08	+	+	+
	Q9RRU1	Q9RRU1	N-acetylmuramoyl-L-alanine amidase	DR_2394	>tr|Q9RRU1|Q9RRU1_DEIRA N-acetylmuramoyl-L-alanine amidase OS=Deinococcus radiodurans (strain ATCC 13939 / DSM 20539 / JCM 16871 / LMG 4051 / NBRC 15346 / NCIMB 9279 / R1 / VKM B-1422) OX=243230 GN=DR_2394 PE=4 SV=1	1	13	13	23.4	62.023	602	0	40.057	By MS/MS	By MS/MS	37430	14159	16449	15349	32250	7918.3	9999.8	9048.2	50938000	33555000	17383000	19	0.0304277	0.0764373	0.0555964	-2.9416	-2.3603	-2.6604	+	+	+	+
	Q9RRU2	Q9RRU2	Uncharacterized protein	DR_2393	>tr|Q9RRU2|Q9RRU2_DEIRA Uncharacterized protein OS=Deinococcus radiodurans (strain ATCC 13939 / DSM 20539 / JCM 16871 / LMG 4051 / NBRC 15346 / NCIMB 9279 / R1 / VKM B-1422) OX=243230 GN=DR_2393 PE=4 SV=1	1	1	1	3	31.746	304	0	3.2148	By MS/MS	By MS/MS	3134.3	3097.6	2988	2998.4	3217.4	3176.7	3102	3276.4	2171900	1436100	735840	2	0.291389	0.160391	0.392775	0.0668	0.0816	0.0733	+	+	+
	Q9RRU3	Q9RRU3	Uncharacterized protein	DR_2392	>tr|Q9RRU3|Q9RRU3_DEIRA Uncharacterized protein OS=Deinococcus radiodurans (strain ATCC 13939 / DSM 20539 / JCM 16871 / LMG 4051 / NBRC 15346 / NCIMB 9279 / R1 / VKM B-1422) OX=243230 GN=DR_2392 PE=4 SV=1	1	1	1	1	93.9	874	0.022	1.685	By MS/MS	By MS/MS	NQ	NQ	NQ	NQ	NQ	NQ	NQ	NQ	NQ	NQ	NQ	2								+
	Q9RRU4	Q9RRU4	VWFA domain-containing protein	DR_2391	>tr|Q9RRU4|Q9RRU4_DEIRA VWFA domain-containing protein OS=Deinococcus radiodurans (strain ATCC 13939 / DSM 20539 / JCM 16871 / LMG 4051 / NBRC 15346 / NCIMB 9279 / R1 / VKM B-1422) OX=243230 GN=DR_2391 PE=4 SV=1	1	15	15	44.4	44.763	403	0	45.043	By MS/MS	By MS/MS	21459	19459	19330	20002	23304	23488	21424	22406	126800000	57318000	69477000	29	0.884451	0.470262	0.611544	-0.0148	-0.0522	-0.0341	+	+	+
	Q9RRU5	Q9RRU5	Homoserine kinase (HK) (HSK) (EC 2.7.1.39)	thrB DR_2390	>sp|Q9RRU5|KHSE_DEIRA Homoserine kinase OS=Deinococcus radiodurans (strain ATCC 13939 / DSM 20539 / JCM 16871 / LMG 4051 / NBRC 15346 / NCIMB 9279 / R1 / VKM B-1422) OX=243230 GN=thrB PE=3 SV=1	1	4	4	24.1	32.389	307	0	28.709	By MS/MS	By MS/MS	2388.4	2597.5	2532.2	2406.9	2470.2	2558.6	2584.4	2596.2	20928000	14111000	6816500	6	0.165252	0.0128214	0.195194	0.2489	0.3227	0.1832	+	+	+	+
	Q9RRU8	Q9RRU8	S-ribosylhomocysteine lyase (EC 4.4.1.21) (AI-2 synthesis protein) (Autoinducer-2 production protein LuxS)	luxS DR_2387	>sp|Q9RRU8|LUXS_DEIRA S-ribosylhomocysteine lyase OS=Deinococcus radiodurans (strain ATCC 13939 / DSM 20539 / JCM 16871 / LMG 4051 / NBRC 15346 / NCIMB 9279 / R1 / VKM B-1422) OX=243230 GN=luxS PE=1 SV=1	1	7	7	58.2	17.395	158	0	16.281	By MS/MS	By MS/MS	10235	11065	9321.8	11927	10653	11157	9607.4	12258	155750000	81248000	74499000	14	0.0518457	0.139074	0.0156632	0.2574	-0.0632	0.4825	+	+	+	+
	Q9RRU9	Q9RRU9	Phenylacetic acid degradation protein PaaA	DR_2386	>tr|Q9RRU9|Q9RRU9_DEIRA Phenylacetic acid degradation protein PaaA OS=Deinococcus radiodurans (strain ATCC 13939 / DSM 20539 / JCM 16871 / LMG 4051 / NBRC 15346 / NCIMB 9279 / R1 / VKM B-1422) OX=243230 GN=DR_2386 PE=4 SV=1	1	22	22	64.9	36.644	325	0	161.62	By MS/MS	By MS/MS	102830	103550	99925	100640	104080	101630	98241	99295	2085500000	1062900000	1022600000	147	0.160944	0.163302	0.577659	0.0778	0.0797	0.0186	+	+	+
	Q9RRV0	Q9RRV0	Phenylacetic acid degradation protein PaaB, putative	DR_2385	>tr|Q9RRV0|Q9RRV0_DEIRA Phenylacetic acid degradation protein PaaB, putative OS=Deinococcus radiodurans (strain ATCC 13939 / DSM 20539 / JCM 16871 / LMG 4051 / NBRC 15346 / NCIMB 9279 / R1 / VKM B-1422) OX=243230 GN=DR_2385 PE=4 SV=1	1	10	10	65.7	25.164	230	0	127.67	By MS/MS	By MS/MS	13335	13994	13096	14015	10753	11202	10822	11302	999600000	467730000	531870000	73	0.0523025	0.0441867	0.0068497	0.2128	0.1757	0.2341	+	+	+	+
	Q9RRV1	Q9RRV1	Phenylacetic acid degradation protein PaaC	DR_2384	>tr|Q9RRV1|Q9RRV1_DEIRA Phenylacetic acid degradation protein PaaC OS=Deinococcus radiodurans (strain ATCC 13939 / DSM 20539 / JCM 16871 / LMG 4051 / NBRC 15346 / NCIMB 9279 / R1 / VKM B-1422) OX=243230 GN=DR_2384 PE=4 SV=1	1	19	19	68.1	29.318	263	0	160.59	By MS/MS	By MS/MS	68954	70623	69088	69999	54307	57402	55822	58230	2435400000	1376000000	1059400000	81	0.0862384	0.100659	0.0495859	0.1984	0.2257	0.2111	+	+	+	+
	Q9RRV2	Q9RRV2	Phenylacetic acid degradation protein PaaD	DR_2383	>tr|Q9RRV2|Q9RRV2_DEIRA Phenylacetic acid degradation protein PaaD OS=Deinococcus radiodurans (strain ATCC 13939 / DSM 20539 / JCM 16871 / LMG 4051 / NBRC 15346 / NCIMB 9279 / R1 / VKM B-1422) OX=243230 GN=DR_2383 PE=4 SV=1	1	11	11	70.6	18.166	170	0	48.013	By MS/MS	By MS/MS	20123	21403	19806	21591	18472	21379	20486	20516	198490000	114440000	84054000	29	0.117765	0.111785	0.0976135	0.3629	0.299	0.3302	+	+	+
	Q9RRV3	Q9RRV3	Uncharacterized protein	DR_2382	>tr|Q9RRV3|Q9RRV3_DEIRA Uncharacterized protein OS=Deinococcus radiodurans (strain ATCC 13939 / DSM 20539 / JCM 16871 / LMG 4051 / NBRC 15346 / NCIMB 9279 / R1 / VKM B-1422) OX=243230 GN=DR_2382 PE=4 SV=1	1	16	16	41.8	36.547	318	0	60.101	By MS/MS	By MS/MS	53221	53474	52148	54575	48667	49516	47126	49055	391420000	229740000	161680000	43	0.0215572	0.0339224	0.0811686	0.1266	0.1223	0.1485	+	+	+
	Q9RRV4	Q9RRV4	Aldehyde dehydrogenase	DR_2381	>tr|Q9RRV4|Q9RRV4_DEIRA Aldehyde dehydrogenase OS=Deinococcus radiodurans (strain ATCC 13939 / DSM 20539 / JCM 16871 / LMG 4051 / NBRC 15346 / NCIMB 9279 / R1 / VKM B-1422) OX=243230 GN=DR_2381 PE=4 SV=1	1	38	38	58	75.492	700	0	249.72	By MS/MS	By MS/MS	130620	128810	124730	122670	144080	143690	137100	137560	2556900000	1374000000	1183000000	175	0.0235916	0.0427397	0.145751	0.0772	0.0666	-0.0339	+	+	+
	Q9RRV5	Q9RRV5	Uncharacterized protein	DR_2380	>tr|Q9RRV5|Q9RRV5_DEIRA Uncharacterized protein OS=Deinococcus radiodurans (strain ATCC 13939 / DSM 20539 / JCM 16871 / LMG 4051 / NBRC 15346 / NCIMB 9279 / R1 / VKM B-1422) OX=243230 GN=DR_2380 PE=4 SV=1	1	2		10	8.5	75	0.093284	0.352	By MS/MS	By MS/MS	NQ	NQ	NQ	NQ	NQ	NQ	NQ	NQ	NQ	NQ	NQ	12									+
	Q9RRV8	Q9RRV8	Polyketide_cyc domain-containing protein	DR_2377	>tr|Q9RRV8|Q9RRV8_DEIRA Polyketide_cyc domain-containing protein OS=Deinococcus radiodurans (strain ATCC 13939 / DSM 20539 / JCM 16871 / LMG 4051 / NBRC 15346 / NCIMB 9279 / R1 / VKM B-1422) OX=243230 GN=DR_2377 PE=4 SV=1	1	8	8	48.6	23.293	218	0	98.242	By MS/MS	By MS/MS	24371	24741	22820	23238	28378	28597	26798	27537	2517300000	1269800000	1247500000	67	0.111017	0.0455053	0.727836	0.1274	0.0317	0.0067	+	+	+
	Q9RRV9	Q9RRV9	Transcriptional regulator, TetR family	DR_2376	>tr|Q9RRV9|Q9RRV9_DEIRA Transcriptional regulator, TetR family OS=Deinococcus radiodurans (strain ATCC 13939 / DSM 20539 / JCM 16871 / LMG 4051 / NBRC 15346 / NCIMB 9279 / R1 / VKM B-1422) OX=243230 GN=DR_2376 PE=4 SV=1	1	7	7	29.4	22.307	197	0	40.149	By MS/MS	By MS/MS	11298	10640	10503	10727	12628	11891	11771	12308	162880000	49641000	113240000	17	0.198883	0.646051	0.824158	-0.0558	0.0058	0.0068	+	+	+
	Q9RRW0	Q9RRW0	Transcription elongation factor	DR_2375	>tr|Q9RRW0|Q9RRW0_DEIRA Transcription elongation factor OS=Deinococcus radiodurans (strain ATCC 13939 / DSM 20539 / JCM 16871 / LMG 4051 / NBRC 15346 / NCIMB 9279 / R1 / VKM B-1422) OX=243230 GN=DR_2375 PE=3 SV=1	1	1	1	3.8	19.378	183	0.00049116	1.8999	By MS/MS	By MS/MS	2958.6	2892.3	2426.4	2930.7	4530.9	4645	4108.8	4645.2	1623900	1049500	574420	2	0.295766	0.155999	0.241534	0.104	-0.1861	0.1279	+	+	+
	Q9RRW1	Q9RRW1	Ribonucleoside-diphosphate reductase (EC 1.17.4.1)	DR_2374	>tr|Q9RRW1|Q9RRW1_DEIRA Ribonucleoside-diphosphate reductase OS=Deinococcus radiodurans (strain ATCC 13939 / DSM 20539 / JCM 16871 / LMG 4051 / NBRC 15346 / NCIMB 9279 / R1 / VKM B-1422) OX=243230 GN=DR_2374 PE=3 SV=1	1	44	44	34.7	152.91	1418	0	253.77	By MS/MS	By MS/MS	109360	108800	105200	107680	85265	84018	79118	80700	840030000	447820000	392210000	129	0.167252	0.22703	0.658277	0.0733	0.0456	0.0175	+	+	+
	Q9RRW2	Q9RRW2	Uncharacterized protein	DR_2373	>tr|Q9RRW2|Q9RRW2_DEIRA Uncharacterized protein OS=Deinococcus radiodurans (strain ATCC 13939 / DSM 20539 / JCM 16871 / LMG 4051 / NBRC 15346 / NCIMB 9279 / R1 / VKM B-1422) OX=243230 GN=DR_2373 PE=4 SV=1	1	10	10	59.6	15.374	136	0	38.463	By MS/MS	By MS/MS	17158	18016	17355	19802	21707	22425	22073	24011	244140000	104620000	139520000	26	0.0104419	0.0318097	0.0213943	0.2023	0.2262	0.4183	+	+	+	+
	Q9RRW3	Q9RRW3	Peptidyl-tRNA hydrolase (PTH) (EC 3.1.1.29)	pth DR_2372	>sp|Q9RRW3|PTH_DEIRA Peptidyl-tRNA hydrolase OS=Deinococcus radiodurans (strain ATCC 13939 / DSM 20539 / JCM 16871 / LMG 4051 / NBRC 15346 / NCIMB 9279 / R1 / VKM B-1422) OX=243230 GN=pth PE=3 SV=1	1	8	8	44.7	23.427	215	0	48.351	By MS/MS	By MS/MS	12967	13883	13653	13052	13485	13695	12647	13363	85954000	41599000	44355000	23	0.138592	0.261706	0.289304	0.2055	0.1727	0.1026	+	+	+
	Q9RRW5	Q9RRW5	Dihydrolipoyl dehydrogenase (EC 1.8.1.4)	DR_2370	>tr|Q9RRW5|Q9RRW5_DEIRA Dihydrolipoyl dehydrogenase OS=Deinococcus radiodurans (strain ATCC 13939 / DSM 20539 / JCM 16871 / LMG 4051 / NBRC 15346 / NCIMB 9279 / R1 / VKM B-1422) OX=243230 GN=DR_2370 PE=3 SV=1	1	24	24	66.6	49.182	467	0	252.74	By MS/MS	By MS/MS	85186	91650	86962	91752	67658	71649	68539	70993	2495900000	1307000000	1188800000	129	0.0153158	0.00934898	0.0234153	0.2657	0.2326	0.2624	+	+	+	+
	Q9RRW8	Q9RRW8	Glutathione-regulated potassium-efflux system protein KefB, putative	DR_2367	>tr|Q9RRW8|Q9RRW8_DEIRA Glutathione-regulated potassium-efflux system protein KefB, putative OS=Deinococcus radiodurans (strain ATCC 13939 / DSM 20539 / JCM 16871 / LMG 4051 / NBRC 15346 / NCIMB 9279 / R1 / VKM B-1422) OX=243230 GN=DR_2367 PE=4 SV=1	1	4	4	10.4	58.403	575	0	19.456	By MS/MS	By MS/MS	5202.5	5199.6	4830.8	5108.7	4763.9	4846.6	4300.5	4623.7	46837000	26544000	20294000	9	0.065096	0.374965	0.137127	0.1192	-0.0361	0.0445	+	+	+
	Q9RRW9	Q9RRW9	Usp domain-containing protein	DR_2363	>tr|Q9RRW9|Q9RRW9_DEIRA Usp domain-containing protein OS=Deinococcus radiodurans (strain ATCC 13939 / DSM 20539 / JCM 16871 / LMG 4051 / NBRC 15346 / NCIMB 9279 / R1 / VKM B-1422) OX=243230 GN=DR_2363 PE=3 SV=1	1	4	4	53.1	16.533	160	0	60.366	By MS/MS	By MS/MS	2631.3	2733.6	2436.7	2848.9	1911	2130.1	1828.4	2109.1	87199000	39844000	47356000	13	0.0397443	0.576208	0.0477931	0.2865	0.0343	0.3345	+	+	+	+
	Q9RRX0	Q9RRX0	Transcriptional regulator	DR_2362	>tr|Q9RRX0|Q9RRX0_DEIRA Transcriptional regulator OS=Deinococcus radiodurans (strain ATCC 13939 / DSM 20539 / JCM 16871 / LMG 4051 / NBRC 15346 / NCIMB 9279 / R1 / VKM B-1422) OX=243230 GN=DR_2362 PE=4 SV=1	1	8	8	51.9	26.085	231	0	50.3	By MS/MS	By MS/MS	16369	15782	15505	16169	11136	10914	10502	10772	100260000	62360000	37896000	20	0.145503	0.0429515	0.355413	0.0259	0.0448	0.0472	+	+	+
	Q9RRX1	Q9RRX1	Acyl-CoA dehydrogenase, putative	DR_2361	>tr|Q9RRX1|Q9RRX1_DEIRA Acyl-CoA dehydrogenase, putative OS=Deinococcus radiodurans (strain ATCC 13939 / DSM 20539 / JCM 16871 / LMG 4051 / NBRC 15346 / NCIMB 9279 / R1 / VKM B-1422) OX=243230 GN=DR_2361 PE=3 SV=1	1	38	38	70.8	66.193	612	0	323.31	By MS/MS	By MS/MS	152580	155590	148320	156810	149850	152740	144790	153370	7986100000	4141400000	3844700000	326	0.0421612	0.00797696	0.00762555	0.148	0.1092	0.1709	+	+	+
	Q9RRX3	Q9RRX3	Uncharacterized protein	DR_2359	>tr|Q9RRX3|Q9RRX3_DEIRA Uncharacterized protein OS=Deinococcus radiodurans (strain ATCC 13939 / DSM 20539 / JCM 16871 / LMG 4051 / NBRC 15346 / NCIMB 9279 / R1 / VKM B-1422) OX=243230 GN=DR_2359 PE=4 SV=1	2	20	20	57.7	40.101	357	0	86.632	By MS/MS	By MS/MS	30281	31029	29712	30376	29856	30071	29232	30218	307820000	158440000	149390000	47	0.141043	0.000483122	0.0635451	0.1385	0.1383	0.1258	+	+	+
	Q9RRX4	Q9RRX4	Uncharacterized protein	DR_2358	>tr|Q9RRX4|Q9RRX4_DEIRA Uncharacterized protein OS=Deinococcus radiodurans (strain ATCC 13939 / DSM 20539 / JCM 16871 / LMG 4051 / NBRC 15346 / NCIMB 9279 / R1 / VKM B-1422) OX=243230 GN=DR_2358 PE=1 SV=1	1	2	2	19	23.29	211	0	2.641	By MS/MS		599.9	575.61	500.25	603.54	NQ	NQ	NQ	NQ	7943600	7943600	NQ	2	0.601393	0.983797	0.237107	0.20467	-0.00725	0.74445	+		+
	Q9RRX5	Q9RRX5	Phenylalanine--tRNA ligase beta subunit (EC 6.1.1.20) (Phenylalanyl-tRNA synthetase beta subunit) (PheRS)	pheT DR_2357	>sp|Q9RRX5|SYFB_DEIRA Phenylalanine--tRNA ligase beta subunit OS=Deinococcus radiodurans (strain ATCC 13939 / DSM 20539 / JCM 16871 / LMG 4051 / NBRC 15346 / NCIMB 9279 / R1 / VKM B-1422) OX=243230 GN=pheT PE=3 SV=1	1	35	35	55.2	86.984	820	0	289.9	By MS/MS	By MS/MS	87638	89685	84555	83415	88726	90632	85498	85098	1802700000	950990000	851710000	161	0.0561821	0.00161722	0.235334	0.1553	0.0961	-0.011	+	+	+
	Q9RRX6	Q9RRX6	MutT/nudix family protein	DR_2356	>tr|Q9RRX6|Q9RRX6_DEIRA MutT/nudix family protein OS=Deinococcus radiodurans (strain ATCC 13939 / DSM 20539 / JCM 16871 / LMG 4051 / NBRC 15346 / NCIMB 9279 / R1 / VKM B-1422) OX=243230 GN=DR_2356 PE=4 SV=1	1	6	6	56.9	16.295	144	0	35.632	By MS/MS	By MS/MS	4725.5	5312.9	4728.2	5059.7	7432.9	7871.7	6968.1	7478.7	133230000	69031000	64200000	15	0.0870286	0.311014	0.166052	0.3212	0.1059	0.2002	+	+	+
	Q9RRX7	Q9RRX7	Acetyltransferase, putative	DR_2355	>tr|Q9RRX7|Q9RRX7_DEIRA Acetyltransferase, putative OS=Deinococcus radiodurans (strain ATCC 13939 / DSM 20539 / JCM 16871 / LMG 4051 / NBRC 15346 / NCIMB 9279 / R1 / VKM B-1422) OX=243230 GN=DR_2355 PE=4 SV=1	1	4	4	24	17.323	154	0	12.082	By MS/MS	By MS/MS	8862.7	8658.4	7893.2	8863	8509.9	8436.4	7628.9	8152.6	24880000	18099000	6781300	8	0.097877	0.0479257	0.49778	0.0577	-0.0993	0.0501	+	+	+
	Q9RRX8	Q9RRX8	Phenylalanine--tRNA ligase alpha subunit (EC 6.1.1.20) (Phenylalanyl-tRNA synthetase alpha subunit) (PheRS)	pheS DR_2354	>sp|Q9RRX8|SYFA_DEIRA Phenylalanine--tRNA ligase alpha subunit OS=Deinococcus radiodurans (strain ATCC 13939 / DSM 20539 / JCM 16871 / LMG 4051 / NBRC 15346 / NCIMB 9279 / R1 / VKM B-1422) OX=243230 GN=pheS PE=3 SV=1	1	25	25	75.8	37.548	339	0	108.2	By MS/MS	By MS/MS	74012	73308	69929	73455	64312	66784	63730	65695	781480000	396490000	384980000	82	0.183177	0.200737	0.205316	0.1361	0.1067	0.1246	+	+	+
	Q9RRX9	Q9RRX9	Probable L-asparaginase (L-ASNase) (EC 3.5.1.1) (L-asparagine amidohydrolase)	ansA DR_2353	>sp|Q9RRX9|ASPG_DEIRA Probable L-asparaginase OS=Deinococcus radiodurans (strain ATCC 13939 / DSM 20539 / JCM 16871 / LMG 4051 / NBRC 15346 / NCIMB 9279 / R1 / VKM B-1422) OX=243230 GN=ansA PE=3 SV=2	1	1	1	4.3	33.806	322	0.0014627	1.6714	By MS/MS	By MS/MS	87.613	69.435	90.701	80.659	118.74	143.42	135.95	136.69	758680	300540	458140	2	0.882215	0.308561	0.567804	0.06332	0.41378	0.19203	+	+	+
	Q9RRY0	Q9RRY0	Porphobilinogen deaminase (PBG) (EC 2.5.1.61) (Hydroxymethylbilane synthase) (HMBS) (Pre-uroporphyrinogen synthase)	hemC DR_2352	>sp|Q9RRY0|HEM3_DEIRA Porphobilinogen deaminase OS=Deinococcus radiodurans (strain ATCC 13939 / DSM 20539 / JCM 16871 / LMG 4051 / NBRC 15346 / NCIMB 9279 / R1 / VKM B-1422) OX=243230 GN=hemC PE=3 SV=1	1	21	21	68.3	33.587	309	0	114.76	By MS/MS	By MS/MS	49049	52787	51529	52609	55077	59694	57550	60477	1430600000	694240000	736320000	82	0.00444272	0.00481383	0.0225354	0.2959	0.3094	0.3157	+	+	+	+
	Q9RRY1	Q9RRY1	t(6)A37 threonylcarbamoyladenosine biosynthesis protein TsaE (tRNA threonylcarbamoyladenosine biosynthesis protein TsaE)	DR_2351	>tr|Q9RRY1|Q9RRY1_DEIRA t(6)A37 threonylcarbamoyladenosine biosynthesis protein TsaE OS=Deinococcus radiodurans (strain ATCC 13939 / DSM 20539 / JCM 16871 / LMG 4051 / NBRC 15346 / NCIMB 9279 / R1 / VKM B-1422) OX=243230 GN=DR_2351 PE=3 SV=1	1	2	2	19.6	16.113	148	0	9.1482	By MS/MS	By MS/MS	2793.3	2745.1	2690.7	2647.2	262.26	249.9	273.9	209.95	5893700	3549800	2343900	4	0.741266	0.343446	0.425851	0.01641	0.19017	-0.23491	+	+	+
	Q9RRY2	Q9RRY2	Uncharacterized protein	DR_2350	>tr|Q9RRY2|Q9RRY2_DEIRA Uncharacterized protein OS=Deinococcus radiodurans (strain ATCC 13939 / DSM 20539 / JCM 16871 / LMG 4051 / NBRC 15346 / NCIMB 9279 / R1 / VKM B-1422) OX=243230 GN=DR_2350 PE=4 SV=1	1	18	18	54.8	43.801	418	0	103.97	By MS/MS	By MS/MS	47232	49704	45046	46434	38751	40146	37032	37547	198690000	106670000	92020000	49	0.059551	0.0381687	0.172986	0.2091	0.0707	0.0432	+	+	+
	Q9RRY3	Q9RRY3	Uncharacterized protein	DR_2349	>tr|Q9RRY3|Q9RRY3_DEIRA Uncharacterized protein OS=Deinococcus radiodurans (strain ATCC 13939 / DSM 20539 / JCM 16871 / LMG 4051 / NBRC 15346 / NCIMB 9279 / R1 / VKM B-1422) OX=243230 GN=DR_2349 PE=4 SV=1	1	13	13	55.6	29.499	270	0	57.286	By MS/MS	By MS/MS	19705	20575	19447	19058	21226	21580	21316	21137	86386000	52774000	33613000	30	0.162124	0.0290769	0.234602	0.1733	0.18	0.0603	+	+	+
	Q9RRY4	Q9RRY4	Uncharacterized protein	DR_2348	>tr|Q9RRY4|Q9RRY4_DEIRA Uncharacterized protein OS=Deinococcus radiodurans (strain ATCC 13939 / DSM 20539 / JCM 16871 / LMG 4051 / NBRC 15346 / NCIMB 9279 / R1 / VKM B-1422) OX=243230 GN=DR_2348 PE=4 SV=1	1	6	6	14.8	57.503	559	0	12.842	By MS/MS	By MS/MS	6007.6	6119.4	5457.6	5849.1	7555.6	7253.5	6745.5	7113.2	24708000	14998000	9709600	8	0.397201	0.244629	0.890388	0.0687	-0.0795	-0.0064	+	+	+
	Q9RRY5	Q9RRY5	Robl_LC7 domain-containing protein	DR_2347	>tr|Q9RRY5|Q9RRY5_DEIRA Robl_LC7 domain-containing protein OS=Deinococcus radiodurans (strain ATCC 13939 / DSM 20539 / JCM 16871 / LMG 4051 / NBRC 15346 / NCIMB 9279 / R1 / VKM B-1422) OX=243230 GN=DR_2347 PE=4 SV=1	1	5	5	21.7	34.964	332	0	49.5	By MS/MS	By MS/MS	6193.5	6519.6	5794.7	6106.9	9836.3	9734.9	9383.3	9557.3	102960000	35095000	67868000	15	0.237153	0.474308	0.278934	0.1462	0.0444	0.0493	+	+	+
	Q9RRY6	Q9RRY6	Aminotransferase, class II	DR_2346	>tr|Q9RRY6|Q9RRY6_DEIRA Aminotransferase, class II OS=Deinococcus radiodurans (strain ATCC 13939 / DSM 20539 / JCM 16871 / LMG 4051 / NBRC 15346 / NCIMB 9279 / R1 / VKM B-1422) OX=243230 GN=DR_2346 PE=3 SV=1	1	17	17	43.2	45.86	424	0	105.44	By MS/MS	By MS/MS	39346	40671	38374	39954	30575	30274	28311	30475	472950000	221110000	251840000	49	0.115005	0.293201	0.147259	0.1295	0.0603	0.122	+	+	+
	Q9RRY7	Q9RRY7	Uncharacterized metallophosphoesterase DR_2345	DR_2345	>sp|Q9RRY7|Y2345_DEIRA Uncharacterized metallophosphoesterase DR_2345 OS=Deinococcus radiodurans (strain ATCC 13939 / DSM 20539 / JCM 16871 / LMG 4051 / NBRC 15346 / NCIMB 9279 / R1 / VKM B-1422) OX=243230 GN=DR_2345 PE=3 SV=1	1	1	1	2	32.238	305	0.0080875	1.0181		By MS/MS	NQ	NQ	NQ	NQ	3345.7	3085.3	3117.5	3274.8	157380	NQ	157380	1	0.427017	0.496136	0.743738	-0.6271	0.5327	0.0177	+	+	+
	Q9RRY8	Q9RRY8	Uncharacterized protein	DR_2344	>tr|Q9RRY8|Q9RRY8_DEIRA Uncharacterized protein OS=Deinococcus radiodurans (strain ATCC 13939 / DSM 20539 / JCM 16871 / LMG 4051 / NBRC 15346 / NCIMB 9279 / R1 / VKM B-1422) OX=243230 GN=DR_2344 PE=4 SV=1	1	4	4	27.7	18.324	177	0	73.21	By MS/MS	By MS/MS	2455.2	2631.9	2686.2	2697	715.24	730.25	877.03	815.7	542990000	297110000	245880000	30	0.292105	0.0757309	0.0581474	0.2176	0.5609	0.3935	+	+	+
	Q9RRY9	Q9RRY9	UPF0056 membrane protein	DR_2343	>tr|Q9RRY9|Q9RRY9_DEIRA UPF0056 membrane protein OS=Deinococcus radiodurans (strain ATCC 13939 / DSM 20539 / JCM 16871 / LMG 4051 / NBRC 15346 / NCIMB 9279 / R1 / VKM B-1422) OX=243230 GN=DR_2343 PE=3 SV=1	1	1	1	5.5	23.3	217	0.023	1.647		By MS/MS	NQ	NQ	NQ	NQ	NQ	NQ	NQ	NQ	NQ	NQ	NQ	1								+	+
	Q9RRZ0	Q9RRZ0	Uncharacterized protein	DR_2342	>tr|Q9RRZ0|Q9RRZ0_DEIRA Uncharacterized protein OS=Deinococcus radiodurans (strain ATCC 13939 / DSM 20539 / JCM 16871 / LMG 4051 / NBRC 15346 / NCIMB 9279 / R1 / VKM B-1422) OX=243230 GN=DR_2342 PE=4 SV=1	1	3	3	17.3	22.863	220	0	9.7188	By MS/MS	By MS/MS	1546.6	1352.7	1462.8	1504.1	2628.7	2239.2	2239.7	2277.8	42719000	14290000	28429000	6	0.124797	0.466189	0.393558	-0.279	-0.0852	-0.1113	+	+	+
	Q9RRZ1	Q9RRZ1	Biotin--protein ligase (EC 6.3.4.15)	DR_2341	>tr|Q9RRZ1|Q9RRZ1_DEIRA Biotin--protein ligase OS=Deinococcus radiodurans (strain ATCC 13939 / DSM 20539 / JCM 16871 / LMG 4051 / NBRC 15346 / NCIMB 9279 / R1 / VKM B-1422) OX=243230 GN=DR_2341 PE=4 SV=1	1	8	8	22.4	49.966	474	0	35.278	By MS/MS	By MS/MS	10027	10012	9481.9	9675.9	11344	11457	10776	10996	54815000	22242000	32573000	19	0.0160268	0.0754513	0.196342	0.1092	0.052	0.0202	+	+	+
	Q9RRZ3	Q9RRZ3	Potassium channel, putative	DR_2336	>tr|Q9RRZ3|Q9RRZ3_DEIRA Potassium channel, putative OS=Deinococcus radiodurans (strain ATCC 13939 / DSM 20539 / JCM 16871 / LMG 4051 / NBRC 15346 / NCIMB 9279 / R1 / VKM B-1422) OX=243230 GN=DR_2336 PE=4 SV=1	1	3	3	12.2	34.25	320	0	20.366	By MS/MS	By MS/MS	2656.9	2605.1	2279.5	2429.9	2737.9	2731.4	2512.6	2618	15601000	7402900	8198500	5	0.268329	0.163397	0.30966	0.071	-0.1144	-0.0642	+	+	+
	Q9RRZ4	Q9RRZ4	DSBA domain-containing protein	DR_2335	>tr|Q9RRZ4|Q9RRZ4_DEIRA DSBA domain-containing protein OS=Deinococcus radiodurans (strain ATCC 13939 / DSM 20539 / JCM 16871 / LMG 4051 / NBRC 15346 / NCIMB 9279 / R1 / VKM B-1422) OX=243230 GN=DR_2335 PE=4 SV=1	1	7	7	37.2	25.392	226	0	23.193	By MS/MS	By MS/MS	10082	10076	10269	9971	12190	12161	12018	11872	123230000	49796000	73430000	16	0.0985567	0.0262256	0.144388	0.0946	0.1948	0.0577	+	+	+
	Q9RRZ5	Q9RRZ5	Uncharacterized protein	DR_2334	>tr|Q9RRZ5|Q9RRZ5_DEIRA Uncharacterized protein OS=Deinococcus radiodurans (strain ATCC 13939 / DSM 20539 / JCM 16871 / LMG 4051 / NBRC 15346 / NCIMB 9279 / R1 / VKM B-1422) OX=243230 GN=DR_2334 PE=4 SV=1	1	4	4	19.2	42.811	386	0	22.327	By MS/MS	By MS/MS	464.32	441.95	440.22	432.76	1725.9	1647.7	1584.2	1841.9	11063000	6847500	4215400	8	0.596236	0.861778	0.646308	-0.02485	0.01307	0.09107	+	+	+
	Q9RRZ6	Q9RRZ6	NADH oxidase-related protein	DR_2333	>tr|Q9RRZ6|Q9RRZ6_DEIRA NADH oxidase-related protein OS=Deinococcus radiodurans (strain ATCC 13939 / DSM 20539 / JCM 16871 / LMG 4051 / NBRC 15346 / NCIMB 9279 / R1 / VKM B-1422) OX=243230 GN=DR_2333 PE=4 SV=1	1	12	12	40.4	42.912	403	0	45.216	By MS/MS	By MS/MS	13939	13777	13065	13321	14191	13855	13107	13781	97605000	53072000	44533000	23	0.2844	0.786864	0.727103	0.0528	0.0047	0.0101	+	+	+
	Q9RRZ7	Q9RRZ7	DNA polymerase III subunit, putative	DR_2332	>tr|Q9RRZ7|Q9RRZ7_DEIRA DNA polymerase III subunit, putative OS=Deinococcus radiodurans (strain ATCC 13939 / DSM 20539 / JCM 16871 / LMG 4051 / NBRC 15346 / NCIMB 9279 / R1 / VKM B-1422) OX=243230 GN=DR_2332 PE=4 SV=1	1	3	3	10.6	34.334	321	0	15.228	By MS/MS	By MS/MS	2397.1	2690.6	2454.6	2651.8	4465.5	4762.1	4592.6	4887	29983000	17509000	12475000	5	0.0739866	0.0284933	0.00541463	0.3274	0.2566	0.3515	+	+	+	+
	Q9RRZ8	Q9RRZ8	Metallophos_2 domain-containing protein	DR_2331	>tr|Q9RRZ8|Q9RRZ8_DEIRA Metallophos_2 domain-containing protein OS=Deinococcus radiodurans (strain ATCC 13939 / DSM 20539 / JCM 16871 / LMG 4051 / NBRC 15346 / NCIMB 9279 / R1 / VKM B-1422) OX=243230 GN=DR_2331 PE=3 SV=1	1	7	7	42.3	28.248	253	0	30.518	By MS/MS	By MS/MS	8465.7	8424.7	7877.8	8195.2	7772.5	7878.9	7643.2	7940.5	52583000	29367000	23216000	12	0.176783	0.272933	0.216096	0.111	0.0792	0.0957	+	+	+
	Q9RS00	Q9RS00	NTP_transf_3 domain-containing protein	DR_2329	>tr|Q9RS00|Q9RS00_DEIRA NTP_transf_3 domain-containing protein OS=Deinococcus radiodurans (strain ATCC 13939 / DSM 20539 / JCM 16871 / LMG 4051 / NBRC 15346 / NCIMB 9279 / R1 / VKM B-1422) OX=243230 GN=DR_2329 PE=4 SV=1	1	12	12	47.5	35.663	337	0	79.479	By MS/MS	By MS/MS	19316	17936	16816	17355	18454	17746	16623	17280	191460000	95807000	95657000	32	0.386608	0.156006	0.133406	-0.0458	-0.1216	-0.1145	+	+	+
	Q9RS01	Q9RS01	Histidine kinase (EC 2.7.13.3)	DR_2328	>tr|Q9RS01|Q9RS01_DEIRA Histidine kinase OS=Deinococcus radiodurans (strain ATCC 13939 / DSM 20539 / JCM 16871 / LMG 4051 / NBRC 15346 / NCIMB 9279 / R1 / VKM B-1422) OX=243230 GN=DR_2328 PE=4 SV=1	1	2		1.8	53	502	0.048448	0.405	By MS/MS	By MS/MS	NQ	NQ	NQ	NQ	NQ	NQ	NQ	NQ	NQ	NQ	NQ	25									+
	Q9RS02	Q9RS02	Response regulator	DR_2327	>tr|Q9RS02|Q9RS02_DEIRA Response regulator OS=Deinococcus radiodurans (strain ATCC 13939 / DSM 20539 / JCM 16871 / LMG 4051 / NBRC 15346 / NCIMB 9279 / R1 / VKM B-1422) OX=243230 GN=DR_2327 PE=4 SV=1	1	3	3	13.6	24.194	220	0	6.9635	By MS/MS	By MS/MS	4960.5	4477.3	4413.7	4359.5	0	0	0	0	4764700	3557300	1207400	4	0.0232702	0.102256	0.0617533	-0.1499	-0.1233	-0.174	+	+	+
	Q9RS03	Q9RS03	TM2 domain-containing protein	DR_2326	>tr|Q9RS03|Q9RS03_DEIRA TM2 domain-containing protein OS=Deinococcus radiodurans (strain ATCC 13939 / DSM 20539 / JCM 16871 / LMG 4051 / NBRC 15346 / NCIMB 9279 / R1 / VKM B-1422) OX=243230 GN=DR_2326 PE=4 SV=1	1	8	8	48.2	32.696	309	0	35.169	By MS/MS	By MS/MS	1990.4	1859.8	1685.2	1997.5	7153.5	6952.7	6199.2	6967.7	83276000	45140000	38136000	13	0.650129	0.0760146	0.2822	-0.024	-0.2074	0.0759	+	+	+
	Q9RS06	Q9RS06	Putative esterase DR_2321 (EC 3.1.2.-)	DR_2321	>sp|Q9RS06|Y2321_DEIRA Putative esterase DR_2321 OS=Deinococcus radiodurans (strain ATCC 13939 / DSM 20539 / JCM 16871 / LMG 4051 / NBRC 15346 / NCIMB 9279 / R1 / VKM B-1422) OX=243230 GN=DR_2321 PE=3 SV=1	1	3	3	21.9	15.592	146	0	7.5249	By MS/MS	By MS/MS	5884.2	5574	5581.2	5659.2	7324.9	7823.8	7572.4	7444.8	18001000	14039000	3961300	6	0.393711	0.27228	0.52406	0.1133	0.1644	0.0767	+	+	+
	Q9RS07	Q9RS07	OstA-like_N domain-containing protein	DR_2320	>tr|Q9RS07|Q9RS07_DEIRA OstA-like_N domain-containing protein OS=Deinococcus radiodurans (strain ATCC 13939 / DSM 20539 / JCM 16871 / LMG 4051 / NBRC 15346 / NCIMB 9279 / R1 / VKM B-1422) OX=243230 GN=DR_2320 PE=4 SV=1	1	10	10	33.6	38.323	366	0	71.919	By MS/MS	By MS/MS	14072	13190	13498	12647	10416	9232.3	9815.1	9000.4	63326000	37238000	26088000	22	0.172533	0.23882	0.0358054	-0.1379	0.0606	-0.2175	+	+	+	+
	Q9RS08	Q9RS08	Uncharacterized protein	DR_2319	>tr|Q9RS08|Q9RS08_DEIRA Uncharacterized protein OS=Deinococcus radiodurans (strain ATCC 13939 / DSM 20539 / JCM 16871 / LMG 4051 / NBRC 15346 / NCIMB 9279 / R1 / VKM B-1422) OX=243230 GN=DR_2319 PE=4 SV=1	1	18	18	56.1	31.535	303	0	214.52	By MS/MS	By MS/MS	62977	47216	52798	47076	48949	36213	39477	37169	1331200000	644560000	686690000	65	0.00600934	0.0591158	0.00983512	-0.6586	-0.3133	-0.6212	+	+	+	+
	Q9RS09	Q9RS09	Uncharacterized protein	DR_2318	>tr|Q9RS09|Q9RS09_DEIRA Uncharacterized protein OS=Deinococcus radiodurans (strain ATCC 13939 / DSM 20539 / JCM 16871 / LMG 4051 / NBRC 15346 / NCIMB 9279 / R1 / VKM B-1422) OX=243230 GN=DR_2318 PE=4 SV=1	1	7	7	26.2	22.428	210	0	12.671	By MS/MS	By MS/MS	15440	14737	13604	14814	10038	9761.9	8848	9794.3	34263000	20506000	13757000	11	0.895744	0.0273125	0.416522	0.0028	-0.1349	0.0213	+	+	+
	Q9RS10	Q9RS10	Potassium channel, beta subunit, putative	DR_2317	>tr|Q9RS10|Q9RS10_DEIRA Potassium channel, beta subunit, putative OS=Deinococcus radiodurans (strain ATCC 13939 / DSM 20539 / JCM 16871 / LMG 4051 / NBRC 15346 / NCIMB 9279 / R1 / VKM B-1422) OX=243230 GN=DR_2317 PE=3 SV=1	1	23	23	71.7	35.155	315	0	195.9	By MS/MS	By MS/MS	72300	74572	71301	74439	61794	63533	60042	62528	1521000000	724810000	796150000	86	0.00383225	0.00661041	0.0239761	0.1737	0.135	0.1586	+	+	+
	Q9RS11	Q9RS11	ABC transporter, ATP-binding protein	DR_2316	>tr|Q9RS11|Q9RS11_DEIRA ABC transporter, ATP-binding protein OS=Deinococcus radiodurans (strain ATCC 13939 / DSM 20539 / JCM 16871 / LMG 4051 / NBRC 15346 / NCIMB 9279 / R1 / VKM B-1422) OX=243230 GN=DR_2316 PE=4 SV=1	1	10	10	35.2	34.938	327	0	36.991	By MS/MS	By MS/MS	14721	14896	13957	14321	17264	17384	16541	16856	109450000	60760000	48695000	21	0.0943055	0.0939917	0.0355342	0.1223	0.0666	0.0399	+	+	+
	Q9RS12	Q9RS12	Uncharacterized protein	DR_2315	>tr|Q9RS12|Q9RS12_DEIRA Uncharacterized protein OS=Deinococcus radiodurans (strain ATCC 13939 / DSM 20539 / JCM 16871 / LMG 4051 / NBRC 15346 / NCIMB 9279 / R1 / VKM B-1422) OX=243230 GN=DR_2315 PE=4 SV=1	1	2	2	5.8	31.042	292	0	5.2923	By MS/MS	By MS/MS	3741.5	3344.4	3114.4	3382.6	3726.9	3371.8	3236.3	3446.7	3988900	2413800	1575100	4	0.031416	0.0244138	0.0978821	-0.1744	-0.2264	-0.1235	+	+	+	+
	Q9RS13	Q9RS13	Uncharacterized protein	DR_2314	>tr|Q9RS13|Q9RS13_DEIRA Uncharacterized protein OS=Deinococcus radiodurans (strain ATCC 13939 / DSM 20539 / JCM 16871 / LMG 4051 / NBRC 15346 / NCIMB 9279 / R1 / VKM B-1422) OX=243230 GN=DR_2314 PE=4 SV=1	1	2	2	25.6	12.508	117	0	22.129	By MS/MS	By MS/MS	1717.1	1710.1	1684.7	1813.9	2038.9	1842.1	1880.4	2058.5	20551000	11237000	9313900	4	0.756603	0.495302	0.203662	-0.0331	0.0639	0.1907	+	+	+
	Q9RS14	Q9RS14	Uncharacterized protein	DR_2313	>tr|Q9RS14|Q9RS14_DEIRA Uncharacterized protein OS=Deinococcus radiodurans (strain ATCC 13939 / DSM 20539 / JCM 16871 / LMG 4051 / NBRC 15346 / NCIMB 9279 / R1 / VKM B-1422) OX=243230 GN=DR_2313 PE=4 SV=1	1	1	1	3.9	16.869	154	0.0043499	1.3543	By MS/MS	By MS/MS	2375.9	2319.8	2161.6	2358.8	2427	2385.7	2298.8	2488.8	32970000	17279000	15692000	2	0.364883	0.995986	0.0652324	0.0457	-0.0002	0.1301	+	+
	Q9RS15	Q9RS15	Carbohydrate kinase, PfkB family	DR_2312	>tr|Q9RS15|Q9RS15_DEIRA Carbohydrate kinase, PfkB family OS=Deinococcus radiodurans (strain ATCC 13939 / DSM 20539 / JCM 16871 / LMG 4051 / NBRC 15346 / NCIMB 9279 / R1 / VKM B-1422) OX=243230 GN=DR_2312 PE=4 SV=1	1	10	10	28.7	38.942	383	0	48.416	By MS/MS	By MS/MS	11807	11778	11320	11139	15489	15566	14702	14550	116890000	50363000	66523000	27	0.00978397	0.0374762	0.00421013	0.1015	0.0687	-0.0491	+	+	+
	Q9RS16	Q9RS16	Pseudouridine-5'-phosphate glycosidase (PsiMP glycosidase) (EC 4.2.1.70)	psuG DR_2311	>sp|Q9RS16|PSUG_DEIRA Pseudouridine-5-phosphate glycosidase OS=Deinococcus radiodurans (strain ATCC 13939 / DSM 20539 / JCM 16871 / LMG 4051 / NBRC 15346 / NCIMB 9279 / R1 / VKM B-1422) OX=243230 GN=psuG PE=3 SV=1	1	14	14	56.9	32.501	313	0	159.44	By MS/MS	By MS/MS	40277	45116	41921	43150	42055	45471	43009	44790	1154100000	620950000	533120000	70	0.0410725	0.023808	0.00463217	0.3434	0.2694	0.2755	+	+	+	+
	Q9RS17	Q9RS17	Uncharacterized protein	DR_2310	>tr|Q9RS17|Q9RS17_DEIRA Uncharacterized protein OS=Deinococcus radiodurans (strain ATCC 13939 / DSM 20539 / JCM 16871 / LMG 4051 / NBRC 15346 / NCIMB 9279 / R1 / VKM B-1422) OX=243230 GN=DR_2310 PE=4 SV=1	1	13	13	23.1	84.409	765	0	73.35	By MS/MS	By MS/MS	23379	17485	18065	17921	25593	18493	19011	18524	111290000	57606000	53682000	30	0.0204299	0.0431376	0.00670386	-0.6916	-0.5228	-0.65	+	+	+	+
	Q9RS18	Q9RS18	Uncharacterized protein	DR_2309	>tr|Q9RS18|Q9RS18_DEIRA Uncharacterized protein OS=Deinococcus radiodurans (strain ATCC 13939 / DSM 20539 / JCM 16871 / LMG 4051 / NBRC 15346 / NCIMB 9279 / R1 / VKM B-1422) OX=243230 GN=DR_2309 PE=4 SV=1	1	2	2	9.2	23.043	218	0	3.3771	By MS/MS	By MS/MS	5262.7	3585.5	3630.6	3372.3	1191.5	1262.5	1050.6	1297.8	1965200	772490	1192700	2	0.588063	0.452468	0.577333	-0.287	-0.4333	-0.3157	+	+	+
	Q9RS19	Q9RS19	GTPase Der (GTP-binding protein EngA)	der engA DR_2308	>sp|Q9RS19|DER_DEIRA GTPase Der OS=Deinococcus radiodurans (strain ATCC 13939 / DSM 20539 / JCM 16871 / LMG 4051 / NBRC 15346 / NCIMB 9279 / R1 / VKM B-1422) OX=243230 GN=der PE=3 SV=1	1	31	31	74.2	49.486	438	0	231.32	By MS/MS	By MS/MS	63232	61809	58572	62054	88239	86659	81554	86376	1580300000	899250000	681060000	126	0.0333229	0.0353261	0.00406194	0.0459	-0.0098	0.0543	+	+	+
	Q9RS21	Q9RS21	Transcriptional regulator, MerR family	DR_2306	>tr|Q9RS21|Q9RS21_DEIRA Transcriptional regulator, MerR family OS=Deinococcus radiodurans (strain ATCC 13939 / DSM 20539 / JCM 16871 / LMG 4051 / NBRC 15346 / NCIMB 9279 / R1 / VKM B-1422) OX=243230 GN=DR_2306 PE=4 SV=1	1	3	3	29	17.655	155	0	10.442	By MS/MS	By MS/MS	2129.1	1784	1808.8	1825.8	4743.6	4376.1	4069.3	4315.4	14946000	7431200	7515000	5	0.113668	0.0553895	0.0582008	-0.2291	-0.2168	-0.2111	+	+	+
	Q9RS22	Q9RS22	Uncharacterized protein	DR_2305	>tr|Q9RS22|Q9RS22_DEIRA Uncharacterized protein OS=Deinococcus radiodurans (strain ATCC 13939 / DSM 20539 / JCM 16871 / LMG 4051 / NBRC 15346 / NCIMB 9279 / R1 / VKM B-1422) OX=243230 GN=DR_2305 PE=4 SV=1	1	1	1	4.3	26.141	233	0	3.9347		By MS/MS	NQ	NQ	NQ	NQ	2577.2	2409.4	2362	2336.3	1305800	NQ	1305800	1	0.498453	0.344592	0.747449	-0.4966	-1.61095	-0.2443	+	+	+
	Q9RS24	Q9RS24	Chloramphenicol acetyltransferase	DR_2303	>tr|Q9RS24|Q9RS24_DEIRA Chloramphenicol acetyltransferase OS=Deinococcus radiodurans (strain ATCC 13939 / DSM 20539 / JCM 16871 / LMG 4051 / NBRC 15346 / NCIMB 9279 / R1 / VKM B-1422) OX=243230 GN=DR_2303 PE=4 SV=1	1	1	1	5.7	26.2	228	0.001	5.226	By MS/MS		NQ	NQ	NQ	NQ	NQ	NQ	NQ	NQ	NQ	NQ	NQ	1								+	+
	Q9RS25	Q9RS25	Uncharacterized protein	DR_2302	>tr|Q9RS25|Q9RS25_DEIRA Uncharacterized protein OS=Deinococcus radiodurans (strain ATCC 13939 / DSM 20539 / JCM 16871 / LMG 4051 / NBRC 15346 / NCIMB 9279 / R1 / VKM B-1422) OX=243230 GN=DR_2302 PE=4 SV=1	1	8	8	78.4	17.544	162	0	61.354	By MS/MS	By MS/MS	7863.2	7844.3	7496.8	7681.3	7215.4	6849.1	6810.9	6922.8	154740000	93727000	61012000	22	0.687179	0.190818	0.482439	0.0287	0.0544	0.0228	+	+	+
	Q9RS26	Q9RS26	Uncharacterized protein	DR_2301	>tr|Q9RS26|Q9RS26_DEIRA Uncharacterized protein OS=Deinococcus radiodurans (strain ATCC 13939 / DSM 20539 / JCM 16871 / LMG 4051 / NBRC 15346 / NCIMB 9279 / R1 / VKM B-1422) OX=243230 GN=DR_2301 PE=4 SV=1	1	1	1	8.4	23.46	214	0.0033964	1.4989	By MS/MS	By MS/MS	18.381	25.309	0	0	34.671	45.809	38.625	17.938	135800	78387	57411	2	0.831014	0.290381	0.434699	0.87265	4.54956	4.41455	+	+	+
	Q9RS27	Q9RS27	Alanine--tRNA ligase (EC 6.1.1.7) (Alanyl-tRNA synthetase) (AlaRS)	alaS DR_2300	>sp|Q9RS27|SYA_DEIRA Alanine--tRNA ligase OS=Deinococcus radiodurans (strain ATCC 13939 / DSM 20539 / JCM 16871 / LMG 4051 / NBRC 15346 / NCIMB 9279 / R1 / VKM B-1422) OX=243230 GN=alaS PE=3 SV=1	1	52	52	76.4	95.985	890	0	323.31	By MS/MS	By MS/MS	147720	149790	142110	142700	120210	122020	115870	116500	1969800000	1091000000	878750000	184	0.0448941	0.0362347	0.119797	0.1356	0.0928	0.0213	+	+	+
	Q9RS28	Q9RS28	GGDEF family protein	DR_2299	>tr|Q9RS28|Q9RS28_DEIRA GGDEF family protein OS=Deinococcus radiodurans (strain ATCC 13939 / DSM 20539 / JCM 16871 / LMG 4051 / NBRC 15346 / NCIMB 9279 / R1 / VKM B-1422) OX=243230 GN=DR_2299 PE=4 SV=1	1	13	13	18.8	93.627	856	0	23.481	By MS/MS	By MS/MS	15135	14969	14016	13818	13094	12031	11439	11708	47166000	20134000	27032000	24	0.788956	0.275178	0.130851	-0.0231	-0.0813	-0.1541	+	+	+
	Q9RS29	Q9RS29	4HBT domain-containing protein	DR_2298	>tr|Q9RS29|Q9RS29_DEIRA 4HBT domain-containing protein OS=Deinococcus radiodurans (strain ATCC 13939 / DSM 20539 / JCM 16871 / LMG 4051 / NBRC 15346 / NCIMB 9279 / R1 / VKM B-1422) OX=243230 GN=DR_2298 PE=4 SV=1	1	8	8	61.8	18.991	165	0	54.662	By MS/MS	By MS/MS	17167	17681	16905	17697	16499	16686	15828	16678	338630000	167980000	170650000	38	0.0258322	0.0437479	0.0437376	0.1506	0.1166	0.1588	+	+	+
	Q9RS30	Q9RS30	Uncharacterized protein	DR_2297	>tr|Q9RS30|Q9RS30_DEIRA Uncharacterized protein OS=Deinococcus radiodurans (strain ATCC 13939 / DSM 20539 / JCM 16871 / LMG 4051 / NBRC 15346 / NCIMB 9279 / R1 / VKM B-1422) OX=243230 GN=DR_2297 PE=4 SV=1	1	3	3	23.5	10.918	98	0	5.2548	By MS/MS	By MS/MS	9040.8	9271.2	9006.2	10138	5261.4	5336.4	4990.4	5892.5	4014400	3608500	405970	5	0.0149435	0.211836	0.0035449	0.149	0.1176	0.3985	+	+	+	+
	Q9RS31	Q9RS31	Glucokinase	DR_2296	>tr|Q9RS31|Q9RS31_DEIRA Glucokinase OS=Deinococcus radiodurans (strain ATCC 13939 / DSM 20539 / JCM 16871 / LMG 4051 / NBRC 15346 / NCIMB 9279 / R1 / VKM B-1422) OX=243230 GN=DR_2296 PE=4 SV=1	1	9	9	44.5	31.311	308	0	68.419	By MS/MS	By MS/MS	16759	16752	15682	16019	22229	22225	20441	21095	85283000	39263000	46020000	24	0.0252925	0.832134	0.242217	0.0976	-0.0029	-0.0191	+	+	+
	Q9RS32	Q9RS32	Uncharacterized protein	DR_2295	>tr|Q9RS32|Q9RS32_DEIRA Uncharacterized protein OS=Deinococcus radiodurans (strain ATCC 13939 / DSM 20539 / JCM 16871 / LMG 4051 / NBRC 15346 / NCIMB 9279 / R1 / VKM B-1422) OX=243230 GN=DR_2295 PE=4 SV=1	1	2	2	21.2	15.234	137	0	13.628	By MS/MS	By MS/MS	1216.8	1109.3	1081.2	1188.5	925.15	987.34	793.01	902.4	12220000	9240500	2979800	3	0.765705	0.250107	0.571089	0.05681	-0.15863	0.04381	+	+	+
	Q9RS33	Q9RS33	Periplasmic divalent cation tolerance protein	DR_2294	>tr|Q9RS33|Q9RS33_DEIRA Periplasmic divalent cation tolerance protein OS=Deinococcus radiodurans (strain ATCC 13939 / DSM 20539 / JCM 16871 / LMG 4051 / NBRC 15346 / NCIMB 9279 / R1 / VKM B-1422) OX=243230 GN=DR_2294 PE=3 SV=1	1	5	5	59.8	11.399	102	0	20.947	By MS/MS	By MS/MS	8223.4	8563.9	8070.7	9383.7	4350.2	4679.8	4510.8	5402.3	47303000	26134000	21169000	11	0.100388	0.158401	0.0234293	0.2434	0.2108	0.5514	+	+	+	+
	Q9RS36	Q9RS36	Cell wall glycyl-glycine endopeptidase, putative	DR_2291	>tr|Q9RS36|Q9RS36_DEIRA Cell wall glycyl-glycine endopeptidase, putative OS=Deinococcus radiodurans (strain ATCC 13939 / DSM 20539 / JCM 16871 / LMG 4051 / NBRC 15346 / NCIMB 9279 / R1 / VKM B-1422) OX=243230 GN=DR_2291 PE=4 SV=1	1	1		3.95	48.6	454	0.026116	0.495	By MS/MS	By MS/MS	2228.1	2072.1	1009.34	1104.21	NQ	NQ	NQ	NQ	6413.75	6413.75	NQ	6									+
	Q9RS37	Q9RS37	tRNA pseudouridine synthase A (EC 5.4.99.12) (tRNA pseudouridine(38-40) synthase) (tRNA pseudouridylate synthase I) (tRNA-uridine isomerase I)	truA DR_2290	>sp|Q9RS37|TRUA_DEIRA tRNA pseudouridine synthase A OS=Deinococcus radiodurans (strain ATCC 13939 / DSM 20539 / JCM 16871 / LMG 4051 / NBRC 15346 / NCIMB 9279 / R1 / VKM B-1422) OX=243230 GN=truA PE=3 SV=1	1	1	1	5.4	30.454	280	0	2.6112		By MS/MS	NQ	NQ	NQ	NQ	663.36	595.97	655.88	602.51	779410	NQ	779410	1	0.621027	0.58176	0.452127	-0.20974	0.21703	0.82931	+	+	+
	Q9RS38	Q9RS38	Guanylate kinase (EC 2.7.4.8) (GMP kinase)	gmk DR_2289	>sp|Q9RS38|KGUA_DEIRA Guanylate kinase OS=Deinococcus radiodurans (strain ATCC 13939 / DSM 20539 / JCM 16871 / LMG 4051 / NBRC 15346 / NCIMB 9279 / R1 / VKM B-1422) OX=243230 GN=gmk PE=3 SV=2	1	7	7	42.3	26.528	239	0	45.089	By MS/MS	By MS/MS	9567.2	9567.4	9038.1	9627.3	7854.2	7616.5	7705.9	7844.2	235060000	132020000	103040000	24	0.492459	0.282255	0.0577624	0.0563	0.0944	0.1118	+	+	+
	Q9RS39	Q9RS39	Macro domain-containing protein DR_2288	DR_2288	>sp|Q9RS39|Y2288_DEIRA Macro domain-containing protein DR_2288 OS=Deinococcus radiodurans (strain ATCC 13939 / DSM 20539 / JCM 16871 / LMG 4051 / NBRC 15346 / NCIMB 9279 / R1 / VKM B-1422) OX=243230 GN=DR_2288 PE=4 SV=1	1	6	6	54.1	17.951	170	0	49.012	By MS/MS	By MS/MS	7687.1	7967.5	7526.6	7874.4	5144.5	5139.5	4870.1	5193.4	133310000	77526000	55780000	22	0.106494	0.0843056	0.0878286	0.1433	0.0924	0.1491	+	+	+
	Q9RS40	Q9RS40	Transcriptional regulator, AsnC family	DR_2287	>tr|Q9RS40|Q9RS40_DEIRA Transcriptional regulator, AsnC family OS=Deinococcus radiodurans (strain ATCC 13939 / DSM 20539 / JCM 16871 / LMG 4051 / NBRC 15346 / NCIMB 9279 / R1 / VKM B-1422) OX=243230 GN=DR_2287 PE=4 SV=1	1	8	8	65.6	10.669	96	0	57.663	By MS/MS	By MS/MS	24431	24904	24463	23972	20622	20837	20132	19909	309570000	163950000	145620000	25	0.0145951	0.0193508	0.148247	0.1365	0.1611	0.0368	+	+	+
	Q9RS41	Q9RS41	Uncharacterized protein	DR_2286	>tr|Q9RS41|Q9RS41_DEIRA Uncharacterized protein OS=Deinococcus radiodurans (strain ATCC 13939 / DSM 20539 / JCM 16871 / LMG 4051 / NBRC 15346 / NCIMB 9279 / R1 / VKM B-1422) OX=243230 GN=DR_2286 PE=4 SV=1	1	26	26	59.4	53.629	502	0	249.11	By MS/MS	By MS/MS	70965	70483	67238	68081	74519	73139	70779	71741	1180500000	685560000	494940000	94	0.233669	0.0475501	0.483083	0.0654	0.0543	0.004	+	+	+
	Q9RS42	Q9RS42	Adenine DNA glycosylase (EC 3.2.2.31)	DR_2285	>tr|Q9RS42|Q9RS42_DEIRA Adenine DNA glycosylase OS=Deinococcus radiodurans (strain ATCC 13939 / DSM 20539 / JCM 16871 / LMG 4051 / NBRC 15346 / NCIMB 9279 / R1 / VKM B-1422) OX=243230 GN=DR_2285 PE=3 SV=1	1	1		1.7	39.4	363	0.235347	0.297	By MS/MS		NQ	NQ	NQ	NQ	NQ	NQ	NQ	NQ	NQ	NQ	NQ	23									+
	Q9RS43	Q9RS43	Manganese ABC transporter, ATP-binding protein, putative	DR_2284	>tr|Q9RS43|Q9RS43_DEIRA Manganese ABC transporter, ATP-binding protein, putative OS=Deinococcus radiodurans (strain ATCC 13939 / DSM 20539 / JCM 16871 / LMG 4051 / NBRC 15346 / NCIMB 9279 / R1 / VKM B-1422) OX=243230 GN=DR_2284 PE=4 SV=1	1	2	2	10.5	26.171	239	0.00097656	1.6924	By MS/MS	By MS/MS	0	0	0	0	1018.3	1007.1	855.34	834.07	5112800	3044100	2068700	3	0.403565	0.694492	0.519164	0.54804	-0.24928	0.67654	+	+	+
	Q9RS45	Q9RS45	UPF0102 protein DR_2282	DR_2282	>sp|Q9RS45|Y2282_DEIRA UPF0102 protein DR_2282 OS=Deinococcus radiodurans (strain ATCC 13939 / DSM 20539 / JCM 16871 / LMG 4051 / NBRC 15346 / NCIMB 9279 / R1 / VKM B-1422) OX=243230 GN=DR_2282 PE=3 SV=1	1	3	3	30.1	13.589	123	0	3.9678	By MS/MS	By MS/MS	3622.3	3183.6	3524.7	3636.4	192.38	207.73	189.2	234.32	15656000	831710	14824000	4	0.911246	0.593818	0.223604	0.02392	0.13298	0.35699	+	+	+
	Q9RS46	Q9RS46	DRBM domain-containing protein	DR_2281	>tr|Q9RS46|Q9RS46_DEIRA DRBM domain-containing protein OS=Deinococcus radiodurans (strain ATCC 13939 / DSM 20539 / JCM 16871 / LMG 4051 / NBRC 15346 / NCIMB 9279 / R1 / VKM B-1422) OX=243230 GN=DR_2281 PE=4 SV=1	1	5	5	40.2	17.528	164	0	41.057	By MS/MS	By MS/MS	9363.1	9754	8718.4	9370.4	10413	10857	9770.8	10990	204340000	93327000	111010000	16	0.0423921	0.570391	0.125878	0.2045	0.0164	0.176	+	+	+	+
	Q9RS47	Q9RS47	Uracil permease	DR_2280	>tr|Q9RS47|Q9RS47_DEIRA Uracil permease OS=Deinococcus radiodurans (strain ATCC 13939 / DSM 20539 / JCM 16871 / LMG 4051 / NBRC 15346 / NCIMB 9279 / R1 / VKM B-1422) OX=243230 GN=DR_2280 PE=3 SV=1	1	3	3	5.6	51.415	496	0	2.7125	By MS/MS	By MS/MS	6512	6249.6	5814.4	5987.5	7540.3	7588.5	6908.9	7306.5	29132000	15464000	13668000	5	0.377711	0.321966	0.481269	0.0549	-0.0677	-0.041	+	+	+
	Q9RS49	Q9RS49	Amino acid ABC transporter, periplasmic amino acid-binding protein	DR_2278	>tr|Q9RS49|Q9RS49_DEIRA Amino acid ABC transporter, periplasmic amino acid-binding protein OS=Deinococcus radiodurans (strain ATCC 13939 / DSM 20539 / JCM 16871 / LMG 4051 / NBRC 15346 / NCIMB 9279 / R1 / VKM B-1422) OX=243230 GN=DR_2278 PE=3 SV=1	1	18	18	61.8	29.104	272	0	131.65	By MS/MS	By MS/MS	47461	37105	42217	37980	51469	40186	45849	41272	523380000	247440000	275940000	56	0.0191105	0.0172102	6.88988e-05	-0.5356	-0.1092	-0.4637	+	+	+	+
	Q9RS52	Q9RS52	UvrABC system protein B (Protein UvrB) (Excinuclease ABC subunit B)	uvrB DR_2275	>tr|Q9RS52|Q9RS52_DEIRA UvrABC system protein B OS=Deinococcus radiodurans (strain ATCC 13939 / DSM 20539 / JCM 16871 / LMG 4051 / NBRC 15346 / NCIMB 9279 / R1 / VKM B-1422) OX=243230 GN=uvrB PE=3 SV=1	1	28	28	40	81.944	730	0	115.53	By MS/MS	By MS/MS	60741	60032	57712	57572	46278	44665	43138	42006	238330000	132340000	105990000	66	0.305661	0.330309	0.161204	0.0386	0.0346	-0.0857	+	+	+
	Q9RS53	Q9RS53	Methyltransf_25 domain-containing protein	DR_2274	>tr|Q9RS53|Q9RS53_DEIRA Methyltransf_25 domain-containing protein OS=Deinococcus radiodurans (strain ATCC 13939 / DSM 20539 / JCM 16871 / LMG 4051 / NBRC 15346 / NCIMB 9279 / R1 / VKM B-1422) OX=243230 GN=DR_2274 PE=4 SV=1	1	3	3	10.7	27.66	253	0	7.1483	By MS/MS	By MS/MS	1691.5	1628.4	1541.7	1630	5099.9	5002.9	4507.2	4960.2	14509000	9760000	4749300	4	0.447065	0.143991	0.456408	0.0243	-0.0869	0.0226	+	+	+
	Q9RS55	Q9RS55	MutT/nudix family protein	DR_2272	>tr|Q9RS55|Q9RS55_DEIRA MutT/nudix family protein OS=Deinococcus radiodurans (strain ATCC 13939 / DSM 20539 / JCM 16871 / LMG 4051 / NBRC 15346 / NCIMB 9279 / R1 / VKM B-1422) OX=243230 GN=DR_2272 PE=4 SV=1	1	6	6	45.3	19.866	172	0	20.27	By MS/MS	By MS/MS	3088.6	3123.9	2812.3	3077.5	4687.8	4727.8	5124.3	4433.5	46409000	23660000	22749000	10	0.216229	0.526811	0.823943	0.1239	0.1816	0.0304	+	+	+
	Q9RS56	Q9RS56	Uncharacterized protein	DR_2271	>tr|Q9RS56|Q9RS56_DEIRA Uncharacterized protein OS=Deinococcus radiodurans (strain ATCC 13939 / DSM 20539 / JCM 16871 / LMG 4051 / NBRC 15346 / NCIMB 9279 / R1 / VKM B-1422) OX=243230 GN=DR_2271 PE=4 SV=1	1	6	6	9.2	74.167	695	0	13.833	By MS/MS	By MS/MS	14054	13367	12473	13674	12900	12668	11802	12664	17497000	8234700	9262400	10	0.693571	0.127424	0.240212	0.0117	-0.0771	0.0472	+	+	+
	Q9RS57	Q9RS57	Glycerol-3-phosphate acyltransferase 2 (Acyl-PO4 G3P acyltransferase 2) (Acyl-phosphate--glycerol-3-phosphate acyltransferase 2) (G3P acyltransferase 2) (GPAT 2) (EC 2.3.1.275) (Lysophosphatidic acid synthase 2) (LPA synthase 2)		>sp|Q9RS57|PLSY2_DEIRA Glycerol-3-phosphate acyltransferase 2 OS=Deinococcus radiodurans (strain ATCC 13939 / DSM 20539 / JCM 16871 / LMG 4051 / NBRC 15346 / NCIMB 9279 / R1 / VKM B-1422) OX=243230 GN=plsY2 PE=3 SV=1	2	9	9	47.8	19.548	178	0	29.25	By MS/MS	By MS/MS	17624	16264	15348	16519	13891	13448	12741	13458	113280000	70780000	42501000	19	0.748403	0.538487	0.788441	-0.0244765	-0.0487913	-0.0209369	+	+
	Q9RS58	Q9RS58	Molybdopterin biosynthesis MoeB	DR_2269	>tr|Q9RS58|Q9RS58_DEIRA Molybdopterin biosynthesis MoeB OS=Deinococcus radiodurans (strain ATCC 13939 / DSM 20539 / JCM 16871 / LMG 4051 / NBRC 15346 / NCIMB 9279 / R1 / VKM B-1422) OX=243230 GN=DR_2269 PE=4 SV=1	1	1	1	4.3	24.67	235	0	2.5989	By MS/MS	By MS/MS	1144.2	1056.5	1052.5	1082.6	1746.5	1749.6	1491.2	1600.8	3274600	1394400	1880200	2	0.959878	0.364463	0.234413	-0.0064	-0.1168	-0.0755	+	+	+
	Q9RS59	Q9RS59	Aminotransferase, class I	DR_2268	>tr|Q9RS59|Q9RS59_DEIRA Aminotransferase, class I OS=Deinococcus radiodurans (strain ATCC 13939 / DSM 20539 / JCM 16871 / LMG 4051 / NBRC 15346 / NCIMB 9279 / R1 / VKM B-1422) OX=243230 GN=DR_2268 PE=4 SV=1	1	14	13	42.1	40.805	382	0	67.102	By MS/MS	By MS/MS	26309	25662	24355	24993	24368	24223	22952	24089	96139000	37966000	58173000	27	0.213163	0.676977	0.527455	0.0592	0.014	0.0264	+	+	+
	Q9RS60	Q9RS60	Site-specific DNA-methyltransferase (adenine-specific) (EC 2.1.1.72)	DR_2267	>tr|Q9RS60|Q9RS60_DEIRA Site-specific DNA-methyltransferase (adenine-specific) OS=Deinococcus radiodurans (strain ATCC 13939 / DSM 20539 / JCM 16871 / LMG 4051 / NBRC 15346 / NCIMB 9279 / R1 / VKM B-1422) OX=243230 GN=DR_2267 PE=4 SV=1	1	1		0.8	95.2	840	0.391993	0.269		By MS/MS	NQ	NQ	NQ	NQ	NQ	NQ	NQ	NQ	NQ	NQ	NQ	18									+
	Q9RS62	Q9RS62	Uncharacterized protein	DR_2265	>tr|Q9RS62|Q9RS62_DEIRA Uncharacterized protein OS=Deinococcus radiodurans (strain ATCC 13939 / DSM 20539 / JCM 16871 / LMG 4051 / NBRC 15346 / NCIMB 9279 / R1 / VKM B-1422) OX=243230 GN=DR_2265 PE=4 SV=1	1	9	9	17.2	77.498	725	0	49.726	By MS/MS	By MS/MS	4927.5	4603.6	4159.1	4704.5	8694.1	8298.5	7390.3	8054.2	45201000	18796000	26405000	15	0.234891	0.0154865	0.367736	-0.0485	-0.2365	-0.0522	+	+	+	+
	Q9RS63	Q9RS63	Zinc metallohydrolase, glyoxalase II family	DR_2264	>tr|Q9RS63|Q9RS63_DEIRA Zinc metallohydrolase, glyoxalase II family OS=Deinococcus radiodurans (strain ATCC 13939 / DSM 20539 / JCM 16871 / LMG 4051 / NBRC 15346 / NCIMB 9279 / R1 / VKM B-1422) OX=243230 GN=DR_2264 PE=4 SV=1	1	9	9	36.4	39.051	379	0	71.017	By MS/MS	By MS/MS	5166.6	5190.7	4961.8	4988	4805.9	4814.3	4535.2	4596.2	104670000	64790000	39884000	23	0.0158863	0.0596321	0.688748	0.1066	0.0637	0.0036	+	+	+
	Q9RS64	Q9RS64	DNA protection during starvation protein 1 (EC 1.16.-.-)	dps1 dps-1 DR_2263	>sp|Q9RS64|DPS1_DEIRA DNA protection during starvation protein 1 OS=Deinococcus radiodurans (strain ATCC 13939 / DSM 20539 / JCM 16871 / LMG 4051 / NBRC 15346 / NCIMB 9279 / R1 / VKM B-1422) OX=243230 GN=dps1 PE=1 SV=1	1	12	12	76.8	23.019	207	0	174.44	By MS/MS	By MS/MS	35249	33070	32532	32883	44976	44025	42317	43703	1898000000	1035900000	862030000	76	0.802363	0.808264	0.650111	-0.0093	0.0089	-0.0185	+	+	+
	Q9RS65	Q9RS65	Uncharacterized protein	DR_2262	>tr|Q9RS65|Q9RS65_DEIRA Uncharacterized protein OS=Deinococcus radiodurans (strain ATCC 13939 / DSM 20539 / JCM 16871 / LMG 4051 / NBRC 15346 / NCIMB 9279 / R1 / VKM B-1422) OX=243230 GN=DR_2262 PE=4 SV=1	1	1	1	5.1	18.013	156	0.00049188	1.9283		By MS/MS	NQ	NQ	NQ	NQ	2465.8	2377.1	2210.4	2377.9	1409000	NQ	1409000	1	0.45519	0.212889	0.542354	-0.6366	-0.1838	0.4152	+	+	+
	Q9RS66	Q9RS66	Aldo/keto reductase	DR_2261	>tr|Q9RS66|Q9RS66_DEIRA Aldo/keto reductase OS=Deinococcus radiodurans (strain ATCC 13939 / DSM 20539 / JCM 16871 / LMG 4051 / NBRC 15346 / NCIMB 9279 / R1 / VKM B-1422) OX=243230 GN=DR_2261 PE=4 SV=1	1	20	20	60.6	36.49	327	0	123.84	By MS/MS	By MS/MS	41472	45302	43351	44255	47610	51093	48911	49983	904930000	461790000	443140000	66	0.005428	0.0197786	0.0179864	0.3021	0.2809	0.2515	+	+	+	+
	Q9RS67	Q9RS67	Signal recognition particle receptor FtsY (SRP receptor)	ftsY DR_2260	>sp|Q9RS67|FTSY_DEIRA Signal recognition particle receptor FtsY OS=Deinococcus radiodurans (strain ATCC 13939 / DSM 20539 / JCM 16871 / LMG 4051 / NBRC 15346 / NCIMB 9279 / R1 / VKM B-1422) OX=243230 GN=ftsY PE=3 SV=1	1	20	20	73.8	34.321	317	0	152.04	By MS/MS	By MS/MS	45870	47896	45155	46726	39624	40613	39561	40747	739420000	406270000	333150000	58	0.119206	0.0270911	0.00550139	0.1847	0.1682	0.1663	+	+	+
	Q9RS70	Q9RS70	Erythromycin esterase, putative	DR_2257	>tr|Q9RS70|Q9RS70_DEIRA Erythromycin esterase, putative OS=Deinococcus radiodurans (strain ATCC 13939 / DSM 20539 / JCM 16871 / LMG 4051 / NBRC 15346 / NCIMB 9279 / R1 / VKM B-1422) OX=243230 GN=DR_2257 PE=4 SV=1	1	11	11	22.2	58.59	554	0	25.059	By MS/MS	By MS/MS	11131	8224.6	9746	9114.6	16927	14278	15951	15346	37639000	8494200	29145000	16	0.0502873	0.626815	0.148479	-0.5029	-0.0533	-0.2716	+	+	+
	Q9RS71	Q9RS71	Transketolase (EC 2.2.1.1)	DR_2256	>tr|Q9RS71|Q9RS71_DEIRA Transketolase OS=Deinococcus radiodurans (strain ATCC 13939 / DSM 20539 / JCM 16871 / LMG 4051 / NBRC 15346 / NCIMB 9279 / R1 / VKM B-1422) OX=243230 GN=DR_2256 PE=3 SV=1	1	40	40	79.7	71.509	666	0	323.31	By MS/MS	By MS/MS	103690	104710	99936	100280	113230	115530	108700	108800	2747700000	1352500000	1395200000	188	0.00722168	0.000896212	0.404665	0.1367	0.0901	0.012	+	+	+
	Q9RS76	Q9RS76	Uncharacterized protein	DR_2251	>tr|Q9RS76|Q9RS76_DEIRA Uncharacterized protein OS=Deinococcus radiodurans (strain ATCC 13939 / DSM 20539 / JCM 16871 / LMG 4051 / NBRC 15346 / NCIMB 9279 / R1 / VKM B-1422) OX=243230 GN=DR_2251 PE=4 SV=1	1	5	5	37.1	20.437	194	0	39.924	By MS/MS	By MS/MS	11025	10308	10424	10898	4017	3830.7	4119.2	4115.5	208820000	135370000	73449000	13	0.556091	0.185972	0.259912	-0.0485	0.1506	0.1225	+	+	+
	Q9RS77	Q9RS77	Methoxyneurosporene dehydrogenase	DR_2250	>tr|Q9RS77|Q9RS77_DEIRA Methoxyneurosporene dehydrogenase OS=Deinococcus radiodurans (strain ATCC 13939 / DSM 20539 / JCM 16871 / LMG 4051 / NBRC 15346 / NCIMB 9279 / R1 / VKM B-1422) OX=243230 GN=DR_2250 PE=4 SV=1	1	4	4	11.8	52.654	490	0	15.813	By MS/MS	By MS/MS	5169.6	4852.7	4937.9	5048.5	5576.7	5411.8	5407.5	5610	13626000	5323400	8302800	7	0.556604	0.151271	0.123193	-0.02	0.0918	0.0846	+	+	+
	Q9RS78	Q9RS78	Protein serine-threonine phosphatase, putative	DR_2249	>tr|Q9RS78|Q9RS78_DEIRA Protein serine-threonine phosphatase, putative OS=Deinococcus radiodurans (strain ATCC 13939 / DSM 20539 / JCM 16871 / LMG 4051 / NBRC 15346 / NCIMB 9279 / R1 / VKM B-1422) OX=243230 GN=DR_2249 PE=4 SV=1	1	3	3	7.7	46.063	426	0	5.1683	By MS/MS	By MS/MS	4671.1	4646.9	4052.2	4602.9	1564.9	1733.5	1482.4	1642.5	9593000	3609300	5983700	5	0.22399	0.631717	0.352569	0.2245	-0.0612	0.15	+	+	+
	Q9RS80	Q9RS80	Uncharacterized protein	DR_2247	>tr|Q9RS80|Q9RS80_DEIRA Uncharacterized protein OS=Deinococcus radiodurans (strain ATCC 13939 / DSM 20539 / JCM 16871 / LMG 4051 / NBRC 15346 / NCIMB 9279 / R1 / VKM B-1422) OX=243230 GN=DR_2247 PE=4 SV=1	1	6	6	49.7	15.526	151	0	59.969	By MS/MS	By MS/MS	9671.2	10090	8897.2	10963	14588	15156	14895	17488	240070000	128080000	111990000	14	0.138984	0.408933	0.0249139	0.2018	0.1109	0.5008	+	+	+	+
	Q9RS82	Q9RS82	Phosphate regulon transcriptional regulatory protein PhoB	DR_2245	>tr|Q9RS82|Q9RS82_DEIRA Phosphate regulon transcriptional regulatory protein PhoB OS=Deinococcus radiodurans (strain ATCC 13939 / DSM 20539 / JCM 16871 / LMG 4051 / NBRC 15346 / NCIMB 9279 / R1 / VKM B-1422) OX=243230 GN=DR_2245 PE=4 SV=1	1	10	10	55.5	26.08	238	0	52.846	By MS/MS	By MS/MS	17429	19187	17693	17135	11114	12390	11251	10784	108570000	64426000	44140000	28	0.00379555	0.000875392	0.264639	0.3611	0.2249	0.0456	+	+	+	+
	Q9RS83	Q9RS83	Sensory transduction histidine kinase	DR_2244	>tr|Q9RS83|Q9RS83_DEIRA Sensory transduction histidine kinase OS=Deinococcus radiodurans (strain ATCC 13939 / DSM 20539 / JCM 16871 / LMG 4051 / NBRC 15346 / NCIMB 9279 / R1 / VKM B-1422) OX=243230 GN=DR_2244 PE=4 SV=1	1	12	12	63.8	24.794	224	0	88.991	By MS/MS	By MS/MS	15937	16412	16147	16414	22851	23638	22718	22875	117290000	61660000	55635000	23	0.0190405	0.0288385	0.0403168	0.1794	0.1993	0.1455	+	+	+
	Q9RS84	Q9RS84	Phosphate-specific transport system accessory protein PhoU homolog (Pst system accessory protein PhoU homolog)	phoU DR_2243	>sp|Q9RS84|PHOU_DEIRA Phosphate-specific transport system accessory protein PhoU homolog OS=Deinococcus radiodurans (strain ATCC 13939 / DSM 20539 / JCM 16871 / LMG 4051 / NBRC 15346 / NCIMB 9279 / R1 / VKM B-1422) OX=243230 GN=phoU PE=3 SV=1	1	14	14	74.2	24.268	213	0	110.79	By MS/MS	By MS/MS	41223	41820	41595	41154	33189	32397	31756	31567	267160000	144860000	122310000	42	0.219089	0.106539	0.458275	0.0888	0.1484	0.0429	+	+	+
	Q9RS85	Q9RS85	Thiol-specific antioxidant protein, putative	DR_2242	>tr|Q9RS85|Q9RS85_DEIRA Thiol-specific antioxidant protein, putative OS=Deinococcus radiodurans (strain ATCC 13939 / DSM 20539 / JCM 16871 / LMG 4051 / NBRC 15346 / NCIMB 9279 / R1 / VKM B-1422) OX=243230 GN=DR_2242 PE=4 SV=1	1	5	5	47.7	16.578	151	0	23.932	By MS/MS	By MS/MS	8231.1	8801.3	7913.3	8066.5	10042	10409	10583	11017	290010000	158890000	131120000	19	0.230746	0.138679	0.220966	0.2297	0.2094	0.2025	+	+	+
	Q9RS86	Q9RS86	Ribosomal protein S2-related protein	DR_2241	>tr|Q9RS86|Q9RS86_DEIRA Ribosomal protein S2-related protein OS=Deinococcus radiodurans (strain ATCC 13939 / DSM 20539 / JCM 16871 / LMG 4051 / NBRC 15346 / NCIMB 9279 / R1 / VKM B-1422) OX=243230 GN=DR_2241 PE=1 SV=1	1	9	9	27.5	50.891	472	0	37.965	By MS/MS	By MS/MS	9857.7	9483.6	8598.4	8875.6	10499	9349.3	8742	9149.9	81632000	42260000	39372000	19	0.338149	0.126964	0.133092	-0.0992	-0.2203	-0.205	+	+	+
	Q9RS87	Q9RS87	Uncharacterized protein	DR_2240	>tr|Q9RS87|Q9RS87_DEIRA Uncharacterized protein OS=Deinococcus radiodurans (strain ATCC 13939 / DSM 20539 / JCM 16871 / LMG 4051 / NBRC 15346 / NCIMB 9279 / R1 / VKM B-1422) OX=243230 GN=DR_2240 PE=4 SV=1	1	4	4	34.5	15.36	142	0	18.029	By MS/MS	By MS/MS	7885.4	6688.6	6225.9	9662.2	9806.6	8587.7	8118.3	12150	55902000	34684000	21217000	11	0.0575005	0.0124762	0.0229339	-0.2829	-0.3556	0.6426	+	+	+	+
	Q9RS88	Q9RS88	Acetylornithine deacetylase, putative	DR_2239	>tr|Q9RS88|Q9RS88_DEIRA Acetylornithine deacetylase, putative OS=Deinococcus radiodurans (strain ATCC 13939 / DSM 20539 / JCM 16871 / LMG 4051 / NBRC 15346 / NCIMB 9279 / R1 / VKM B-1422) OX=243230 GN=DR_2239 PE=4 SV=1	1	5	5	19.4	40.401	381	0	17.846	By MS/MS	By MS/MS	2000.8	1864.5	1869.8	1753.9	10295	10636	9790.8	10210	24701000	10068000	14633000	8	0.5783	0.654317	0.606697	0.0555	0.039	-0.0671	+	+	+
	Q9RS89	Q9RS89	Carbonic anhydrase (EC 4.2.1.1) (Carbonate dehydratase)	DR_2238	>tr|Q9RS89|Q9RS89_DEIRA Carbonic anhydrase OS=Deinococcus radiodurans (strain ATCC 13939 / DSM 20539 / JCM 16871 / LMG 4051 / NBRC 15346 / NCIMB 9279 / R1 / VKM B-1422) OX=243230 GN=DR_2238 PE=3 SV=1	1	13	12	54.2	28.774	264	0	118.81	By MS/MS	By MS/MS	20132	20578	19328	19746	14629	14686	14141	14353	441850000	243580000	198270000	41	0.158337	0.0538002	0.0210341	0.1307	0.0939	0.0566	+	+	+
	Q9RS90	Q9RS90	Uncharacterized protein	DR_2237	>tr|Q9RS90|Q9RS90_DEIRA Uncharacterized protein OS=Deinococcus radiodurans (strain ATCC 13939 / DSM 20539 / JCM 16871 / LMG 4051 / NBRC 15346 / NCIMB 9279 / R1 / VKM B-1422) OX=243230 GN=DR_2237 PE=4 SV=1	1	3	3	25.9	12.367	112	0	4.4296	By MS/MS	By MS/MS	3942.2	4008.1	3751	4054.3	5010.6	5154.3	4866.5	5107.4	6485900	2191600	4294300	5	0.0236677	0.101029	0.0347732	0.1566	0.0892	0.1663	+	+	+
	Q9RS92	Q9RS92	POLIIIAc domain-containing protein	DR_2235	>tr|Q9RS92|Q9RS92_DEIRA POLIIIAc domain-containing protein OS=Deinococcus radiodurans (strain ATCC 13939 / DSM 20539 / JCM 16871 / LMG 4051 / NBRC 15346 / NCIMB 9279 / R1 / VKM B-1422) OX=243230 GN=DR_2235 PE=4 SV=1	1	12	12	43	30.27	263	0	55.167	By MS/MS	By MS/MS	20614	21372	20985	21384	29370	29787	29814	30755	230960000	124390000	106570000	36	0.118349	0.00142214	0.0340017	0.1628	0.2319	0.2121	+	+	+	+
	Q9RS93	Q9RS93	DAGKc domain-containing protein	DR_2234	>tr|Q9RS93|Q9RS93_DEIRA DAGKc domain-containing protein OS=Deinococcus radiodurans (strain ATCC 13939 / DSM 20539 / JCM 16871 / LMG 4051 / NBRC 15346 / NCIMB 9279 / R1 / VKM B-1422) OX=243230 GN=DR_2234 PE=4 SV=1	1	6	6	35.3	33.498	317	0	54.912	By MS/MS	By MS/MS	3268.2	3209.3	2925.8	3073.3	3043.2	3254.9	3259.5	3349	105390000	59115000	46275000	14	0.435495	0.496793	0.450233	0.1641	0.1412	0.1549	+	+	+
	Q9RS94	Q9RS94	Metallophos_2 domain-containing protein	DR_2233	>tr|Q9RS94|Q9RS94_DEIRA Metallophos_2 domain-containing protein OS=Deinococcus radiodurans (strain ATCC 13939 / DSM 20539 / JCM 16871 / LMG 4051 / NBRC 15346 / NCIMB 9279 / R1 / VKM B-1422) OX=243230 GN=DR_2233 PE=3 SV=1	1	4	4	16.5	27.561	248	0	10.028	By MS/MS	By MS/MS	9338	9534.5	8920.4	9579.4	2337.8	2199.4	2043	2196.8	11385000	7734200	3650500	7	0.604693	0.673513	0.521495	0.0503	-0.0381	0.0627	+	+	+
	Q9RS95	Q9RS95	Uncharacterized protein	DR_2232	>tr|Q9RS95|Q9RS95_DEIRA Uncharacterized protein OS=Deinococcus radiodurans (strain ATCC 13939 / DSM 20539 / JCM 16871 / LMG 4051 / NBRC 15346 / NCIMB 9279 / R1 / VKM B-1422) OX=243230 GN=DR_2232 PE=4 SV=1	1	4	4	19.9	28.918	276	0	48.013	By MS/MS	By MS/MS	8495	8236.2	7891.9	8380.2	7417.8	7048.9	6536.9	7091.1	74669000	43142000	31527000	15	0.858623	0.245488	0.430985	-0.0061	-0.0653	0.0319	+	+	+
	Q9RS96	Q9RS96	Uncharacterized protein	DR_2231	>tr|Q9RS96|Q9RS96_DEIRA Uncharacterized protein OS=Deinococcus radiodurans (strain ATCC 13939 / DSM 20539 / JCM 16871 / LMG 4051 / NBRC 15346 / NCIMB 9279 / R1 / VKM B-1422) OX=243230 GN=DR_2231 PE=1 SV=1	1	1		12.8	16.1	148	0.004416	0.798		By MS/MS	NQ	NQ	NQ	NQ	6455.45	6362.57	6081.69	6674.55	25574.3	NQ	25574.3	14									+
	Q9RS98	Q9RS98	Uncharacterized protein	DR_2229	>tr|Q9RS98|Q9RS98_DEIRA Uncharacterized protein OS=Deinococcus radiodurans (strain ATCC 13939 / DSM 20539 / JCM 16871 / LMG 4051 / NBRC 15346 / NCIMB 9279 / R1 / VKM B-1422) OX=243230 GN=DR_2229 PE=4 SV=1	1	8	8	78.9	19.03	175	0	42.269	By MS/MS	By MS/MS	12297	12008	10786	12703	4641.9	4706.3	4356.9	4824.4	168550000	106660000	61890000	19	0.290618	0.424172	0.0788125	0.0878	-0.0569	0.1979	+	+	+
	Q9RSA0	Q9RSA0	Probable 2,3-bisphosphoglycerate-independent phosphoglycerate mutase (BPG-independent PGAM) (Phosphoglyceromutase) (aPGAM) (EC 5.4.2.12)	apgM DR_2227	>sp|Q9RSA0|APGM_DEIRA Probable 2,3-bisphosphoglycerate-independent phosphoglycerate mutase OS=Deinococcus radiodurans (strain ATCC 13939 / DSM 20539 / JCM 16871 / LMG 4051 / NBRC 15346 / NCIMB 9279 / R1 / VKM B-1422) OX=243230 GN=apgM PE=3 SV=1	1	21	21	60	44.109	410	0	187.25	By MS/MS	By MS/MS	40915	42915	40058	42960	38658	40380	36939	39201	1989200000	992370000	996880000	99	0.0503012	0.0554915	0.0399692	0.2157	0.1041	0.1864	+	+	+
	Q9RSA2	Q9RSA2	Tellurium resistance protein TerD	DR_2225	>tr|Q9RSA2|Q9RSA2_DEIRA Tellurium resistance protein TerD OS=Deinococcus radiodurans (strain ATCC 13939 / DSM 20539 / JCM 16871 / LMG 4051 / NBRC 15346 / NCIMB 9279 / R1 / VKM B-1422) OX=243230 GN=DR_2225 PE=4 SV=1	1	16	15	94.8	20.88	191	0	115.35	By MS/MS	By MS/MS	34931	36797	36284	36673	29073	30198	30313	29727	227140000	127580000	99559000	41	0.0439468	0.0217739	0.0704394	0.2137	0.2924	0.1962	+	+	+	+
	Q9RSA3	Q9RSA3	Tellurium resistance protein TerZ	DR_2224	>tr|Q9RSA3|Q9RSA3_DEIRA Tellurium resistance protein TerZ OS=Deinococcus radiodurans (strain ATCC 13939 / DSM 20539 / JCM 16871 / LMG 4051 / NBRC 15346 / NCIMB 9279 / R1 / VKM B-1422) OX=243230 GN=DR_2224 PE=4 SV=1	1	4	4	28.7	21.055	195	0	20.658	By MS/MS	By MS/MS	11235	10877	10892	11256	7161.6	7550.5	7031.7	7583.1	51507000	33694000	17813000	9	0.232484	0.214827	0.172632	0.1201	0.1257	0.1789	+	+	+
	Q9RSA4	Q9RSA4	Tellurium resistance protein TerA	DR_2223	>tr|Q9RSA4|Q9RSA4_DEIRA Tellurium resistance protein TerA OS=Deinococcus radiodurans (strain ATCC 13939 / DSM 20539 / JCM 16871 / LMG 4051 / NBRC 15346 / NCIMB 9279 / R1 / VKM B-1422) OX=243230 GN=DR_2223 PE=4 SV=1	1	3	3	8.5	42.7	400	0	8.0462	By MS/MS	By MS/MS	7597.6	7088.7	6667.9	6890.6	7211.8	6464.6	6094.8	6263.4	10190000	4844100	5345800	6	0.0957642	0.0975418	0.0551362	-0.1302	-0.193	-0.1995	+	+	+
	Q9RSA5	Q9RSA5	Tellurium resistance protein TerD	DR_2221	>tr|Q9RSA5|Q9RSA5_DEIRA Tellurium resistance protein TerD OS=Deinococcus radiodurans (strain ATCC 13939 / DSM 20539 / JCM 16871 / LMG 4051 / NBRC 15346 / NCIMB 9279 / R1 / VKM B-1422) OX=243230 GN=DR_2221 PE=4 SV=1	1	15	14	80.1	20.102	191	0	171.37	By MS/MS	By MS/MS	93585	97551	95477	98981	96886	99865	98050	99873	3040800000	1622600000	1418200000	141	0.00685459	0.00841943	0.0207819	0.1903	0.2305	0.2158	+	+	+	+
	Q9RSA6	Q9RSA6	Tellurium resistance protein TerB (TerB) putative	DR_2220	>tr|Q9RSA6|Q9RSA6_DEIRA Tellurium resistance protein TerB (TerB) putative OS=Deinococcus radiodurans (strain ATCC 13939 / DSM 20539 / JCM 16871 / LMG 4051 / NBRC 15346 / NCIMB 9279 / R1 / VKM B-1422) OX=243230 GN=DR_2220 PE=4 SV=1	1	14	14	88.7	16.619	150	0	45.532	By MS/MS	By MS/MS	52130	57664	55664	60569	31780	35843	33933	37398	438790000	256350000	182440000	40	0.022352	0.00412216	0.0202669	0.3824	0.3582	0.5077	+	+	+	+
	Q9RSA7	Q9RSA7	Uncharacterized protein	DR_2219	>tr|Q9RSA7|Q9RSA7_DEIRA Uncharacterized protein OS=Deinococcus radiodurans (strain ATCC 13939 / DSM 20539 / JCM 16871 / LMG 4051 / NBRC 15346 / NCIMB 9279 / R1 / VKM B-1422) OX=243230 GN=DR_2219 PE=4 SV=1	1	2	2	6.5	34.134	310	0	7.0295	By MS/MS	By MS/MS	3576.9	3439.8	3400.2	3273.2	738.4	701.09	687.25	664.93	4775400	2694000	2081400	3	0.639864	0.39614	0.0895543	-0.0179	0.0331	-0.1417	+	+	+
	Q9RSA8	Q9RSA8	PELOTA_1 domain-containing protein	DR_2218	>tr|Q9RSA8|Q9RSA8_DEIRA PELOTA_1 domain-containing protein OS=Deinococcus radiodurans (strain ATCC 13939 / DSM 20539 / JCM 16871 / LMG 4051 / NBRC 15346 / NCIMB 9279 / R1 / VKM B-1422) OX=243230 GN=DR_2218 PE=4 SV=1	1	7	7	26.1	37.261	353	0	25.349	By MS/MS	By MS/MS	3324	3510.2	3319.9	3468.8	3706.4	3841.5	3749.3	3704.1	13556000	7123100	6432600	8	0.0128886	0.0720324	0.137019	0.2138	0.2038	0.1575	+	+	+	+
	Q9RSA9	Q9RSA9	Uncharacterized protein	DR_2216	>tr|Q9RSA9|Q9RSA9_DEIRA Uncharacterized protein OS=Deinococcus radiodurans (strain ATCC 13939 / DSM 20539 / JCM 16871 / LMG 4051 / NBRC 15346 / NCIMB 9279 / R1 / VKM B-1422) OX=243230 GN=DR_2216 PE=4 SV=1	1	8	8	45	26.788	251	0	81.399	By MS/MS	By MS/MS	13501	13950	13289	13013	9774.1	10080	9432.1	9676.9	148380000	74147000	74238000	22	0.0457136	0.133941	0.324147	0.18	0.1233	0.0464	+	+	+
	Q9RSB0	Q9RSB0	Uncharacterized protein	DR_2215	>tr|Q9RSB0|Q9RSB0_DEIRA Uncharacterized protein OS=Deinococcus radiodurans (strain ATCC 13939 / DSM 20539 / JCM 16871 / LMG 4051 / NBRC 15346 / NCIMB 9279 / R1 / VKM B-1422) OX=243230 GN=DR_2215 PE=4 SV=1	1	2	2	10	27.869	260	0.0094922	0.974	By MS/MS	By MS/MS	958.9	875.84	830.03	882.55	311.19	294.46	295.56	296.23	3180200	2947800	232380	2	0.324817	0.538166	0.443228	-0.08724	-0.05564	-0.06218	+	+	+
	Q9RSB1	Q9RSB1	Uncharacterized protein	DR_2214	>tr|Q9RSB1|Q9RSB1_DEIRA Uncharacterized protein OS=Deinococcus radiodurans (strain ATCC 13939 / DSM 20539 / JCM 16871 / LMG 4051 / NBRC 15346 / NCIMB 9279 / R1 / VKM B-1422) OX=243230 GN=DR_2214 PE=4 SV=1	1	7	7	31.3	40.309	371	0	24.613	By MS/MS	By MS/MS	6576.6	6501.3	6116.8	6306.9	3687	3492.6	3401.2	3609	28500000	15313000	13187000	15	0.85996	0.362058	0.543392	0.0142	-0.0068	0.0249	+	+	+
	Q9RSB2	Q9RSB2	ATP-grasp domain-containing protein	DR_2213	>tr|Q9RSB2|Q9RSB2_DEIRA ATP-grasp domain-containing protein OS=Deinococcus radiodurans (strain ATCC 13939 / DSM 20539 / JCM 16871 / LMG 4051 / NBRC 15346 / NCIMB 9279 / R1 / VKM B-1422) OX=243230 GN=DR_2213 PE=4 SV=1	1	13	13	48.5	37.369	338	0	96.191	By MS/MS	By MS/MS	18287	18271	17565	18155	19972	19399	19036	19894	124520000	75071000	49448000	28	0.350062	0.0491425	0.0376398	0.0603	0.0765	0.0917	+	+	+
	Q9RSB3	Q9RSB3	Uncharacterized protein	DR_2212	>tr|Q9RSB3|Q9RSB3_DEIRA Uncharacterized protein OS=Deinococcus radiodurans (strain ATCC 13939 / DSM 20539 / JCM 16871 / LMG 4051 / NBRC 15346 / NCIMB 9279 / R1 / VKM B-1422) OX=243230 GN=DR_2212 PE=4 SV=1	1	3	3	34.8	26.901	253	0	9.0585		By MS/MS	NQ	NQ	NQ	NQ	575.4	553.68	587.02	560.1	3084600	NQ	3084600	3	0.455161	0.506806	0.469316	-0.43445	-0.3736	-0.41266	+	+	+
	Q9RSB4	Q9RSB4	tRNA (guanosine(18)-2'-O)-methyltransferase (EC 2.1.1.34) (tRNA [Gm18] methyltransferase)	trmH DR_2211	>tr|Q9RSB4|Q9RSB4_DEIRA tRNA (guanosine(18)-2-O)-methyltransferase OS=Deinococcus radiodurans (strain ATCC 13939 / DSM 20539 / JCM 16871 / LMG 4051 / NBRC 15346 / NCIMB 9279 / R1 / VKM B-1422) OX=243230 GN=trmH PE=3 SV=1	1	10	10	56.1	25.347	230	0	42.716	By MS/MS	By MS/MS	9261.6	9408.8	8886.1	9411.8	7087.3	7246.2	7072.2	7300.2	240730000	109400000	131340000	29	0.0501003	0.0661455	0.0849644	0.1478	0.1361	0.1658	+	+	+
	Q9RSB7	Q9RSB7	Lactoylglutathione lyase, putative	DR_2208	>tr|Q9RSB7|Q9RSB7_DEIRA Lactoylglutathione lyase, putative OS=Deinococcus radiodurans (strain ATCC 13939 / DSM 20539 / JCM 16871 / LMG 4051 / NBRC 15346 / NCIMB 9279 / R1 / VKM B-1422) OX=243230 GN=DR_2208 PE=4 SV=1	1	1	1	7.1	13.727	126	0	9.4858		By MS/MS	NQ	NQ	NQ	NQ	1571.3	1621.3	1546.9	1513.1	0	NQ	0	1	0.700828	0.721589	0.363814	-0.1771	0.2273	-1.13599	+	+	+
	Q9RSB8	Q9RSB8	Uncharacterized protein	DR_2207	>tr|Q9RSB8|Q9RSB8_DEIRA Uncharacterized protein OS=Deinococcus radiodurans (strain ATCC 13939 / DSM 20539 / JCM 16871 / LMG 4051 / NBRC 15346 / NCIMB 9279 / R1 / VKM B-1422) OX=243230 GN=DR_2207 PE=4 SV=1	1	3	3	43.2	10.625	95	0	12.678	By MS/MS	By MS/MS	4915.1	4457.7	4232.3	5127.6	1999.6	1790.6	1723.9	2214.6	105050000	76817000	28235000	7	0.136687	0.0389177	0.0535529	-0.1685	-0.1927	0.2904	+	+	+
	Q9RSB9	Q9RSB9	Citrate lyase, beta subunit	DR_2206	>tr|Q9RSB9|Q9RSB9_DEIRA Citrate lyase, beta subunit OS=Deinococcus radiodurans (strain ATCC 13939 / DSM 20539 / JCM 16871 / LMG 4051 / NBRC 15346 / NCIMB 9279 / R1 / VKM B-1422) OX=243230 GN=DR_2206 PE=4 SV=1	1	14	14	61.7	29.144	274	0	68.85	By MS/MS	By MS/MS	18418	17695	17576	16558	11820	11449	11340	10440	157240000	83508000	73737000	30	0.525008	0.0105752	0.0756767	0.0061	0.0764	-0.1899	+	+	+
	Q9RSC0	Q9RSC0	Uncharacterized protein	DR_2205	>tr|Q9RSC0|Q9RSC0_DEIRA Uncharacterized protein OS=Deinococcus radiodurans (strain ATCC 13939 / DSM 20539 / JCM 16871 / LMG 4051 / NBRC 15346 / NCIMB 9279 / R1 / VKM B-1422) OX=243230 GN=DR_2205 PE=4 SV=1	1	1	1	6.1	36	346	0.01	2.123	By MS/MS		4453.23	4296.71	2651.09	2805.56	NQ	NQ	NQ	NQ	14206.6	14206.6	NQ	1								+	+
	Q9RSC1	Q9RSC1	MutT/nudix family protein	DR_2204	>tr|Q9RSC1|Q9RSC1_DEIRA MutT/nudix family protein OS=Deinococcus radiodurans (strain ATCC 13939 / DSM 20539 / JCM 16871 / LMG 4051 / NBRC 15346 / NCIMB 9279 / R1 / VKM B-1422) OX=243230 GN=DR_2204 PE=1 SV=1	1	3	3	21.5	21.84	200	0	6.0057	By MS/MS	By MS/MS	4414.3	4435.6	4285.6	4335.5	6543.5	6416	5985.4	6314.3	16510000	6738300	9771300	7	0.205347	0.470486	0.421225	0.081	0.0409	0.0381	+	+	+
	Q9RSC2	Q9RSC2	Uncharacterized protein	DR_2203	>tr|Q9RSC2|Q9RSC2_DEIRA Uncharacterized protein OS=Deinococcus radiodurans (strain ATCC 13939 / DSM 20539 / JCM 16871 / LMG 4051 / NBRC 15346 / NCIMB 9279 / R1 / VKM B-1422) OX=243230 GN=DR_2203 PE=3 SV=1	1	3	3	29.6	21.856	203	0	16.066	By MS/MS	By MS/MS	860.63	880.44	908.91	884.24	294.46	303.82	295.66	332.24	9840100	6169200	3670800	5	0.0465359	0.185289	0.164195	0.16734	0.26869	0.28966	+	+	+
	Q9RSC3	Q9RSC3	UDP-glucose 4-epimerase (EC 5.1.3.2)	DR_2202	>tr|Q9RSC3|Q9RSC3_DEIRA UDP-glucose 4-epimerase OS=Deinococcus radiodurans (strain ATCC 13939 / DSM 20539 / JCM 16871 / LMG 4051 / NBRC 15346 / NCIMB 9279 / R1 / VKM B-1422) OX=243230 GN=DR_2202 PE=3 SV=1	1	12	12	43.4	42.398	394	0	94.327	By MS/MS	By MS/MS	13203	13703	12690	13433	21703	22379	21098	22186	636470000	309880000	326590000	38	0.0614659	0.0914586	0.0243013	0.1855	0.1028	0.1567	+	+	+
	Q9RSC4	Q9RSC4	Uncharacterized protein	DR_2201	>tr|Q9RSC4|Q9RSC4_DEIRA Uncharacterized protein OS=Deinococcus radiodurans (strain ATCC 13939 / DSM 20539 / JCM 16871 / LMG 4051 / NBRC 15346 / NCIMB 9279 / R1 / VKM B-1422) OX=243230 GN=DR_2201 PE=4 SV=1	1	1	1	14	16.8	155	0.003	2.995		By MS/MS	NQ	NQ	NQ	NQ	NQ	NQ	NQ	NQ	NQ	NQ	NQ	1								+
	Q9RSC5	Q9RSC5	Orotidine 5'-phosphate decarboxylase (EC 4.1.1.23) (OMP decarboxylase) (OMPDCase) (OMPdecase)	pyrF DR_2200	>sp|Q9RSC5|PYRF_DEIRA Orotidine 5-phosphate decarboxylase OS=Deinococcus radiodurans (strain ATCC 13939 / DSM 20539 / JCM 16871 / LMG 4051 / NBRC 15346 / NCIMB 9279 / R1 / VKM B-1422) OX=243230 GN=pyrF PE=3 SV=2	1	14	14	55.9	28.065	272	0	94.28	By MS/MS	By MS/MS	29926	30995	29482	30810	33950	35134	34436	35454	430150000	190190000	239960000	40	0.0383227	0.0372771	0.0334899	0.1876	0.1897	0.1997	+	+	+
	Q9RSC6	Q9RSC6	ATP-dependent DNA helicase RecG-related protein	DR_2199	>tr|Q9RSC6|Q9RSC6_DEIRA ATP-dependent DNA helicase RecG-related protein OS=Deinococcus radiodurans (strain ATCC 13939 / DSM 20539 / JCM 16871 / LMG 4051 / NBRC 15346 / NCIMB 9279 / R1 / VKM B-1422) OX=243230 GN=DR_2199 PE=4 SV=1	1	8	8	16.4	64.473	596	0	25.087	By MS/MS	By MS/MS	7924.6	7802.8	7170.3	7542	11415	11040	10372	10829	47309000	22889000	24420000	16	0.397756	0.0773858	0.19369	0.0353	-0.0617	-0.0253	+	+	+
	Q9RSC7	Q9RSC7	ABC transporter, ATP-binding protein	DR_2198	>tr|Q9RSC7|Q9RSC7_DEIRA ABC transporter, ATP-binding protein OS=Deinococcus radiodurans (strain ATCC 13939 / DSM 20539 / JCM 16871 / LMG 4051 / NBRC 15346 / NCIMB 9279 / R1 / VKM B-1422) OX=243230 GN=DR_2198 PE=4 SV=1	1	7	7	45.6	26.256	248	0	69.797	By MS/MS	By MS/MS	10779	10542	10444	10305	9124.7	8679.6	8132.4	8843.1	103250000	56343000	46911000	17	0.830148	0.941137	0.909246	0.0073	0.0067	0.0068	+	+	+
	Q9RSC8	Q9RSC8	ABC transporter, permease protein, CysTW family	DR_2197	>tr|Q9RSC8|Q9RSC8_DEIRA ABC transporter, permease protein, CysTW family OS=Deinococcus radiodurans (strain ATCC 13939 / DSM 20539 / JCM 16871 / LMG 4051 / NBRC 15346 / NCIMB 9279 / R1 / VKM B-1422) OX=243230 GN=DR_2197 PE=3 SV=1	1	3	3	12.7	28.948	276	0	17.645	By MS/MS	By MS/MS	3664	3485.2	3366.2	3718.9	5787.8	5686.3	5148.8	5860.1	38769000	18627000	20143000	8	0.799219	0.279833	0.000446281	0.0109	-0.0688	0.1411	+	+	+
	Q9RSC9	Q9RSC9	Uncharacterized protein	DR_2196	>tr|Q9RSC9|Q9RSC9_DEIRA Uncharacterized protein OS=Deinococcus radiodurans (strain ATCC 13939 / DSM 20539 / JCM 16871 / LMG 4051 / NBRC 15346 / NCIMB 9279 / R1 / VKM B-1422) OX=243230 GN=DR_2196 PE=4 SV=1	1	1	1	2	48.3	461	0.023	1.648	By MS/MS		NQ	NQ	NQ	NQ	NQ	NQ	NQ	NQ	NQ	NQ	NQ	1								+
	Q9RSD0	Q9RSD0	Alpha-glucan phosphorylase, putative	DR_2195	>tr|Q9RSD0|Q9RSD0_DEIRA Alpha-glucan phosphorylase, putative OS=Deinococcus radiodurans (strain ATCC 13939 / DSM 20539 / JCM 16871 / LMG 4051 / NBRC 15346 / NCIMB 9279 / R1 / VKM B-1422) OX=243230 GN=DR_2195 PE=3 SV=1	1	44	44	62.3	93.808	838	0	254.95	By MS/MS	By MS/MS	108600	111710	105570	105000	103180	105100	99088	99660	1690600000	888230000	802350000	155	0.0558366	0.0132281	0.121498	0.1582	0.1012	0.018	+	+	+
	Q9RSD1	Q9RSD1	Ribosomal protein S6 modification protein	DR_2194	>tr|Q9RSD1|Q9RSD1_DEIRA Ribosomal protein S6 modification protein OS=Deinococcus radiodurans (strain ATCC 13939 / DSM 20539 / JCM 16871 / LMG 4051 / NBRC 15346 / NCIMB 9279 / R1 / VKM B-1422) OX=243230 GN=DR_2194 PE=3 SV=1	1	1	1	7.5	31.803	295	0	3.9839		By MS/MS	NQ	NQ	NQ	NQ	139.95	149.74	121.16	137.34	1180000	NQ	1180000	1	0.216571	0.654934	0.274869	1.00051	-0.20579	0.53831	+	+
	Q9RSD2	Q9RSD2	Uncharacterized protein	DR_2193	>tr|Q9RSD2|Q9RSD2_DEIRA Uncharacterized protein OS=Deinococcus radiodurans (strain ATCC 13939 / DSM 20539 / JCM 16871 / LMG 4051 / NBRC 15346 / NCIMB 9279 / R1 / VKM B-1422) OX=243230 GN=DR_2193 PE=4 SV=1	1	3	3	35.6	9.88	90	0	37.044	By MS/MS	By MS/MS	1174.3	1260	1169.5	1216	1997.9	2282.5	2137.5	2112.3	75588000	48500000	27088000	6	0.0444137	0.0573693	0.0807154	0.3575	0.2686	0.2215	+	+	+	+
	Q9RSD3	Q9RSD3	ABC transporter, ATP-binding protein	DR_2192	>tr|Q9RSD3|Q9RSD3_DEIRA ABC transporter, ATP-binding protein OS=Deinococcus radiodurans (strain ATCC 13939 / DSM 20539 / JCM 16871 / LMG 4051 / NBRC 15346 / NCIMB 9279 / R1 / VKM B-1422) OX=243230 GN=DR_2192 PE=4 SV=1	1	3	3	16.3	23.887	227	0	12.204	By MS/MS	By MS/MS	4059.4	4183	3936.5	4167.6	2127.6	2226.8	1933	2129.4	9964900	8154900	1810000	5	0.0198538	0.687051	0.0304771	0.1945	0.0306	0.1423	+	+	+
	Q9RSD4	Q9RSD4	NADH-dependent flavin oxidoreductase, putative	DR_2190	>tr|Q9RSD4|Q9RSD4_DEIRA NADH-dependent flavin oxidoreductase, putative OS=Deinococcus radiodurans (strain ATCC 13939 / DSM 20539 / JCM 16871 / LMG 4051 / NBRC 15346 / NCIMB 9279 / R1 / VKM B-1422) OX=243230 GN=DR_2190 PE=4 SV=1	1	10	10	36.2	39.579	370	0	75.469	By MS/MS	By MS/MS	30173	30317	28651	29601	27863	28099	26604	28276	1005600000	590210000	415350000	35	0.0641234	0.128596	0.109523	0.1152	0.0639	0.1003	+	+	+
	Q9RSD6	Q9RSD6	Aminopeptidase	DR_2188	>tr|Q9RSD6|Q9RSD6_DEIRA Aminopeptidase OS=Deinococcus radiodurans (strain ATCC 13939 / DSM 20539 / JCM 16871 / LMG 4051 / NBRC 15346 / NCIMB 9279 / R1 / VKM B-1422) OX=243230 GN=DR_2188 PE=3 SV=1	1	24	24	65.2	45.761	417	0	190.08	By MS/MS	By MS/MS	102180	106830	101690	107420	134900	137550	129160	136110	3379300000	1833300000	1546000000	169	0.100384	0.12947	0.067686	0.1802	0.1271	0.181	+	+	+
	Q9RSD7	Q9RSD7	Cyclopropane-fatty-acyl-phospholipid synthase, putative	DR_2187	>tr|Q9RSD7|Q9RSD7_DEIRA Cyclopropane-fatty-acyl-phospholipid synthase, putative OS=Deinococcus radiodurans (strain ATCC 13939 / DSM 20539 / JCM 16871 / LMG 4051 / NBRC 15346 / NCIMB 9279 / R1 / VKM B-1422) OX=243230 GN=DR_2187 PE=3 SV=1	1	2		2.8	51.2	462	0.452781	0.114	By MS/MS		NQ	NQ	NQ	NQ	NQ	NQ	NQ	NQ	NQ	NQ	NQ	14									+
	Q9RSD8	Q9RSD8	O-acetylhomoserine (Thiol)-lyase/O-acetylserine (Thiol)-lyase	DR_2186	>tr|Q9RSD8|Q9RSD8_DEIRA O-acetylhomoserine (Thiol)-lyase/O-acetylserine (Thiol)-lyase OS=Deinococcus radiodurans (strain ATCC 13939 / DSM 20539 / JCM 16871 / LMG 4051 / NBRC 15346 / NCIMB 9279 / R1 / VKM B-1422) OX=243230 GN=DR_2186 PE=3 SV=1	1	8	8	23	44.084	418	0	54.312	By MS/MS	By MS/MS	14260	14142	13375	13786	12093	12040	11087	11456	106960000	59637000	47319000	20	0.0490636	0.860874	0.769483	0.0819	-0.0033	-0.0064	+	+	+
	Q9RSE0	Q9RSE0	CN hydrolase domain-containing protein	DR_2184	>tr|Q9RSE0|Q9RSE0_DEIRA CN hydrolase domain-containing protein OS=Deinococcus radiodurans (strain ATCC 13939 / DSM 20539 / JCM 16871 / LMG 4051 / NBRC 15346 / NCIMB 9279 / R1 / VKM B-1422) OX=243230 GN=DR_2184 PE=4 SV=1	1	1	1	2.6	46.457	431	0	4.6692	By MS/MS	By MS/MS	1170.9	1077.3	991.45	1080.2	2438.8	2347.1	2149.2	2369.1	2931100	2121900	809140	2	0.336316	0.093167	0.534699	-0.0565	-0.1853	-0.0332	+	+	+
	Q9RSE1	Q9RSE1	Uncharacterized protein	DR_2183	>tr|Q9RSE1|Q9RSE1_DEIRA Uncharacterized protein OS=Deinococcus radiodurans (strain ATCC 13939 / DSM 20539 / JCM 16871 / LMG 4051 / NBRC 15346 / NCIMB 9279 / R1 / VKM B-1422) OX=243230 GN=DR_2183 PE=4 SV=1	1	7	7	37.1	22.963	210	0	13.324	By MS/MS	By MS/MS	14909	14204	14431	13886	7531.5	7292.3	6780.5	6551.3	31371000	23226000	8144200	11	0.905968	0.818009	0.144874	-0.0064	0.017	-0.1608	+	+	+
	Q9RSE2	Q9RSE2	Uncharacterized protein	DR_2182	>tr|Q9RSE2|Q9RSE2_DEIRA Uncharacterized protein OS=Deinococcus radiodurans (strain ATCC 13939 / DSM 20539 / JCM 16871 / LMG 4051 / NBRC 15346 / NCIMB 9279 / R1 / VKM B-1422) OX=243230 GN=DR_2182 PE=4 SV=1	1	11	11	71.1	22.83	211	0	63.743	By MS/MS	By MS/MS	20247	19550	18804	19148	27127	27028	26347	26611	276860000	131560000	145300000	33	0.339642	0.264219	0.763529	0.0512	0.0603	0.0121	+	+	+
	Q9RSE3	Q9RSE3	Uncharacterized protein	DR_2181	>tr|Q9RSE3|Q9RSE3_DEIRA Uncharacterized protein OS=Deinococcus radiodurans (strain ATCC 13939 / DSM 20539 / JCM 16871 / LMG 4051 / NBRC 15346 / NCIMB 9279 / R1 / VKM B-1422) OX=243230 GN=DR_2181 PE=3 SV=1	1	5	5	55.4	20.031	184	0	29.256	By MS/MS	By MS/MS	3652.8	3777.8	3424.1	3650.2	4995.7	5413.6	4895.8	5203.9	79693000	35352000	44341000	10	0.0975499	0.26776	0.141934	0.2448	0.0809	0.1576	+	+	+
	Q9RSE4	Q9RSE4	Robl_LC7 domain-containing protein	DR_2180	>tr|Q9RSE4|Q9RSE4_DEIRA Robl_LC7 domain-containing protein OS=Deinococcus radiodurans (strain ATCC 13939 / DSM 20539 / JCM 16871 / LMG 4051 / NBRC 15346 / NCIMB 9279 / R1 / VKM B-1422) OX=243230 GN=DR_2180 PE=4 SV=1	1	3	3	34.4	12.916	125	0	40.576	By MS/MS	By MS/MS	5947.8	6092.3	5914.9	6200	4278.4	4415.7	4210.7	4282.3	285670000	138700000	146970000	12	0.00478104	0.0267933	0.15616	0.17	0.1619	0.1597	+	+	+
	Q9RSE5	Q9RSE5	Uncharacterized protein	DR_2179	>tr|Q9RSE5|Q9RSE5_DEIRA Uncharacterized protein OS=Deinococcus radiodurans (strain ATCC 13939 / DSM 20539 / JCM 16871 / LMG 4051 / NBRC 15346 / NCIMB 9279 / R1 / VKM B-1422) OX=243230 GN=DR_2179 PE=4 SV=1	1	7	6	54.5	16.181	154	0	63.312	By MS/MS	By MS/MS	7985	8824.2	8183.6	9176.5	12114	13163	12259	13507	360820000	199210000	161610000	25	0.00888536	0.0294249	0.00337961	0.3332	0.2363	0.4237	+	+	+	+
	Q9RSE6	Q9RSE6	Adenylosuccinate lyase (ASL) (EC 4.3.2.2) (Adenylosuccinase) (ASase)	purB DR_2178	>sp|Q9RSE6|PUR8_DEIRA Adenylosuccinate lyase OS=Deinococcus radiodurans (strain ATCC 13939 / DSM 20539 / JCM 16871 / LMG 4051 / NBRC 15346 / NCIMB 9279 / R1 / VKM B-1422) OX=243230 GN=purB PE=3 SV=1	1	31	31	70.1	48.54	435	0	220.59	By MS/MS	By MS/MS	102600	104370	97245	102390	91967	95438	88249	93262	1753200000	946560000	806680000	133	0.059907	0.167728	0.0922868	0.168	0.0679	0.1213	+	+	+
	Q9RSE7	Q9RSE7	Cytidine deaminase (EC 3.5.4.5) (Cytidine aminohydrolase)	DR_2177	>tr|Q9RSE7|Q9RSE7_DEIRA Cytidine deaminase OS=Deinococcus radiodurans (strain ATCC 13939 / DSM 20539 / JCM 16871 / LMG 4051 / NBRC 15346 / NCIMB 9279 / R1 / VKM B-1422) OX=243230 GN=DR_2177 PE=3 SV=1	1	6	6	54.1	16.5	157	0	61.867	By MS/MS	By MS/MS	9168.5	9291.5	8598.6	10132	10353	10716	9234.4	11156	72025000	38229000	33796000	16	0.0778597	0.521512	0.00536338	0.1596	-0.0389	0.3304	+	+	+	+
	Q9RSE8	Q9RSE8	Uncharacterized protein	DR_2176	>tr|Q9RSE8|Q9RSE8_DEIRA Uncharacterized protein OS=Deinococcus radiodurans (strain ATCC 13939 / DSM 20539 / JCM 16871 / LMG 4051 / NBRC 15346 / NCIMB 9279 / R1 / VKM B-1422) OX=243230 GN=DR_2176 PE=3 SV=1	1	9	9	23.1	49.355	446	0	42.897	By MS/MS	By MS/MS	9304.2	9059.3	8489.9	9206.4	6791.6	6945.7	6185	6431.4	145450000	84363000	61083000	19	0.28375	0.0589598	0.773166	0.0922	-0.0479	0.0232	+	+	+
	Q9RSE9	Q9RSE9	Uncharacterized protein	DR_2175	>tr|Q9RSE9|Q9RSE9_DEIRA Uncharacterized protein OS=Deinococcus radiodurans (strain ATCC 13939 / DSM 20539 / JCM 16871 / LMG 4051 / NBRC 15346 / NCIMB 9279 / R1 / VKM B-1422) OX=243230 GN=DR_2175 PE=4 SV=1	1	1		5.2	14.7	135	0.135945	0.329	By MS/MS		NQ	NQ	NQ	NQ	NQ	NQ	NQ	NQ	NQ	NQ	NQ	3									+
	Q9RSF0	Q9RSF0	Leucine--tRNA ligase (EC 6.1.1.4) (Leucyl-tRNA synthetase) (LeuRS)	leuS DR_2174	>sp|Q9RSF0|SYL_DEIRA Leucine--tRNA ligase OS=Deinococcus radiodurans (strain ATCC 13939 / DSM 20539 / JCM 16871 / LMG 4051 / NBRC 15346 / NCIMB 9279 / R1 / VKM B-1422) OX=243230 GN=leuS PE=3 SV=2	1	47	47	60.9	92.612	823	0	248.85	By MS/MS	By MS/MS	125270	124530	114840	116560	118460	117800	111710	112280	1059000000	551600000	507410000	167	0.135292	0.89288	0.142761	0.0835	0.0036	-0.055	+	+	+
	Q9RSF1	Q9RSF1	WGR domain-containing protein	DR_2173	>tr|Q9RSF1|Q9RSF1_DEIRA WGR domain-containing protein OS=Deinococcus radiodurans (strain ATCC 13939 / DSM 20539 / JCM 16871 / LMG 4051 / NBRC 15346 / NCIMB 9279 / R1 / VKM B-1422) OX=243230 GN=DR_2173 PE=4 SV=1	1	4	4	11.5	39.575	349	0	5.1361	By MS/MS	By MS/MS	5285	4828.6	4505	4890.7	4218.6	3764	3564.6	4021.3	10606000	9251300	1354500	5	0.166972	0.0154571	0.356514	-0.1638	-0.2315	-0.0551	+	+	+	+
	Q9RSF2	Q9RSF2	Uncharacterized protein	DR_2172	>tr|Q9RSF2|Q9RSF2_DEIRA Uncharacterized protein OS=Deinococcus radiodurans (strain ATCC 13939 / DSM 20539 / JCM 16871 / LMG 4051 / NBRC 15346 / NCIMB 9279 / R1 / VKM B-1422) OX=243230 GN=DR_2172 PE=4 SV=1	1	2	2	20.9	15.441	139	0	16.229	By MS/MS	By MS/MS	2139.9	1851.8	1786.8	2087.1	320.94	277.13	232.01	275.22	10810000	7476200	3333900	3	0.0802767	0.0894402	0.430505	-0.27557	-0.45369	-0.11928	+	+	+
	Q9RSF5	Q9RSF5	Drug transport protein	DR_2169	>tr|Q9RSF5|Q9RSF5_DEIRA Drug transport protein OS=Deinococcus radiodurans (strain ATCC 13939 / DSM 20539 / JCM 16871 / LMG 4051 / NBRC 15346 / NCIMB 9279 / R1 / VKM B-1422) OX=243230 GN=DR_2169 PE=4 SV=1	1	1	1	4.1	45.546	441	0	20.107	By MS/MS	By MS/MS	1288.4	1335.9	1140.3	1242.1	1188.9	1094.2	938.54	1158.8	25370000	11938000	13431000	4	0.756417	0.102176	0.827158	0.0426	-0.2667	0.0257	+	+	+
	Q9RSF6	Q9RSF6	Sun protein, putative	DR_2168	>tr|Q9RSF6|Q9RSF6_DEIRA Sun protein, putative OS=Deinococcus radiodurans (strain ATCC 13939 / DSM 20539 / JCM 16871 / LMG 4051 / NBRC 15346 / NCIMB 9279 / R1 / VKM B-1422) OX=243230 GN=DR_2168 PE=3 SV=1	1	10	10	33.3	46.071	439	0	94.725	By MS/MS	By MS/MS	11265	11394	10411	11170	13731	13752	12608	13390	130050000	68017000	62038000	23	0.0221737	0.270721	0.0556611	0.1148	-0.0212	0.0626	+	+	+
	Q9RSF8	Q9RSF8	Purine nucleoside phosphorylase	DR_2166	>tr|Q9RSF8|Q9RSF8_DEIRA Purine nucleoside phosphorylase OS=Deinococcus radiodurans (strain ATCC 13939 / DSM 20539 / JCM 16871 / LMG 4051 / NBRC 15346 / NCIMB 9279 / R1 / VKM B-1422) OX=243230 GN=DR_2166 PE=3 SV=1	1	11	11	55.7	33.486	305	0	193.62	By MS/MS	By MS/MS	28824	28073	27456	28363	32119	31924	31116	32084	1557800000	808480000	749340000	77	0.16718	0.090085	0.116055	0.0575	0.0871	0.0845	+	+	+
	Q9RSF9	Q9RSF9	FeS_assembly_P domain-containing protein	DR_2165	>tr|Q9RSF9|Q9RSF9_DEIRA FeS_assembly_P domain-containing protein OS=Deinococcus radiodurans (strain ATCC 13939 / DSM 20539 / JCM 16871 / LMG 4051 / NBRC 15346 / NCIMB 9279 / R1 / VKM B-1422) OX=243230 GN=DR_2165 PE=4 SV=1	1	3	3	14.8	16.481	149	0	14.658	By MS/MS	By MS/MS	11688	13360	14535	13842	8098.5	9520	10663	9622	38203000	20068000	18135000	7	0.0280394	0.00557934	0.00603883	0.4774	0.8222	0.5445	+	+	+	+
	Q9RSG0	Q9RSG0	4-hydroxy-3-methylbut-2-enyl diphosphate reductase (HMBPP reductase) (EC 1.17.7.4)	ispH lytB DR_2164	>sp|Q9RSG0|ISPH_DEIRA 4-hydroxy-3-methylbut-2-enyl diphosphate reductase OS=Deinococcus radiodurans (strain ATCC 13939 / DSM 20539 / JCM 16871 / LMG 4051 / NBRC 15346 / NCIMB 9279 / R1 / VKM B-1422) OX=243230 GN=ispH PE=3 SV=1	1	11	11	44.2	36.317	335	0	88.305	By MS/MS	By MS/MS	17600	18223	16786	18248	15572	16738	15674	16214	184940000	104170000	80762000	26	0.0861537	0.112371	0.048017	0.2369	0.1387	0.2045	+	+	+	+
	Q9RSG2	Q9RSG2	Uncharacterized protein	DR_2162	>tr|Q9RSG2|Q9RSG2_DEIRA Uncharacterized protein OS=Deinococcus radiodurans (strain ATCC 13939 / DSM 20539 / JCM 16871 / LMG 4051 / NBRC 15346 / NCIMB 9279 / R1 / VKM B-1422) OX=243230 GN=DR_2162 PE=4 SV=1	1	1		3.9	19	181	0.245009	0.294	By MS/MS		NQ	NQ	NQ	NQ	NQ	NQ	NQ	NQ	NQ	NQ	NQ	12									+
	Q9RSG3	Q9RSG3	Protein-tyrosine phosphatase-related protein	DR_2161	>tr|Q9RSG3|Q9RSG3_DEIRA Protein-tyrosine phosphatase-related protein OS=Deinococcus radiodurans (strain ATCC 13939 / DSM 20539 / JCM 16871 / LMG 4051 / NBRC 15346 / NCIMB 9279 / R1 / VKM B-1422) OX=243230 GN=DR_2161 PE=4 SV=1	1	5	5	31.1	19.086	177	0	15.595	By MS/MS	By MS/MS	4415.7	4566.8	4118.6	4318.7	2271.5	2216.1	2104.8	2249.2	31099000	21697000	9402300	10	0.386423	0.877905	0.194926	0.1078	0.002	0.0653	+	+	+
	Q9RSG4	Q9RSG4	Delta-aminolevulinic acid dehydratase (EC 4.2.1.24) (Porphobilinogen synthase)	DR_2160	>tr|Q9RSG4|Q9RSG4_DEIRA Delta-aminolevulinic acid dehydratase OS=Deinococcus radiodurans (strain ATCC 13939 / DSM 20539 / JCM 16871 / LMG 4051 / NBRC 15346 / NCIMB 9279 / R1 / VKM B-1422) OX=243230 GN=DR_2160 PE=3 SV=1	1	10	10	43.7	36.395	334	0	31.693	By MS/MS	By MS/MS	10165	9854	9189.7	9593	8415.9	8570.3	8431.6	8357.6	77995000	45586000	32408000	19	0.398401	0.503355	0.744421	0.0871	0.0723	0.0273	+	+	+
	Q9RSG6	Q9RSG6	Uncharacterized protein	DR_2158	>tr|Q9RSG6|Q9RSG6_DEIRA Uncharacterized protein OS=Deinococcus radiodurans (strain ATCC 13939 / DSM 20539 / JCM 16871 / LMG 4051 / NBRC 15346 / NCIMB 9279 / R1 / VKM B-1422) OX=243230 GN=DR_2158 PE=4 SV=1	1	1	1	18.4	8.2134	76	0	3.6341	By MS/MS		372.51	400.79	395.88	418.2	NQ	NQ	NQ	NQ	1871300	1871300	NQ	1	0.374979	0.590871	0.935251	-1.27642	-0.56601	-0.07885	+	+	+
	Q9RSG8	Q9RSG8	Uncharacterized protein	DR_2156	>tr|Q9RSG8|Q9RSG8_DEIRA Uncharacterized protein OS=Deinococcus radiodurans (strain ATCC 13939 / DSM 20539 / JCM 16871 / LMG 4051 / NBRC 15346 / NCIMB 9279 / R1 / VKM B-1422) OX=243230 GN=DR_2156 PE=4 SV=1	1	1	1	7.8	14.348	128	0	2.1016	By MS/MS	By MS/MS	1101.4	1075.1	1008	1146.4	1031.3	1085.8	1063	1157.1	2927300	1671000	1256300	2	0.371065	0.409125	0.175841	0.13516	0.11726	0.30696	+		+
	Q9RSG9	Q9RSG9	Amino acid ABC transporter, permease protein	DR_2155	>tr|Q9RSG9|Q9RSG9_DEIRA Amino acid ABC transporter, permease protein OS=Deinococcus radiodurans (strain ATCC 13939 / DSM 20539 / JCM 16871 / LMG 4051 / NBRC 15346 / NCIMB 9279 / R1 / VKM B-1422) OX=243230 GN=DR_2155 PE=3 SV=1	1	2	2	5.5	30.742	291	0	6.0538	By MS/MS	By MS/MS	7367.4	6847.3	6579.8	7408.9	12333	11776	11477	12203	25582000	12919000	12662000	9	0.0440323	0.41057	0.166985	-0.0539	-0.0462	0.0984	+	+	+
	Q9RSH0	Q9RSH0	Amino acid ABC transporter, periplasmic amino acid-binding protein	DR_2154	>tr|Q9RSH0|Q9RSH0_DEIRA Amino acid ABC transporter, periplasmic amino acid-binding protein OS=Deinococcus radiodurans (strain ATCC 13939 / DSM 20539 / JCM 16871 / LMG 4051 / NBRC 15346 / NCIMB 9279 / R1 / VKM B-1422) OX=243230 GN=DR_2154 PE=3 SV=1	1	19	19	58.7	32.986	305	0	99.401	By MS/MS	By MS/MS	72319	57067	62220	58846	59161	47293	52496	48165	891760000	458350000	433400000	77	0.00170043	0.0567178	0.0044838	-0.4933	-0.1565	-0.4229	+	+	+	+
	Q9RSH1	Q9RSH1	Sugar ABC transportor, ATP-binding protein	DR_2153	>tr|Q9RSH1|Q9RSH1_DEIRA Sugar ABC transportor, ATP-binding protein OS=Deinococcus radiodurans (strain ATCC 13939 / DSM 20539 / JCM 16871 / LMG 4051 / NBRC 15346 / NCIMB 9279 / R1 / VKM B-1422) OX=243230 GN=DR_2153 PE=4 SV=1	1	14	14	48.4	50.05	455	0	122.42	By MS/MS	By MS/MS	22301	22261	20234	21505	26383	26810	25122	26337	936550000	502160000	434400000	56	0.103813	0.928581	0.272381	0.1178	0.0041	0.0589	+	+	+
	Q9RSH2	Q9RSH2	50S ribosomal protein L34	rpmH DR_2152	>sp|Q9RSH2|RL34_DEIRA 50S ribosomal protein L34 OS=Deinococcus radiodurans (strain ATCC 13939 / DSM 20539 / JCM 16871 / LMG 4051 / NBRC 15346 / NCIMB 9279 / R1 / VKM B-1422) OX=243230 GN=rpmH PE=1 SV=1	1	3	3	36.2	5.6084	47	0	6.2966	By MS/MS	By MS/MS	5264.4	5404.8	5759	5789.6	3994.3	4150.2	4387.1	4394.8	217610000	112480000	105120000	5	0.0119637	0.0164377	0.00226416	0.1815	0.4257	0.3508	+	+	+	+
	Q9RSH3	Q9RSH3	Ribonuclease P protein component (RNase P protein) (RNaseP protein) (EC 3.1.26.5) (Protein C5)	rnpA DR_2151	>sp|Q9RSH3|RNPA_DEIRA Ribonuclease P protein component OS=Deinococcus radiodurans (strain ATCC 13939 / DSM 20539 / JCM 16871 / LMG 4051 / NBRC 15346 / NCIMB 9279 / R1 / VKM B-1422) OX=243230 GN=rnpA PE=3 SV=1	1	3	3	21.1	17.772	166	0	4.0071	By MS/MS	By MS/MS	4361.2	3947.3	3683.8	3981.7	891.54	816.02	721.42	801.11	3399400	3102300	297080	4	0.00474449	0.104427	0.0843687	-0.1432	-0.2979	-0.1478	+	+	+
	Q9RSH4	Q9RSH4	Putative membrane protein insertion efficiency factor	DR_2150	>sp|Q9RSH4|YIDD_DEIRA Putative membrane protein insertion efficiency factor OS=Deinococcus radiodurans (strain ATCC 13939 / DSM 20539 / JCM 16871 / LMG 4051 / NBRC 15346 / NCIMB 9279 / R1 / VKM B-1422) OX=243230 GN=DR_2150 PE=3 SV=1	1	2	2	35.4	10.628	96	0	2.2571	By MS/MS	By MS/MS	1276.5	1182.2	1107.8	1139.8	1037.8	815.04	672.04	717.72	9331900	6963300	2368600	3	0.371811	0.173825	0.200266	-0.29906	-0.53018	-0.49536	+	+	+
	Q9RSH5	Q9RSH5	Membrane protein insertase YidC (Foldase YidC) (Membrane integrase YidC) (Membrane protein YidC)	yidC DR_2149	>sp|Q9RSH5|YIDC_DEIRA Membrane protein insertase YidC OS=Deinococcus radiodurans (strain ATCC 13939 / DSM 20539 / JCM 16871 / LMG 4051 / NBRC 15346 / NCIMB 9279 / R1 / VKM B-1422) OX=243230 GN=yidC PE=3 SV=1	1	12	12	24.5	47.172	428	0	61.467	By MS/MS	By MS/MS	36418	35939	32886	36939	32911	32059	29017	32957	185230000	108890000	76341000	37	0.139375	0.0306877	0.0459663	0.0477	-0.1028	0.126	+	+	+
	Q9RSH6	Q9RSH6	Transcriptional regulator, TetR family	DR_2148	>tr|Q9RSH6|Q9RSH6_DEIRA Transcriptional regulator, TetR family OS=Deinococcus radiodurans (strain ATCC 13939 / DSM 20539 / JCM 16871 / LMG 4051 / NBRC 15346 / NCIMB 9279 / R1 / VKM B-1422) OX=243230 GN=DR_2148 PE=4 SV=1	1	10	10	42.2	22.12	204	0	53.644	By MS/MS	By MS/MS	15967	15377	14850	15343	16662	15770	15829	15601	182000000	97894000	84103000	24	0.593709	0.541655	0.477518	-0.0208	0.0311	-0.0299	+	+	+
	Q9RSH7	Q9RSH7	Uncharacterized protein	DR_2147	>tr|Q9RSH7|Q9RSH7_DEIRA Uncharacterized protein OS=Deinococcus radiodurans (strain ATCC 13939 / DSM 20539 / JCM 16871 / LMG 4051 / NBRC 15346 / NCIMB 9279 / R1 / VKM B-1422) OX=243230 GN=DR_2147 PE=4 SV=1	1	1	1	4.9	24.252	226	0	2.3285	By MS/MS	By MS/MS	1323.3	1402.6	1338.5	1365	506.35	538.04	460.05	471.92	8263900	7382400	881430	2	0.0768494	0.441258	0.567175	0.25138	0.08892	0.06279	+	+	+
	Q9RSH8	Q9RSH8	Uncharacterized protein	DR_2146	>tr|Q9RSH8|Q9RSH8_DEIRA Uncharacterized protein OS=Deinococcus radiodurans (strain ATCC 13939 / DSM 20539 / JCM 16871 / LMG 4051 / NBRC 15346 / NCIMB 9279 / R1 / VKM B-1422) OX=243230 GN=DR_2146 PE=4 SV=1	1	6	6	41.2	20.268	194	0	29.975	By MS/MS	By MS/MS	8742.8	4875.5	5333.1	4771.8	7373.4	3621.6	4233.3	3720.5	193830000	103380000	90448000	16	0.00618354	0.0396487	0.0249307	-1.5633	-1.1568	-1.5491	+	+	+	+
	Q9RSH9	Q9RSH9	ABC transporter, ATP-binding protein	DR_2145	>tr|Q9RSH9|Q9RSH9_DEIRA ABC transporter, ATP-binding protein OS=Deinococcus radiodurans (strain ATCC 13939 / DSM 20539 / JCM 16871 / LMG 4051 / NBRC 15346 / NCIMB 9279 / R1 / VKM B-1422) OX=243230 GN=DR_2145 PE=4 SV=1	1	4	4	8.9	58.509	552	0	33.192	By MS/MS	By MS/MS	4189.2	4034	3799.1	4033.2	5531.9	5625.1	5087.6	5549.2	49894000	27449000	22444000	8	0.247755	0.414139	0.294914	0.0711	-0.0434	0.061	+	+	+
	Q9RSI0	Q9RSI0	Uncharacterized protein	DR_2144	>tr|Q9RSI0|Q9RSI0_DEIRA Uncharacterized protein OS=Deinococcus radiodurans (strain ATCC 13939 / DSM 20539 / JCM 16871 / LMG 4051 / NBRC 15346 / NCIMB 9279 / R1 / VKM B-1422) OX=243230 GN=DR_2144 PE=4 SV=1	1	4	4	34.6	20.297	185	0	25.012	By MS/MS	By MS/MS	2616.6	2555.9	2466.4	2610.4	3797.6	3641.4	3542.9	3831.6	20592000	10548000	10044000	8	0.685604	0.145886	0.0893404	0.0148	0.025	0.1141	+	+	+
	Q9RSI1	Q9RSI1	PHB domain-containing protein	DR_2143	>tr|Q9RSI1|Q9RSI1_DEIRA PHB domain-containing protein OS=Deinococcus radiodurans (strain ATCC 13939 / DSM 20539 / JCM 16871 / LMG 4051 / NBRC 15346 / NCIMB 9279 / R1 / VKM B-1422) OX=243230 GN=DR_2143 PE=3 SV=1	1	16	16	45.3	37.623	344	0	110.08	By MS/MS	By MS/MS	27059	27898	25582	28961	25748	26204	23698	26879	176970000	106500000	70467000	37	0.0346554	0.679992	0.0112755	0.1601	0.011	0.2483	+	+	+	+
	Q9RSI2	Q9RSI2	NfeD domain-containing protein	DR_2142	>tr|Q9RSI2|Q9RSI2_DEIRA NfeD domain-containing protein OS=Deinococcus radiodurans (strain ATCC 13939 / DSM 20539 / JCM 16871 / LMG 4051 / NBRC 15346 / NCIMB 9279 / R1 / VKM B-1422) OX=243230 GN=DR_2142 PE=4 SV=1	1	4	4	34	17.309	159	0	24.218	By MS/MS	By MS/MS	7156.5	7227.8	6959.9	7404	1736.8	1523.2	1491.7	1572.9	35910000	21921000	13989000	8	0.754994	0.810893	0.824246	-0.0476	-0.0329	0.0318	+	+	+
	Q9RSI3	Q9RSI3	ABM domain-containing protein	DR_2141	>tr|Q9RSI3|Q9RSI3_DEIRA ABM domain-containing protein OS=Deinococcus radiodurans (strain ATCC 13939 / DSM 20539 / JCM 16871 / LMG 4051 / NBRC 15346 / NCIMB 9279 / R1 / VKM B-1422) OX=243230 GN=DR_2141 PE=4 SV=1	1	3	3	16.3	20.376	184	0	4.9338	By MS/MS	By MS/MS	4136.2	3856.8	3455.5	3843.7	4729.3	4258.9	4034.1	4364.4	12414000	8026900	4387500	4	0.228983	0.0633418	0.0532935	-0.1268	-0.2451	-0.0914	+	+	+
	Q9RSI4	Q9RSI4	Histidinol dehydrogenase (HDH) (EC 1.1.1.23)	hisD DR_2140	>sp|Q9RSI4|HISX_DEIRA Histidinol dehydrogenase OS=Deinococcus radiodurans (strain ATCC 13939 / DSM 20539 / JCM 16871 / LMG 4051 / NBRC 15346 / NCIMB 9279 / R1 / VKM B-1422) OX=243230 GN=hisD PE=3 SV=1	1	21	21	69	46.272	436	0	121.64	By MS/MS	By MS/MS	29442	30381	28571	29339	30874	31661	30177	30713	526180000	268340000	257850000	54	0.0674078	0.0462724	0.0146707	0.171	0.1221	0.0948	+	+	+
	Q9RSI7	Q9RSI7	Uncharacterized protein	DR_2137	>tr|Q9RSI7|Q9RSI7_DEIRA Uncharacterized protein OS=Deinococcus radiodurans (strain ATCC 13939 / DSM 20539 / JCM 16871 / LMG 4051 / NBRC 15346 / NCIMB 9279 / R1 / VKM B-1422) OX=243230 GN=DR_2137 PE=4 SV=1	1	1	1	8	28.2	256	0.05	0.985	By MS/MS		NQ	NQ	NQ	NQ	NQ	NQ	NQ	NQ	NQ	NQ	NQ	1								+
	Q9RSI8	Q9RSI8	Uncharacterized protein	DR_2136	>tr|Q9RSI8|Q9RSI8_DEIRA Uncharacterized protein OS=Deinococcus radiodurans (strain ATCC 13939 / DSM 20539 / JCM 16871 / LMG 4051 / NBRC 15346 / NCIMB 9279 / R1 / VKM B-1422) OX=243230 GN=DR_2136 PE=4 SV=1	1	3	3	15.5	22.614	206	0	8.9539	By MS/MS	By MS/MS	3867.9	3694.6	3439	3709.4	1244.7	1211.8	1196.9	1234.1	18815000	10674000	8141300	5	0.930692	0.938095	0.522784	0.0062	-0.0056	0.0439	+	+	+
	Q9RSI9	Q9RSI9	Phosphopentomutase (EC 5.4.2.7) (Phosphodeoxyribomutase)	deoB DR_2135	>sp|Q9RSI9|DEOB_DEIRA Phosphopentomutase OS=Deinococcus radiodurans (strain ATCC 13939 / DSM 20539 / JCM 16871 / LMG 4051 / NBRC 15346 / NCIMB 9279 / R1 / VKM B-1422) OX=243230 GN=deoB PE=3 SV=2	1	17	17	43.3	42.256	388	0	139.65	By MS/MS	By MS/MS	82122	79585	76743	83663	67514	66668	63770	69095	1006600000	528230000	478380000	68	0.196018	0.279824	0.022943	0.0423	0.0295	0.1597	+	+	+
	Q9RSJ0	Q9RSJ0	ABC transporter, ATP-binding protein	DR_2134	>tr|Q9RSJ0|Q9RSJ0_DEIRA ABC transporter, ATP-binding protein OS=Deinococcus radiodurans (strain ATCC 13939 / DSM 20539 / JCM 16871 / LMG 4051 / NBRC 15346 / NCIMB 9279 / R1 / VKM B-1422) OX=243230 GN=DR_2134 PE=4 SV=1	1	11	11	57.4	28.775	258	0	44.05	By MS/MS	By MS/MS	13481	14005	12873	13419	18280	18014	17085	17131	298410000	157630000	140780000	34	0.157323	0.497452	0.800712	0.1281	0.0435	0.0162	+	+	+
	Q9RSJ1	Q9RSJ1	Uncharacterized protein	DR_2133	>tr|Q9RSJ1|Q9RSJ1_DEIRA Uncharacterized protein OS=Deinococcus radiodurans (strain ATCC 13939 / DSM 20539 / JCM 16871 / LMG 4051 / NBRC 15346 / NCIMB 9279 / R1 / VKM B-1422) OX=243230 GN=DR_2133 PE=4 SV=1	1	5	5	12.3	57.357	528	0	13.514	By MS/MS	By MS/MS	10994	10891	10731	11343	3237.2	3672.1	3764.9	3712.2	20556000	17400000	3156600	6	0.331765	0.197743	0.26045	0.2383	0.3397	0.3145	+	+	+
	Q9RSJ2	Q9RSJ2	Usp domain-containing protein	DR_2132	>tr|Q9RSJ2|Q9RSJ2_DEIRA Usp domain-containing protein OS=Deinococcus radiodurans (strain ATCC 13939 / DSM 20539 / JCM 16871 / LMG 4051 / NBRC 15346 / NCIMB 9279 / R1 / VKM B-1422) OX=243230 GN=DR_2132 PE=3 SV=1	1	6	6	34	16.058	150	0	123.64	By MS/MS	By MS/MS	16923	16537	16395	17245	12355	12736	12215	12959	1258700000	700620000	558110000	45	0.165405	0.161696	0.122911	0.1073	0.1344	0.1914	+	+	+
	Q9RSJ4	Q9RSJ4	Protease, putative	DR_2130	>tr|Q9RSJ4|Q9RSJ4_DEIRA Protease, putative OS=Deinococcus radiodurans (strain ATCC 13939 / DSM 20539 / JCM 16871 / LMG 4051 / NBRC 15346 / NCIMB 9279 / R1 / VKM B-1422) OX=243230 GN=DR_2130 PE=4 SV=1	1	22	22	33.6	91.639	840	0	79.278	By MS/MS	By MS/MS	19696	19281	17400	18348	23361	23632	22098	22274	140500000	75303000	65199000	36	0.238824	0.583945	0.407687	0.0879	-0.0376	-0.0455	+	+	+
	Q9RSJ5	Q9RSJ5	50S ribosomal protein L17	rplQ DR_2129	>sp|Q9RSJ5|RL17_DEIRA 50S ribosomal protein L17 OS=Deinococcus radiodurans (strain ATCC 13939 / DSM 20539 / JCM 16871 / LMG 4051 / NBRC 15346 / NCIMB 9279 / R1 / VKM B-1422) OX=243230 GN=rplQ PE=1 SV=1	1	14	14	72.4	12.899	116	0	106.08	By MS/MS	By MS/MS	49083	48387	48822	44201	59707	57880	58637	54621	2851600000	1461800000	1389800000	100	0.381092	0.00379312	0.062384	0.0395	0.1592	-0.1425	+	+	+
	Q9RSJ6	Q9RSJ6	DNA-directed RNA polymerase subunit alpha (RNAP subunit alpha) (EC 2.7.7.6) (RNA polymerase subunit alpha) (Transcriptase subunit alpha)	rpoA DR_2128	>sp|Q9RSJ6|RPOA_DEIRA DNA-directed RNA polymerase subunit alpha OS=Deinococcus radiodurans (strain ATCC 13939 / DSM 20539 / JCM 16871 / LMG 4051 / NBRC 15346 / NCIMB 9279 / R1 / VKM B-1422) OX=243230 GN=rpoA PE=3 SV=1	1	30	29	71	37.196	341	0	284.44	By MS/MS	By MS/MS	101970	107840	101830	105880	87704	93624	88173	91641	4604000000	2550100000	2053900000	137	0.00318566	0.030218	0.0235189	0.2541	0.1948	0.2107	+	+	+	+
	Q9RSJ7	Q9RSJ7	30S ribosomal protein S4	rpsD DR_2127	>sp|Q9RSJ7|RS4_DEIRA 30S ribosomal protein S4 OS=Deinococcus radiodurans (strain ATCC 13939 / DSM 20539 / JCM 16871 / LMG 4051 / NBRC 15346 / NCIMB 9279 / R1 / VKM B-1422) OX=243230 GN=rpsD PE=3 SV=1	1	18	18	62	23.844	205	0	136.59	By MS/MS	By MS/MS	89426	77351	74533	75890	80450	67861	64844	66187	2339100000	1337300000	1001900000	104	0.0121637	0.0173187	0.0133255	-0.3062	-0.3207	-0.355	+	+	+	+
	Q9RSJ8	Q9RSJ8	30S ribosomal protein S11	rpsK DR_2126	>sp|Q9RSJ8|RS11_DEIRA 30S ribosomal protein S11 OS=Deinococcus radiodurans (strain ATCC 13939 / DSM 20539 / JCM 16871 / LMG 4051 / NBRC 15346 / NCIMB 9279 / R1 / VKM B-1422) OX=243230 GN=rpsK PE=3 SV=1	1	6	6	32.1	13.791	131	0	71.341	By MS/MS	By MS/MS	17656	17561	16838	17885	20063	19668	18622	19224	1632000000	851100000	780860000	50	0.267663	0.460701	0.324116	0.0662	0.0335	0.0684	+	+	+
	Q9RSJ9	Q9RSJ9	30S ribosomal protein S13	rpsM DR_2125	>sp|Q9RSJ9|RS13_DEIRA 30S ribosomal protein S13 OS=Deinococcus radiodurans (strain ATCC 13939 / DSM 20539 / JCM 16871 / LMG 4051 / NBRC 15346 / NCIMB 9279 / R1 / VKM B-1422) OX=243230 GN=rpsM PE=3 SV=1	1	13	12	49.2	14.227	126	0	57.31	By MS/MS	By MS/MS	57372	57375	56278	55620	63935	64179	62098	61645	2542700000	1226500000	1316200000	66	0.00918893	0.016338	0.0681049	0.1033	0.1279	0.0194	+	+	+
	Q9RSK0	Q9RSK0	50S ribosomal protein L36	rpmJ DR_2124	>sp|Q9RSK0|RL36_DEIRA 50S ribosomal protein L36 OS=Deinococcus radiodurans (strain ATCC 13939 / DSM 20539 / JCM 16871 / LMG 4051 / NBRC 15346 / NCIMB 9279 / R1 / VKM B-1422) OX=243230 GN=rpmJ PE=1 SV=1	1	3	3	43.2	4.3092	37	0	6.9927	By MS/MS	By MS/MS	23469	25668	25282	25635	16088	16844	16271	17143	264920000	147950000	116960000	17	0.025145	0.0340189	0.056363	0.2706	0.2969	0.3001	+	+		+
	Q9RSK1	Q9RSK1	Translation initiation factor IF-1	infA DR_2123	>sp|Q9RSK1|IF1_DEIRA Translation initiation factor IF-1 OS=Deinococcus radiodurans (strain ATCC 13939 / DSM 20539 / JCM 16871 / LMG 4051 / NBRC 15346 / NCIMB 9279 / R1 / VKM B-1422) OX=243230 GN=infA PE=3 SV=2	1	5	5	61.2	9.3006	80	0	45.53	By MS/MS	By MS/MS	16439	15122	15350	16850	11524	10560	10246	11380	261170000	134950000	126220000	17	0.100729	0.38729	0.0702612	-0.121	-0.0491	0.1215	+	+	+
	Q9RSK2	Q9RSK2	Branched-chain amino acid ABC transporter, periplasmic amino acid-binding protein	DR_2122	>tr|Q9RSK2|Q9RSK2_DEIRA Branched-chain amino acid ABC transporter, periplasmic amino acid-binding protein OS=Deinococcus radiodurans (strain ATCC 13939 / DSM 20539 / JCM 16871 / LMG 4051 / NBRC 15346 / NCIMB 9279 / R1 / VKM B-1422) OX=243230 GN=DR_2122 PE=	1	15	15	40.1	40.821	387	0	81.451	By MS/MS	By MS/MS	33040	25041	28223	24816	51568	38633	44989	39970	207930000	113320000	94615000	40	0.0359062	0.0523252	0.022694	-0.6287	-0.1876	-0.5885	+	+	+	+
	Q9RSK4	Q9RSK4	Branched-chain amino acid ABC transporter, permease protein	DR_2120	>tr|Q9RSK4|Q9RSK4_DEIRA Branched-chain amino acid ABC transporter, permease protein OS=Deinococcus radiodurans (strain ATCC 13939 / DSM 20539 / JCM 16871 / LMG 4051 / NBRC 15346 / NCIMB 9279 / R1 / VKM B-1422) OX=243230 GN=DR_2120 PE=4 SV=1	1	1		4.2	33	310	0.036466	0.431		By MS/MS	NQ	NQ	NQ	NQ	NQ	NQ	NQ	NQ	NQ	NQ	NQ	2									+
	Q9RSK5	Q9RSK5	Branched-chain amino acid ABC transporter, ATP-binding protein	DR_2119	>tr|Q9RSK5|Q9RSK5_DEIRA Branched-chain amino acid ABC transporter, ATP-binding protein OS=Deinococcus radiodurans (strain ATCC 13939 / DSM 20539 / JCM 16871 / LMG 4051 / NBRC 15346 / NCIMB 9279 / R1 / VKM B-1422) OX=243230 GN=DR_2119 PE=4 SV=1	1	3	1	8.1	28.15	259	0	3.318		By MS/MS	NQ	NQ	NQ	NQ	3950.7	4008.1	3712.4	3582.4	661370	NQ	661370	1	0.319752	0.477031	0.626427	1.0321	0.3004	-0.2719	+	+	+
	Q9RSK6	Q9RSK6	Branched-chain amino acid ABC transporter, ATP-binding protein	DR_2118	>tr|Q9RSK6|Q9RSK6_DEIRA Branched-chain amino acid ABC transporter, ATP-binding protein OS=Deinococcus radiodurans (strain ATCC 13939 / DSM 20539 / JCM 16871 / LMG 4051 / NBRC 15346 / NCIMB 9279 / R1 / VKM B-1422) OX=243230 GN=DR_2118 PE=4 SV=1	1	2	1	11.4	25.7	236	0	17.91	By MS/MS		NQ	NQ	NQ	NQ	NQ	NQ	NQ	NQ	NQ	NQ	NQ	3								+	+
	Q9RSK7	Q9RSK7	Adenylate kinase (AK) (EC 2.7.4.3) (ATP-AMP transphosphorylase) (ATP:AMP phosphotransferase) (Adenylate monophosphate kinase)	adk DR_2117	>sp|Q9RSK7|KAD_DEIRA Adenylate kinase OS=Deinococcus radiodurans (strain ATCC 13939 / DSM 20539 / JCM 16871 / LMG 4051 / NBRC 15346 / NCIMB 9279 / R1 / VKM B-1422) OX=243230 GN=adk PE=3 SV=1	1	11	11	45.2	21.691	197	0	78.518	By MS/MS	By MS/MS	23488	26097	24216	26667	29255	33048	30000	33226	355660000	183680000	171980000	34	0.00171462	0.00401029	0.000137708	0.3902	0.2612	0.4324	+	+	+	+
	Q9RSK8	Q9RSK8	Protein translocase subunit SecY	secY DR_2116	>tr|Q9RSK8|Q9RSK8_DEIRA Protein translocase subunit SecY OS=Deinococcus radiodurans (strain ATCC 13939 / DSM 20539 / JCM 16871 / LMG 4051 / NBRC 15346 / NCIMB 9279 / R1 / VKM B-1422) OX=243230 GN=secY PE=3 SV=1	1	11	11	26.7	47.162	439	0	26.66	By MS/MS	By MS/MS	23455	24679	22703	24754	15164	16006	14819	16449	352910000	214610000	138300000	25	0.0244909	0.0935127	0.00806344	0.233	0.1184	0.2795	+	+	+	+
	Q9RSK9	Q9RSK9	50S ribosomal protein L15	rplO DR_2115	>sp|Q9RSK9|RL15_DEIRA 50S ribosomal protein L15 OS=Deinococcus radiodurans (strain ATCC 13939 / DSM 20539 / JCM 16871 / LMG 4051 / NBRC 15346 / NCIMB 9279 / R1 / VKM B-1422) OX=243230 GN=rplO PE=1 SV=1	1	13	13	70.5	16.86	156	0	172.41	By MS/MS	By MS/MS	84875	84670	81585	85610	79442	78640	75277	79461	3808000000	2048500000	1759500000	119	0.0663061	0.0189306	0.00964824	0.0824	0.07	0.1175	+	+	+
	Q9RSL0	Q9RSL0	50S ribosomal protein L30	rpmD DR_2114	>sp|Q9RSL0|RL30_DEIRA 50S ribosomal protein L30 OS=Deinococcus radiodurans (strain ATCC 13939 / DSM 20539 / JCM 16871 / LMG 4051 / NBRC 15346 / NCIMB 9279 / R1 / VKM B-1422) OX=243230 GN=rpmD PE=1 SV=1	1	4	4	58.2	6.0671	55	0	12.259	By MS/MS	By MS/MS	17710	12958	14081	10568	23356	18297	18902	16035	396580000	235460000	161120000	13	0.0519894	0.0314763	0.0210331	-0.615	-0.3769	-1.0366	+	+	+	+
	Q9RSL1	Q9RSL1	30S ribosomal protein S5	rpsE DR_2113	>sp|Q9RSL1|RS5_DEIRA 30S ribosomal protein S5 OS=Deinococcus radiodurans (strain ATCC 13939 / DSM 20539 / JCM 16871 / LMG 4051 / NBRC 15346 / NCIMB 9279 / R1 / VKM B-1422) OX=243230 GN=rpsE PE=3 SV=1	1	15	15	69.9	20.977	196	0	139.28	By MS/MS	By MS/MS	72564	75487	72354	72694	79363	80325	77816	77596	4273400000	2301900000	1971500000	125	0.0375744	0.078803	0.109139	0.1637	0.1602	0.0785	+	+	+
	Q9RSL2	Q9RSL2	50S ribosomal protein L18	rplR DR_2112	>sp|Q9RSL2|RL18_DEIRA 50S ribosomal protein L18 OS=Deinococcus radiodurans (strain ATCC 13939 / DSM 20539 / JCM 16871 / LMG 4051 / NBRC 15346 / NCIMB 9279 / R1 / VKM B-1422) OX=243230 GN=rplR PE=1 SV=3	1	10	10	64.9	12.139	114	0	54.713	By MS/MS	By MS/MS	46331	44863	42632	42085	62347	60555	57021	57659	2248600000	1053900000	1194700000	54	0.303824	0.167476	0.0905502	0.0197	-0.032	-0.1176	+	+	+
	Q9RSL3	Q9RSL3	50S ribosomal protein L6	rplF DR_2111	>sp|Q9RSL3|RL6_DEIRA 50S ribosomal protein L6 OS=Deinococcus radiodurans (strain ATCC 13939 / DSM 20539 / JCM 16871 / LMG 4051 / NBRC 15346 / NCIMB 9279 / R1 / VKM B-1422) OX=243230 GN=rplF PE=1 SV=2	1	14	14	85.4	19.581	185	0	139.59	By MS/MS	By MS/MS	88898	94266	94526	95127	65968	68740	65491	69367	5328600000	2768300000	2560300000	112	0.0683504	0.0926166	0.0536884	0.2263	0.2578	0.2571	+	+	+
	Q9RSL4	Q9RSL4	30S ribosomal protein S8	rpsH DR_2110	>sp|Q9RSL4|RS8_DEIRA 30S ribosomal protein S8 OS=Deinococcus radiodurans (strain ATCC 13939 / DSM 20539 / JCM 16871 / LMG 4051 / NBRC 15346 / NCIMB 9279 / R1 / VKM B-1422) OX=243230 GN=rpsH PE=3 SV=1	1	11	11	66.2	15.048	133	0	79.282	By MS/MS	By MS/MS	84178	87805	85493	87110	89419	92402	88002	91532	3796200000	2203500000	1592700000	91	0.0178667	0.0249597	0.053527	0.1946	0.1893	0.18	+	+	+
	Q9RSL5	Q9RSL5	30S ribosomal protein S14	rpsN DR_2109	>sp|Q9RSL5|RS14_DEIRA 30S ribosomal protein S14 OS=Deinococcus radiodurans (strain ATCC 13939 / DSM 20539 / JCM 16871 / LMG 4051 / NBRC 15346 / NCIMB 9279 / R1 / VKM B-1422) OX=243230 GN=rpsN PE=3 SV=2	1	5	5	39.3	10.208	89	0	18.44	By MS/MS	By MS/MS	38556	32689	32123	29306	25806	22264	21450	20132	728380000	354790000	373590000	28	0.00594062	0.0108007	0.00106052	-0.3032	-0.2824	-0.5651	+	+	+	+
	Q9RSL6	Q9RSL6	Molybdate metabolism regulator-related protein	DR_2108	>tr|Q9RSL6|Q9RSL6_DEIRA Molybdate metabolism regulator-related protein OS=Deinococcus radiodurans (strain ATCC 13939 / DSM 20539 / JCM 16871 / LMG 4051 / NBRC 15346 / NCIMB 9279 / R1 / VKM B-1422) OX=243230 GN=DR_2108 PE=4 SV=1	1	20	20	39.2	52.43	480	0	84.049	By MS/MS	By MS/MS	43968	44118	41057	43172	43435	43361	40380	42893	236490000	124950000	111540000	54	0.114851	0.25652	0.0594752	0.1005	0.0081	0.0664	+	+	+
	Q9RSL7	Q9RSL7	ABC transporter, ATP-binding protein, Ycf16 family	DR_2107	>tr|Q9RSL7|Q9RSL7_DEIRA ABC transporter, ATP-binding protein, Ycf16 family OS=Deinococcus radiodurans (strain ATCC 13939 / DSM 20539 / JCM 16871 / LMG 4051 / NBRC 15346 / NCIMB 9279 / R1 / VKM B-1422) OX=243230 GN=DR_2107 PE=3 SV=1	1	18	18	69	27.979	252	0	125.06	By MS/MS	By MS/MS	78275	82385	78360	82588	66624	72088	69176	71424	1712100000	886250000	825890000	97	0.0603788	0.0253998	0.0483954	0.265	0.239	0.2639	+	+	+	+
	Q9RSL8	Q9RSL8	Uncharacterized protein	DR_2106	>tr|Q9RSL8|Q9RSL8_DEIRA Uncharacterized protein OS=Deinococcus radiodurans (strain ATCC 13939 / DSM 20539 / JCM 16871 / LMG 4051 / NBRC 15346 / NCIMB 9279 / R1 / VKM B-1422) OX=243230 GN=DR_2106 PE=3 SV=1	1	23	23	54.1	52.221	468	0	150.25	By MS/MS	By MS/MS	76343	79306	74995	77553	63884	66762	63725	65724	2037400000	1049600000	987740000	117	0.0128571	0.0233764	0.0545545	0.204	0.1639	0.1628	+	+	+	+
	Q9RSM0	Q9RSM0	VOC domain-containing protein	DR_2104	>tr|Q9RSM0|Q9RSM0_DEIRA VOC domain-containing protein OS=Deinococcus radiodurans (strain ATCC 13939 / DSM 20539 / JCM 16871 / LMG 4051 / NBRC 15346 / NCIMB 9279 / R1 / VKM B-1422) OX=243230 GN=DR_2104 PE=4 SV=1	1	1	1	6	13.6	122	0.023	1.618	By MS/MS		NQ	NQ	NQ	NQ	NQ	NQ	NQ	NQ	NQ	NQ	NQ	1								+
	Q9RSM3	Q9RSM3	Uncharacterized protein	DR_2101	>tr|Q9RSM3|Q9RSM3_DEIRA Uncharacterized protein OS=Deinococcus radiodurans (strain ATCC 13939 / DSM 20539 / JCM 16871 / LMG 4051 / NBRC 15346 / NCIMB 9279 / R1 / VKM B-1422) OX=243230 GN=DR_2101 PE=3 SV=1	1	31	31	72.2	49.305	450	0	207.28	By MS/MS	By MS/MS	91052	94717	90123	92906	93777	95709	90377	94366	1407600000	734580000	673010000	139	0.0203332	0.0315804	0.0778471	0.1753	0.1293	0.14	+	+	+
	Q9RSM4	Q9RSM4	ABM domain-containing protein	DR_2100	>tr|Q9RSM4|Q9RSM4_DEIRA ABM domain-containing protein OS=Deinococcus radiodurans (strain ATCC 13939 / DSM 20539 / JCM 16871 / LMG 4051 / NBRC 15346 / NCIMB 9279 / R1 / VKM B-1422) OX=243230 GN=DR_2100 PE=1 SV=1	1	2	2	18.6	12.894	118	0	2.555	By MS/MS	By MS/MS	4550.9	4623.9	4228.4	4470.3	2153.1	2118.6	2477.5	2428.2	6951900	2305600	4646400	4	0.663514	0.333384	0.23804	0.1001	0.2636	0.2299	+	+	+
	Q9RSM5	Q9RSM5	Uncharacterized protein	DR_2099	>tr|Q9RSM5|Q9RSM5_DEIRA Uncharacterized protein OS=Deinococcus radiodurans (strain ATCC 13939 / DSM 20539 / JCM 16871 / LMG 4051 / NBRC 15346 / NCIMB 9279 / R1 / VKM B-1422) OX=243230 GN=DR_2099 PE=4 SV=1	1	6	6	21.9	33.504	306	0	10.993	By MS/MS	By MS/MS	12471	11754	11523	12017	8544.9	7859.3	7729.1	8214.7	29120000	17871000	11249000	10	0.213525	0.132085	0.516442	-0.0844	-0.0401	0.0079	+	+	+
	Q9RSM6	Q9RSM6	MFS domain-containing protein		>tr|Q9RSM6|Q9RSM6_DEIRA MFS domain-containing protein OS=Deinococcus radiodurans (strain ATCC 13939 / DSM 20539 / JCM 16871 / LMG 4051 / NBRC 15346 / NCIMB 9279 / R1 / VKM B-1422) OX=243230 GN=DR_2098 PE=4 SV=1	1	2	1	1.3	47.095	462	0.02886	0.98247	By MS/MS	By MS/MS	3129.5	3125.2	2888.4	3173.3	6124.9	6154	5854.8	6011.5	189640	189640	0	3	0.997506	0.909525	0.996347	0.000730675	-0.0272023	-0.00103999	+	+
	Q9RSM8	Q9RSM8	Endopeptidase IV-related protein	DR_2096	>tr|Q9RSM8|Q9RSM8_DEIRA Endopeptidase IV-related protein OS=Deinococcus radiodurans (strain ATCC 13939 / DSM 20539 / JCM 16871 / LMG 4051 / NBRC 15346 / NCIMB 9279 / R1 / VKM B-1422) OX=243230 GN=DR_2096 PE=4 SV=1	1	17	17	37.1	59.725	556	0	99.95	By MS/MS	By MS/MS	38489	37564	34701	37029	33613	32547	29770	31733	693270000	379550000	313720000	53	0.224438	0.021798	0.417379	0.0258	-0.099	-0.0174	+	+	+
	Q9RSM9	Q9RSM9	C-type cytochrome, putative	DR_2095	>tr|Q9RSM9|Q9RSM9_DEIRA C-type cytochrome, putative OS=Deinococcus radiodurans (strain ATCC 13939 / DSM 20539 / JCM 16871 / LMG 4051 / NBRC 15346 / NCIMB 9279 / R1 / VKM B-1422) OX=243230 GN=DR_2095 PE=4 SV=1	1	6	6	37.1	21.12	210	0	89.761	By MS/MS	By MS/MS	21028	21735	21638	21143	28809	31311	33814	29517	309000000	159340000	149660000	28	0.129378	0.0959186	0.187287	0.2442	0.4219	0.1428	+	+	+
	Q9RSN0	Q9RSN0	Rrf2 protein	DR_2094	>tr|Q9RSN0|Q9RSN0_DEIRA Rrf2 protein OS=Deinococcus radiodurans (strain ATCC 13939 / DSM 20539 / JCM 16871 / LMG 4051 / NBRC 15346 / NCIMB 9279 / R1 / VKM B-1422) OX=243230 GN=DR_2094 PE=4 SV=1	1	7	7	31	21.403	197	0	28.317	By MS/MS	By MS/MS	7109.4	6695.7	6365.6	6837.1	9345.1	8960.8	8295.6	8732.7	71041000	36656000	34385000	15	0.306442	0.038589	0.484763	-0.0326	-0.1052	-0.0313	+	+	+
	Q9RSN3	Q9RSN3	Chalcone synthase, putative	DR_2091	>tr|Q9RSN3|Q9RSN3_DEIRA Chalcone synthase, putative OS=Deinococcus radiodurans (strain ATCC 13939 / DSM 20539 / JCM 16871 / LMG 4051 / NBRC 15346 / NCIMB 9279 / R1 / VKM B-1422) OX=243230 GN=DR_2091 PE=3 SV=1	1	6	6	30.3	38.151	360	0	8.8555	By MS/MS	By MS/MS	2535	2460.7	2360.4	2220.8	3135.3	3027	2886.5	2909.5	79097000	65561000	13537000	9	0.706066	0.785033	0.210991	0.0145	-0.0094	-0.1577	+	+	+
	Q9RSN4	Q9RSN4	Uncharacterized protein	DR_2090	>tr|Q9RSN4|Q9RSN4_DEIRA Uncharacterized protein OS=Deinococcus radiodurans (strain ATCC 13939 / DSM 20539 / JCM 16871 / LMG 4051 / NBRC 15346 / NCIMB 9279 / R1 / VKM B-1422) OX=243230 GN=DR_2090 PE=4 SV=1	1	15	15	35.4	58.968	553	0	125.05	By MS/MS	By MS/MS	15304	15119	13966	14784	17712	17486	16096	17197	266130000	131100000	135030000	55	0.119392	0.0372813	0.151968	0.0663	-0.0506	0.0237	+	+	+
	Q9RSN5	Q9RSN5	Ferripyochelin-binding protein	DR_2089	>tr|Q9RSN5|Q9RSN5_DEIRA Ferripyochelin-binding protein OS=Deinococcus radiodurans (strain ATCC 13939 / DSM 20539 / JCM 16871 / LMG 4051 / NBRC 15346 / NCIMB 9279 / R1 / VKM B-1422) OX=243230 GN=DR_2089 PE=4 SV=1	1	6	6	46.2	24.377	240	0	26.174	By MS/MS	By MS/MS	7852.6	7949.6	7312	7570.9	5091.2	5144.7	4882.2	5115	98220000	63759000	34462000	17	0.127502	0.3123	0.203788	0.1276	0.0454	0.0672	+	+	+
	Q9RSN6	Q9RSN6	Uncharacterized protein	DR_2088	>tr|Q9RSN6|Q9RSN6_DEIRA Uncharacterized protein OS=Deinococcus radiodurans (strain ATCC 13939 / DSM 20539 / JCM 16871 / LMG 4051 / NBRC 15346 / NCIMB 9279 / R1 / VKM B-1422) OX=243230 GN=DR_2088 PE=4 SV=1	1	1	1	1.8	42.574	388	0.0057416	1.1742	By MS/MS		2107.5	2212.6	2034	2056.4	NQ	NQ	NQ	NQ	125730	125730	NQ	1	0.344459	0.59623	0.475621	-1.66204	-0.6644	-0.9739	+	+	+
	Q9RSN7	Q9RSN7	Translation initiation factor IF-3	infC DR_2087	>sp|Q9RSN7|IF3_DEIRA Translation initiation factor IF-3 OS=Deinococcus radiodurans (strain ATCC 13939 / DSM 20539 / JCM 16871 / LMG 4051 / NBRC 15346 / NCIMB 9279 / R1 / VKM B-1422) OX=243230 GN=infC PE=3 SV=1	1	21	20	76.9	23.617	212	0	112.15	By MS/MS	By MS/MS	87626	89124	85705	87791	89020	88524	86687	88774	2095300000	1092500000	1002800000	139	0.151752	0.0155667	0.0384212	0.1121	0.1269	0.1046	+	+	+
	Q9RSN9	Q9RSN9	Glutaredoxin, putative	DR_2085	>tr|Q9RSN9|Q9RSN9_DEIRA Glutaredoxin, putative OS=Deinococcus radiodurans (strain ATCC 13939 / DSM 20539 / JCM 16871 / LMG 4051 / NBRC 15346 / NCIMB 9279 / R1 / VKM B-1422) OX=243230 GN=DR_2085 PE=4 SV=1	1	3	3	55.6	8.874	81	0	6.9222	By MS/MS	By MS/MS	1468.6	1464.3	1516.3	1550.9	411.99	460.61	510.03	509.49	56268000	34114000	22154000	6	0.357601	0.136756	0.188842	0.22887	0.491	0.437	+	+	+
	Q9RSP0	Q9RSP0	Glycerophosphoryl diester phosphodiesterase	DR_2084	>tr|Q9RSP0|Q9RSP0_DEIRA Glycerophosphoryl diester phosphodiesterase OS=Deinococcus radiodurans (strain ATCC 13939 / DSM 20539 / JCM 16871 / LMG 4051 / NBRC 15346 / NCIMB 9279 / R1 / VKM B-1422) OX=243230 GN=DR_2084 PE=4 SV=1	1	6	6	27.4	30.466	285	0	24.03	By MS/MS	By MS/MS	4006.9	3930.6	4244.7	4144.1	5600.7	5116.1	5240.6	5469.8	23887000	10331000	13555000	12	0.697266	0.245878	0.379143	-0.0419	0.1794	0.1193	+	+	+
	Q9RSP1	Q9RSP1	bPH_5 domain-containing protein	DR_2083	>tr|Q9RSP1|Q9RSP1_DEIRA bPH_5 domain-containing protein OS=Deinococcus radiodurans (strain ATCC 13939 / DSM 20539 / JCM 16871 / LMG 4051 / NBRC 15346 / NCIMB 9279 / R1 / VKM B-1422) OX=243230 GN=DR_2083 PE=4 SV=1	1	1	1	4.4	26.626	250	0.001462	1.6458	By MS/MS		1945.4	1745	1671.5	1702.6	NQ	NQ	NQ	NQ	482640	482640	NQ	1	0.649468	0.426674	0.687869	0.27667	0.57287	0.24047	+	+
	Q9RSP3	Q9RSP3	Threonine--tRNA ligase (EC 6.1.1.3) (Threonyl-tRNA synthetase) (ThrRS)	thrS DR_2081	>sp|Q9RSP3|SYT_DEIRA Threonine--tRNA ligase OS=Deinococcus radiodurans (strain ATCC 13939 / DSM 20539 / JCM 16871 / LMG 4051 / NBRC 15346 / NCIMB 9279 / R1 / VKM B-1422) OX=243230 GN=thrS PE=3 SV=1	1	42	42	76.4	73.942	649	0	266.06	By MS/MS	By MS/MS	98266	100270	95549	95437	112230	115300	109580	109330	1690700000	905360000	785300000	143	0.00504671	0.00457785	0.0658722	0.159	0.1231	0.0349	+	+	+
	Q9RSP6	Q9RSP6	Lipase, putative	DR_2078	>tr|Q9RSP6|Q9RSP6_DEIRA Lipase, putative OS=Deinococcus radiodurans (strain ATCC 13939 / DSM 20539 / JCM 16871 / LMG 4051 / NBRC 15346 / NCIMB 9279 / R1 / VKM B-1422) OX=243230 GN=DR_2078 PE=4 SV=1	1	1		6.3	25.3	237	0.108221	0.343	By MS/MS		NQ	NQ	NQ	NQ	NQ	NQ	NQ	NQ	NQ	NQ	NQ	8									+
	Q9RSP7	Q9RSP7	Uncharacterized protein	DR_2077	>tr|Q9RSP7|Q9RSP7_DEIRA Uncharacterized protein OS=Deinococcus radiodurans (strain ATCC 13939 / DSM 20539 / JCM 16871 / LMG 4051 / NBRC 15346 / NCIMB 9279 / R1 / VKM B-1422) OX=243230 GN=DR_2077 PE=4 SV=1	1	6	6	32.5	18.534	169	0	23.577	By MS/MS	By MS/MS	6826.1	6856.5	6796.6	6758.6	11155	11882	11100	11484	42510000	17637000	24872000	14	0.0510608	0.0391044	0.0708111	0.1803	0.1778	0.127	+	+	+
	Q9RSP8	Q9RSP8	Lactamase_B domain-containing protein	DR_2076	>tr|Q9RSP8|Q9RSP8_DEIRA Lactamase_B domain-containing protein OS=Deinococcus radiodurans (strain ATCC 13939 / DSM 20539 / JCM 16871 / LMG 4051 / NBRC 15346 / NCIMB 9279 / R1 / VKM B-1422) OX=243230 GN=DR_2076 PE=4 SV=1	1	14	14	52.4	38.566	347	0	114.15	By MS/MS	By MS/MS	25791	27809	25874	26593	24691	26063	24437	25747	245560000	139910000	105650000	46	0.0715998	0.0162466	0.0545876	0.2643	0.1804	0.1995	+	+	+
	Q9RSP9	Q9RSP9	Ferredoxin	DR_2075	>tr|Q9RSP9|Q9RSP9_DEIRA Ferredoxin OS=Deinococcus radiodurans (strain ATCC 13939 / DSM 20539 / JCM 16871 / LMG 4051 / NBRC 15346 / NCIMB 9279 / R1 / VKM B-1422) OX=243230 GN=DR_2075 PE=4 SV=1	1	9	9	84	12.692	119	0	39.888	By MS/MS	By MS/MS	13217	15175	13724	15542	8397.1	9665.7	8795.7	9247.6	684930000	338820000	346110000	28	0.000849934	0.0397332	0.0984928	0.4571	0.2981	0.4361	+	+	+	+
	Q9RSQ0	Q9RSQ0	Putative 3-methyladenine DNA glycosylase (EC 3.2.2.-)	DR_2074	>sp|Q9RSQ0|3MGH_DEIRA Putative 3-methyladenine DNA glycosylase OS=Deinococcus radiodurans (strain ATCC 13939 / DSM 20539 / JCM 16871 / LMG 4051 / NBRC 15346 / NCIMB 9279 / R1 / VKM B-1422) OX=243230 GN=DR_2074 PE=3 SV=1	1	1	1	5.3	20.819	190	0	2.2329	By MS/MS	By MS/MS	2124.5	2069.1	1898.5	2060.4	2560	2409.6	2191.7	2362.9	4179900	2891900	1288000	2	0.800026	0.140594	0.526603	-0.0126	-0.1533	-0.0353	+	+	+
	Q9RSQ1	Q9RSQ1	Uncharacterized protein	DR_2073	>tr|Q9RSQ1|Q9RSQ1_DEIRA Uncharacterized protein OS=Deinococcus radiodurans (strain ATCC 13939 / DSM 20539 / JCM 16871 / LMG 4051 / NBRC 15346 / NCIMB 9279 / R1 / VKM B-1422) OX=243230 GN=DR_2073 PE=4 SV=1	1	2	2	8.3	20.685	192	0.0004902	1.8773	By MS/MS	By MS/MS	3690.6	3348.3	3094	3245.4	1476.8	1510.4	1418.2	1522.2	4097500	1137700	2959700	2	0.943947	0.66178	0.965904	0.0119	-0.0791	-0.0075	+	+	+
	Q9RSQ2	Q9RSQ2	Uncharacterized protein		>tr|Q9RSQ2|Q9RSQ2_DEIRA Uncharacterized protein OS=Deinococcus radiodurans (strain ATCC 13939 / DSM 20539 / JCM 16871 / LMG 4051 / NBRC 15346 / NCIMB 9279 / R1 / VKM B-1422) OX=243230 GN=DR_2072 PE=4 SV=1	2	20	20	57.7	40.101	357	0	86.632	By MS/MS	By MS/MS	30281	31029	29712	30376	29856	30071	29232	30218	307820000	158440000	149390000	47	0.489673	0.206612	0.467557	0.00685691	-0.00870571	0.00329723	+		+
	Q9RSQ3	Q9RSQ3	Phosphoglucosamine mutase (EC 5.4.2.10)	glmM DR_2071	>sp|Q9RSQ3|GLMM_DEIRA Phosphoglucosamine mutase OS=Deinococcus radiodurans (strain ATCC 13939 / DSM 20539 / JCM 16871 / LMG 4051 / NBRC 15346 / NCIMB 9279 / R1 / VKM B-1422) OX=243230 GN=glmM PE=3 SV=1	1	16	16	44.6	46.962	444	0	140.69	By MS/MS	By MS/MS	33959	35242	33428	34213	37064	38562	35966	37974	1017100000	572210000	444910000	64	0.0325904	0.0727825	0.0743808	0.1969	0.1312	0.1464	+	+	+
	Q9RSQ4	Q9RSQ4	Membrane lipoprotein	DR_2070	>tr|Q9RSQ4|Q9RSQ4_DEIRA Membrane lipoprotein OS=Deinococcus radiodurans (strain ATCC 13939 / DSM 20539 / JCM 16871 / LMG 4051 / NBRC 15346 / NCIMB 9279 / R1 / VKM B-1422) OX=243230 GN=DR_2070 PE=3 SV=1	1	21	21	59.1	40.266	379	0	168.54	By MS/MS	By MS/MS	153050	131480	152040	136010	138660	119250	134950	122800	3977100000	2132000000	1845100000	145	0.00146639	0.0401881	0.0163938	-0.2904	0.1461	-0.2016	+	+	+	+
	Q9RSQ5	Q9RSQ5	DNA ligase (EC 6.5.1.2) (Polydeoxyribonucleotide synthase [NAD(+)])	ligA DR_2069	>sp|Q9RSQ5|DNLJ_DEIRA DNA ligase OS=Deinococcus radiodurans (strain ATCC 13939 / DSM 20539 / JCM 16871 / LMG 4051 / NBRC 15346 / NCIMB 9279 / R1 / VKM B-1422) OX=243230 GN=ligA PE=3 SV=1	1	28	27	52	75.569	700	0	195.52	By MS/MS	By MS/MS	48034	48534	45243	45118	45408	45726	43310	43484	565720000	320790000	244930000	74	0.0930312	0.0600678	0.176253	0.1205	0.0524	-0.0295	+	+	+
	Q9RSQ6	Q9RSQ6	Alkaline shock protein-related protein	DR_2068	>tr|Q9RSQ6|Q9RSQ6_DEIRA Alkaline shock protein-related protein OS=Deinococcus radiodurans (strain ATCC 13939 / DSM 20539 / JCM 16871 / LMG 4051 / NBRC 15346 / NCIMB 9279 / R1 / VKM B-1422) OX=243230 GN=DR_2068 PE=3 SV=1	1	7	7	45.2	14.377	135	0	38.154	By MS/MS	By MS/MS	19559	19614	18255	19429	16443	16636	15708	16169	227360000	143920000	83433000	23	0.0113688	0.229391	0.157418	0.1174	0.0431	0.0753	+	+	+
	Q9RSQ7	Q9RSQ7	Transcription antitermination protein NusB (Antitermination factor NusB)	nusB DR_2067	>sp|Q9RSQ7|NUSB_DEIRA Transcription antitermination protein NusB OS=Deinococcus radiodurans (strain ATCC 13939 / DSM 20539 / JCM 16871 / LMG 4051 / NBRC 15346 / NCIMB 9279 / R1 / VKM B-1422) OX=243230 GN=nusB PE=3 SV=1	1	12	12	76	21.147	192	0	88.129	By MS/MS	By MS/MS	25053	25355	24607	25311	30766	31085	29726	30141	593910000	263390000	330520000	46	0.0744463	0.0773077	0.102322	0.1271	0.1231	0.0938	+	+	+
	Q9RSQ8	Q9RSQ8	Uncharacterized protein	DR_2066	>tr|Q9RSQ8|Q9RSQ8_DEIRA Uncharacterized protein OS=Deinococcus radiodurans (strain ATCC 13939 / DSM 20539 / JCM 16871 / LMG 4051 / NBRC 15346 / NCIMB 9279 / R1 / VKM B-1422) OX=243230 GN=DR_2066 PE=4 SV=1	1	1	1	6.6	16.585	152	0	3.0577	By MS/MS	By MS/MS	830.09	794.33	689.72	837.61	691.47	659.29	580.64	565	477170	264300	212870	2	0.826903	0.118781	0.619461	-0.01932	-0.27235	-0.14205	+	+	+
	Q9RSR1	Q9RSR1	Polyribonucleotide nucleotidyltransferase (EC 2.7.7.8) (Polynucleotide phosphorylase) (PNPase)	pnp DR_2063	>sp|Q9RSR1|PNP_DEIRA Polyribonucleotide nucleotidyltransferase OS=Deinococcus radiodurans (strain ATCC 13939 / DSM 20539 / JCM 16871 / LMG 4051 / NBRC 15346 / NCIMB 9279 / R1 / VKM B-1422) OX=243230 GN=pnp PE=1 SV=2	1	45	45	62.5	84.061	779	0	286.91	By MS/MS	By MS/MS	141740	145460	139430	138650	105770	111750	105970	104680	2111500000	1132900000	978670000	162	0.0724739	0.0781306	0.194458	0.2016	0.1707	0.0641	+	+	+
	Q9RSR2	Q9RSR2	WD-repeat family protein	DR_2062	>tr|Q9RSR2|Q9RSR2_DEIRA WD-repeat family protein OS=Deinococcus radiodurans (strain ATCC 13939 / DSM 20539 / JCM 16871 / LMG 4051 / NBRC 15346 / NCIMB 9279 / R1 / VKM B-1422) OX=243230 GN=DR_2062 PE=4 SV=1	1	5	5	14.3	35.363	336	0	23.573	By MS/MS	By MS/MS	6952.9	6810.9	6731.3	7106.6	9163.2	9470.4	9108.5	9484.9	23695000	8121000	15574000	8	0.10608	0.112665	0.0694956	0.1155	0.1412	0.1788	+	+	+
	Q9RSR5	Q9RSR5	Glycine--tRNA ligase (EC 6.1.1.14) (Glycyl-tRNA synthetase) (GlyRS)	glyQS glyS DR_2059	>sp|Q9RSR5|SYG_DEIRA Glycine--tRNA ligase OS=Deinococcus radiodurans (strain ATCC 13939 / DSM 20539 / JCM 16871 / LMG 4051 / NBRC 15346 / NCIMB 9279 / R1 / VKM B-1422) OX=243230 GN=glyQS PE=3 SV=2	1	34	34	66.6	57.204	506	0	234.94	By MS/MS	By MS/MS	89127	90930	85511	89782	84796	86152	79244	84913	2644200000	1391000000	1253200000	145	0.0071622	0.183317	0.045445	0.1446	0.0503	0.1173	+	+	+
	Q9RSR6	Q9RSR6	Uncharacterized protein	DR_2058	>tr|Q9RSR6|Q9RSR6_DEIRA Uncharacterized protein OS=Deinococcus radiodurans (strain ATCC 13939 / DSM 20539 / JCM 16871 / LMG 4051 / NBRC 15346 / NCIMB 9279 / R1 / VKM B-1422) OX=243230 GN=DR_2058 PE=4 SV=1	1	1	1	7.9	34.747	328	0.00048996	1.7804		By MS/MS	NQ	NQ	NQ	NQ	89.283	105.43	79.095	92.501	1280700	NQ	1280700	1	0.282529	0.380729	0.402157	0.81487	1.04681	0.58281	+	+	+
	Q9RSR7	Q9RSR7	Uncharacterized protein	DR_2057	>tr|Q9RSR7|Q9RSR7_DEIRA Uncharacterized protein OS=Deinococcus radiodurans (strain ATCC 13939 / DSM 20539 / JCM 16871 / LMG 4051 / NBRC 15346 / NCIMB 9279 / R1 / VKM B-1422) OX=243230 GN=DR_2057 PE=4 SV=1	1	19	19	63.7	21.075	190	0	79.823	By MS/MS	By MS/MS	34550	34295	32779	34292	33727	34514	32803	34334	588950000	342280000	246670000	59	0.146039	0.182597	0.136253	0.119	0.0868	0.1197	+	+	+
	Q9RSR9	Q9RSR9	Oligoendopeptidase F, putative	DR_2055	>tr|Q9RSR9|Q9RSR9_DEIRA Oligoendopeptidase F, putative OS=Deinococcus radiodurans (strain ATCC 13939 / DSM 20539 / JCM 16871 / LMG 4051 / NBRC 15346 / NCIMB 9279 / R1 / VKM B-1422) OX=243230 GN=DR_2055 PE=3 SV=1	1	27	26	63.8	52.319	467	0	308.62	By MS/MS	By MS/MS	61177	63402	58740	61915	54471	55920	51819	54830	1314500000	701220000	613300000	98	0.0508391	0.00781978	0.00756467	0.1778	0.0734	0.1297	+	+	+
	Q9RSS2	Q9RSS2	ABC transporter, ATP-binding protein, MsbA family	DR_2052	>tr|Q9RSS2|Q9RSS2_DEIRA ABC transporter, ATP-binding protein, MsbA family OS=Deinococcus radiodurans (strain ATCC 13939 / DSM 20539 / JCM 16871 / LMG 4051 / NBRC 15346 / NCIMB 9279 / R1 / VKM B-1422) OX=243230 GN=DR_2052 PE=4 SV=1	1	13	13	20	68.814	619	0	21.127	By MS/MS	By MS/MS	29944	29813	26621	30137	26317	25488	23764	25829	84050000	47358000	36692000	24	0.387643	0.134714	0.0984268	0.0505	-0.0923	0.0891	+	+	+
	Q9RSS3	Q9RSS3	ABC transporter, ATP-binding protein, MDR family	DR_2051	>tr|Q9RSS3|Q9RSS3_DEIRA ABC transporter, ATP-binding protein, MDR family OS=Deinococcus radiodurans (strain ATCC 13939 / DSM 20539 / JCM 16871 / LMG 4051 / NBRC 15346 / NCIMB 9279 / R1 / VKM B-1422) OX=243230 GN=DR_2051 PE=4 SV=1	2	21	21	29.7	75.116	677	0	54.45	By MS/MS	By MS/MS	40641	40925	36994	39729	21520	21398	20066	21811	226240000	123940000	102300000	38	0.257558	0.513619	0.10227	0.0996	-0.0202	0.0953	+	+	+
	Q9RSS4	Q9RSS4	50S ribosomal protein L33	rpmG DR_2049	>sp|Q9RSS4|RL33_DEIRA 50S ribosomal protein L33 OS=Deinococcus radiodurans (strain ATCC 13939 / DSM 20539 / JCM 16871 / LMG 4051 / NBRC 15346 / NCIMB 9279 / R1 / VKM B-1422) OX=243230 GN=rpmG PE=1 SV=2	1	6	6	52.7	6.3594	55	0	37.62	By MS/MS	By MS/MS	32132	30348	30984	31006	29540	28795	29120	28569	478570000	248950000	229630000	26	0.784673	0.0382327	0.578338	-0.0063	0.1257	0.0171	+	+	+
	Q9RSS5	Q9RSS5	Protein translocase subunit SecE	secE DR_2048	>tr|Q9RSS5|Q9RSS5_DEIRA Protein translocase subunit SecE OS=Deinococcus radiodurans (strain ATCC 13939 / DSM 20539 / JCM 16871 / LMG 4051 / NBRC 15346 / NCIMB 9279 / R1 / VKM B-1422) OX=243230 GN=secE PE=3 SV=1;>tr|Q9RU00|Q9RU00_DEIRA Glucose 6-phosphate d	2	1	1	9.8	6.9901	61	0.0052987	1.2892	By MS/MS	By MS/MS	2827.5	2716.1	2423.8	2685.2	2637.5	2611.6	2190.1	2400.5	7836400	5143700	2692700	2	0.534018	0.0307704	0.302823	0.0335	-0.246	-0.0804	+	+	+	+
	Q9RSS6	Q9RSS6	Transcription termination/antitermination protein NusG	nusG DR_2047	>sp|Q9RSS6|NUSG_DEIRA Transcription termination/antitermination protein NusG OS=Deinococcus radiodurans (strain ATCC 13939 / DSM 20539 / JCM 16871 / LMG 4051 / NBRC 15346 / NCIMB 9279 / R1 / VKM B-1422) OX=243230 GN=nusG PE=3 SV=1	1	10	10	67.4	20.967	190	0	104.44	By MS/MS	By MS/MS	17480	18398	17019	18504	21773	22005	20691	22684	1047200000	600380000	446810000	49	0.070771	0.171356	0.05602	0.177	0.0895	0.2314	+	+	+
	Q9RSS7	Q9RSS7	50S ribosomal protein L11	rplK DR_2046	>sp|Q9RSS7|RL11_DEIRA 50S ribosomal protein L11 OS=Deinococcus radiodurans (strain ATCC 13939 / DSM 20539 / JCM 16871 / LMG 4051 / NBRC 15346 / NCIMB 9279 / R1 / VKM B-1422) OX=243230 GN=rplK PE=1 SV=1	1	11	11	68.1	14.872	144	0	116.37	By MS/MS	By MS/MS	89259	84028	79083	87342	63414	62016	58777	63948	2980400000	1491000000	1489500000	86	0.896881	0.327709	0.253232	-0.0062	-0.0618	0.0902	+	+	+
	Q9RSS8	Q9RSS8	50S ribosomal protein L1	rplA DR_2045	>sp|Q9RSS8|RL1_DEIRA 50S ribosomal protein L1 OS=Deinococcus radiodurans (strain ATCC 13939 / DSM 20539 / JCM 16871 / LMG 4051 / NBRC 15346 / NCIMB 9279 / R1 / VKM B-1422) OX=243230 GN=rplA PE=1 SV=1	1	16	16	70.4	24.36	233	0	144.13	By MS/MS	By MS/MS	88120	92954	89537	92572	100420	105540	102160	107270	3811100000	1980500000	1830600000	154	0.0482881	0.0137063	0.025067	0.2307	0.2322	0.2539	+	+	+	+
	Q9RSS9	Q9RSS9	50S ribosomal protein L10	rplJ DR_2044	>sp|Q9RSS9|RL10_DEIRA 50S ribosomal protein L10 OS=Deinococcus radiodurans (strain ATCC 13939 / DSM 20539 / JCM 16871 / LMG 4051 / NBRC 15346 / NCIMB 9279 / R1 / VKM B-1422) OX=243230 GN=rplJ PE=1 SV=1	1	17	17	77.5	17.754	169	0	119.19	By MS/MS	By MS/MS	89480	94678	91301	98155	90811	97317	96382	102420	3465000000	1761500000	1703500000	84	0.0183672	0.0164282	0.0320665	0.2595	0.2916	0.3789	+	+	+	+
	Q9RST0	Q9RST0	50S ribosomal protein L7/L12	rplL DR_2043	>sp|Q9RST0|RL7_DEIRA 50S ribosomal protein L7/L12 OS=Deinococcus radiodurans (strain ATCC 13939 / DSM 20539 / JCM 16871 / LMG 4051 / NBRC 15346 / NCIMB 9279 / R1 / VKM B-1422) OX=243230 GN=rplL PE=1 SV=1	1	4	4	28.7	12.627	122	0	29.54	By MS/MS	By MS/MS	12112	13297	11829	14358	14748	16249	15039	18208	2119600000	1040700000	1078900000	24	0.018153	0.048225	0.00423638	0.3427	0.1846	0.5952	+	+	+	+
	Q9RST1	Q9RST1	Uncharacterized protein	DR_2042	>tr|Q9RST1|Q9RST1_DEIRA Uncharacterized protein OS=Deinococcus radiodurans (strain ATCC 13939 / DSM 20539 / JCM 16871 / LMG 4051 / NBRC 15346 / NCIMB 9279 / R1 / VKM B-1422) OX=243230 GN=DR_2042 PE=4 SV=1	1	27	27	48.9	70.502	655	0	132.56	By MS/MS	By MS/MS	31516	30200	27539	28161	28869	28071	26006	25896	512090000	251410000	260670000	70	0.706631	0.0586223	0.0145508	0.0079	-0.1171	-0.1783	+	+	+
	Q9RST2	Q9RST2	Alpha-E domain-containing protein	DR_2041	>tr|Q9RST2|Q9RST2_DEIRA Alpha-E domain-containing protein OS=Deinococcus radiodurans (strain ATCC 13939 / DSM 20539 / JCM 16871 / LMG 4051 / NBRC 15346 / NCIMB 9279 / R1 / VKM B-1422) OX=243230 GN=DR_2041 PE=4 SV=1	1	17	17	63.3	35.852	316	0	93.55	By MS/MS	By MS/MS	27821	26591	25959	26945	31241	29958	28662	30626	316630000	180820000	135810000	44	0.304995	0.68021	0.223477	-0.0135	-0.0095	0.0392	+	+	+
	Q9RST3	Q9RST3	Chromosome partitioning ATPase, putative, ParA family	DR_2040	>tr|Q9RST3|Q9RST3_DEIRA Chromosome partitioning ATPase, putative, ParA family OS=Deinococcus radiodurans (strain ATCC 13939 / DSM 20539 / JCM 16871 / LMG 4051 / NBRC 15346 / NCIMB 9279 / R1 / VKM B-1422) OX=243230 GN=DR_2040 PE=4 SV=1	1	7	7	19.3	36.791	331	0	15.457	By MS/MS	By MS/MS	15709	15971	15323	15520	23256	23816	22786	23283	33062000	19065000	13997000	18	0.00565192	0.0136027	0.0284219	0.1503	0.1317	0.0921	+	+	+
	Q9RST4	Q9RST4	Uncharacterized protein	DR_2039	>tr|Q9RST4|Q9RST4_DEIRA Uncharacterized protein OS=Deinococcus radiodurans (strain ATCC 13939 / DSM 20539 / JCM 16871 / LMG 4051 / NBRC 15346 / NCIMB 9279 / R1 / VKM B-1422) OX=243230 GN=DR_2039 PE=4 SV=1	1	1	1	44	8.3	70	0.064	0.717		By MS/MS	NQ	NQ	NQ	NQ	NQ	NQ	NQ	NQ	NQ	NQ	NQ	1								+
	Q9RST7	Q9RST7	Maltose alpha-D-glucosyltransferase (EC 5.4.99.16)		>tr|Q9RST7|Q9RST7_DEIRA Maltose alpha-D-glucosyltransferase OS=Deinococcus radiodurans (strain ATCC 13939 / DSM 20539 / JCM 16871 / LMG 4051 / NBRC 15346 / NCIMB 9279 / R1 / VKM B-1422) OX=243230 GN=DR_2036 PE=3 SV=1	2	23	23	44.5	63.779	560	0	124.26	By MS/MS	By MS/MS	45133	45173	42270	44223	44898	44596	42386	44816	556980000	308820000	248160000	65	0.731098	0.0076448	0.320666	-0.00127318	-0.0267333	-0.00481995	+	+
	Q9RST9	Q9RST9	Aminoglycoside N(3)-acetyltransferase (EC 2.3.1.81)	DR_2034	>tr|Q9RST9|Q9RST9_DEIRA Aminoglycoside N(3)-acetyltransferase OS=Deinococcus radiodurans (strain ATCC 13939 / DSM 20539 / JCM 16871 / LMG 4051 / NBRC 15346 / NCIMB 9279 / R1 / VKM B-1422) OX=243230 GN=DR_2034 PE=3 SV=1	1	12	12	44.6	28.432	258	0	95.586	By MS/MS	By MS/MS	22870	23239	22769	23208	25245	25230	24476	25230	220060000	122700000	97366000	34	0.0372259	0.0273891	0.0820524	0.1187	0.1451	0.1245	+	+	+
	Q9RSU0	Q9RSU0	Glutamine synthase	DR_2033	>tr|Q9RSU0|Q9RSU0_DEIRA Glutamine synthase OS=Deinococcus radiodurans (strain ATCC 13939 / DSM 20539 / JCM 16871 / LMG 4051 / NBRC 15346 / NCIMB 9279 / R1 / VKM B-1422) OX=243230 GN=DR_2033 PE=3 SV=1	1	40	40	62.5	86.943	787	0	323.31	By MS/MS	By MS/MS	127950	129240	121050	123120	117080	120660	115310	115760	3097700000	1744400000	1353300000	188	0.0843518	0.122241	0.3807	0.1512	0.1009	0.0434	+	+	+
	Q9RSU1	Q9RSU1	Methylmalonyl-CoA mutase, alpha subunit, chain B	DR_2032	>tr|Q9RSU1|Q9RSU1_DEIRA Methylmalonyl-CoA mutase, alpha subunit, chain B OS=Deinococcus radiodurans (strain ATCC 13939 / DSM 20539 / JCM 16871 / LMG 4051 / NBRC 15346 / NCIMB 9279 / R1 / VKM B-1422) OX=243230 GN=DR_2032 PE=4 SV=1	1	5	5	50	15.407	142	0	46.877	By MS/MS	By MS/MS	4161.8	4391	4160	4254.2	3989.2	4058.8	3982.6	4136	141250000	72462000	68791000	17	0.167275	0.00244432	0.0795451	0.1878	0.187	0.1814	+	+	+
	Q9RSU2	Q9RSU2	Uncharacterized protein	DR_2031	>tr|Q9RSU2|Q9RSU2_DEIRA Uncharacterized protein OS=Deinococcus radiodurans (strain ATCC 13939 / DSM 20539 / JCM 16871 / LMG 4051 / NBRC 15346 / NCIMB 9279 / R1 / VKM B-1422) OX=243230 GN=DR_2031 PE=4 SV=1	1	1	1	3.3	27.45	270	0	9.4774	By MS/MS	By MS/MS	2061	1953.1	1708.9	2048.4	1153.9	1070.9	941	1115.3	1314300	0	1314300	2	0.168996	0.0137467	0.188993	-0.0666	-0.3128	0.0543	+	+		+
	Q9RSU3	Q9RSU3	Uncharacterized protein	DR_2030	>tr|Q9RSU3|Q9RSU3_DEIRA Uncharacterized protein OS=Deinococcus radiodurans (strain ATCC 13939 / DSM 20539 / JCM 16871 / LMG 4051 / NBRC 15346 / NCIMB 9279 / R1 / VKM B-1422) OX=243230 GN=DR_2030 PE=4 SV=1	1	4	4	33.3	16.866	159	0	15.7	By MS/MS	By MS/MS	11267	12181	11360	12105	10084	10358	9809.7	10547	55834000	32145000	23688000	11	0.0537594	0.089401	0.0778991	0.2313	0.1635	0.2549	+	+	+
	Q9RSU4	Q9RSU4	DUF402 domain-containing protein	DR_2029	>tr|Q9RSU4|Q9RSU4_DEIRA DUF402 domain-containing protein OS=Deinococcus radiodurans (strain ATCC 13939 / DSM 20539 / JCM 16871 / LMG 4051 / NBRC 15346 / NCIMB 9279 / R1 / VKM B-1422) OX=243230 GN=DR_2029 PE=4 SV=1	1	2	2	14.1	20.704	184	0	9.4683	By MS/MS	By MS/MS	2475	2891.2	2636.3	2758.7	1567.3	1923.2	1653.8	1878.6	11039000	6232200	4806800	5	0.0374678	0.0352059	0.019466	0.5594	0.3401	0.4757	+	+	+	+
	Q9RSU6	Q9RSU6	Phosphoribosylglycinamide formyltransferase (EC 2.1.2.2) (5'-phosphoribosylglycinamide transformylase) (GAR transformylase) (GART)	purN DR_2026	>tr|Q9RSU6|Q9RSU6_DEIRA Phosphoribosylglycinamide formyltransferase OS=Deinococcus radiodurans (strain ATCC 13939 / DSM 20539 / JCM 16871 / LMG 4051 / NBRC 15346 / NCIMB 9279 / R1 / VKM B-1422) OX=243230 GN=purN PE=3 SV=1	1	9	9	39.8	20.212	196	0	63.25	By MS/MS	By MS/MS	16411	17308	15991	16694	15532	16479	14985	15652	75419000	48566000	26853000	20	0.000287567	0.0272804	0.0410417	0.2426	0.1105	0.1378	+	+	+	+
	Q9RSU7	Q9RSU7	ArgE/DapE/Acy1 family protein	DR_2025	>tr|Q9RSU7|Q9RSU7_DEIRA ArgE/DapE/Acy1 family protein OS=Deinococcus radiodurans (strain ATCC 13939 / DSM 20539 / JCM 16871 / LMG 4051 / NBRC 15346 / NCIMB 9279 / R1 / VKM B-1422) OX=243230 GN=DR_2025 PE=4 SV=1	1	21	21	55.1	49.59	459	0	139.35	By MS/MS	By MS/MS	44392	45220	42018	44619	46700	47121	44312	46730	2023300000	1072700000	950590000	82	0.0902124	0.0500943	0.00144788	0.1336	0.0517	0.1134	+	+	+
	Q9RSU8	Q9RSU8	Uncharacterized protein	DR_2024	>tr|Q9RSU8|Q9RSU8_DEIRA Uncharacterized protein OS=Deinococcus radiodurans (strain ATCC 13939 / DSM 20539 / JCM 16871 / LMG 4051 / NBRC 15346 / NCIMB 9279 / R1 / VKM B-1422) OX=243230 GN=DR_2024 PE=4 SV=1	1	1	1	15.8	13.2	120	0.002	4.176	By MS/MS		10058.8	9665.37	8896.28	9153.59	NQ	NQ	NQ	NQ	37774	37774	NQ	2								+	+
	Q9RSV0	Q9RSV0	VOC domain-containing protein	DR_2022	>tr|Q9RSV0|Q9RSV0_DEIRA VOC domain-containing protein OS=Deinococcus radiodurans (strain ATCC 13939 / DSM 20539 / JCM 16871 / LMG 4051 / NBRC 15346 / NCIMB 9279 / R1 / VKM B-1422) OX=243230 GN=DR_2022 PE=3 SV=1	1	3	3	17.5	16.381	154	0	8.182	By MS/MS	By MS/MS	798.38	867.17	756.02	764.13	8255.7	8260.1	7762.1	8472.2	20598000	6346100	14252000	6	0.233063	0.348863	0.584388	0.2003	0.04	0.0873	+	+	+
	Q9RSV1	Q9RSV1	Glycerol-3-phosphate acyltransferase 1 (Acyl-PO4 G3P acyltransferase 1) (Acyl-phosphate--glycerol-3-phosphate acyltransferase 1) (G3P acyltransferase 1) (GPAT 1) (EC 2.3.1.275) (Lysophosphatidic acid synthase 1) (LPA synthase 1)	plsY1 DR_2021	>sp|Q9RSV1|PLSY1_DEIRA Glycerol-3-phosphate acyltransferase 1 OS=Deinococcus radiodurans (strain ATCC 13939 / DSM 20539 / JCM 16871 / LMG 4051 / NBRC 15346 / NCIMB 9279 / R1 / VKM B-1422) OX=243230 GN=plsY1 PE=3 SV=1	1	3	3	16.7	20.713	198	0	20.97	By MS/MS	By MS/MS	5291.2	5001.6	4445.4	4995.3	1758.6	1687	1553.2	1717.9	14150000	11791000	2358800	4	0.656239	0.0863556	0.945439	-0.0269	-0.1919	0.0033	+	+	+
	Q9RSV3	Q9RSV3	Thioredoxin-like_fold domain-containing protein	DR_2019	>tr|Q9RSV3|Q9RSV3_DEIRA Thioredoxin-like_fold domain-containing protein OS=Deinococcus radiodurans (strain ATCC 13939 / DSM 20539 / JCM 16871 / LMG 4051 / NBRC 15346 / NCIMB 9279 / R1 / VKM B-1422) OX=243230 GN=DR_2019 PE=4 SV=1	1	11	11	39.3	37.44	346	0	59.934	By MS/MS	By MS/MS	24914	22215	22606	22435	34269	30126	31793	30976	87508000	49847000	37661000	25	0.0955524	0.478475	0.000254983	-0.2143	-0.0312	-0.1582	+	+	+
	Q9RSV5	Q9RSV5	ArgE/DapE/Acy1 family protein	DR_2017	>tr|Q9RSV5|Q9RSV5_DEIRA ArgE/DapE/Acy1 family protein OS=Deinococcus radiodurans (strain ATCC 13939 / DSM 20539 / JCM 16871 / LMG 4051 / NBRC 15346 / NCIMB 9279 / R1 / VKM B-1422) OX=243230 GN=DR_2017 PE=4 SV=1	1	15	15	39.3	48.817	463	0	58.191	By MS/MS	By MS/MS	15779	15785	15128	15332	17341	17554	16373	17073	97970000	52545000	45425000	28	0.0192512	0.164536	0.128527	0.1143	0.0623	0.0488	+	+	+
	Q9RSV7	Q9RSV7	Oxidoreductase, FAD-binding	DR_2015	>tr|Q9RSV7|Q9RSV7_DEIRA Oxidoreductase, FAD-binding OS=Deinococcus radiodurans (strain ATCC 13939 / DSM 20539 / JCM 16871 / LMG 4051 / NBRC 15346 / NCIMB 9279 / R1 / VKM B-1422) OX=243230 GN=DR_2015 PE=4 SV=1	1	15	15	48	44.617	421	0	110.11	By MS/MS	By MS/MS	25438	24595	22953	24659	33094	32760	30481	33226	214990000	120970000	94026000	41	0.312205	0.288944	0.152601	0.0424	-0.0476	0.0716	+	+	+
	Q9RSV8	Q9RSV8	Glyoxalase-like_dom domain-containing protein	DR_2014	>tr|Q9RSV8|Q9RSV8_DEIRA Glyoxalase-like_dom domain-containing protein OS=Deinococcus radiodurans (strain ATCC 13939 / DSM 20539 / JCM 16871 / LMG 4051 / NBRC 15346 / NCIMB 9279 / R1 / VKM B-1422) OX=243230 GN=DR_2014 PE=4 SV=1	1	7	7	48.3	22.338	207	0	27.068	By MS/MS	By MS/MS	10612	10633	10568	10548	15567	15058	14696	15071	153300000	70686000	82617000	18	0.299307	0.130024	0.339078	0.0614	0.115	0.0589	+	+	+
	Q9RSV9	Q9RSV9	Acyl_transf_3 domain-containing protein	DR_2012	>tr|Q9RSV9|Q9RSV9_DEIRA Acyl_transf_3 domain-containing protein OS=Deinococcus radiodurans (strain ATCC 13939 / DSM 20539 / JCM 16871 / LMG 4051 / NBRC 15346 / NCIMB 9279 / R1 / VKM B-1422) OX=243230 GN=DR_2012 PE=4 SV=1	1	3	3	7.7	50.825	457	0	4.8174	By MS/MS	By MS/MS	6701.9	6732.2	6188.9	6726.4	2573.8	2564	2369.8	2590.2	4384900	2666100	1718800	4	0.1666	0.268122	0.0126125	0.0992	-0.0185	0.1187	+	+	+
	Q9RSW0	Q9RSW0	tRNA (guanine-N(1)-)-methyltransferase (EC 2.1.1.228) (M1G-methyltransferase) (tRNA [GM37] methyltransferase)	trmD DR_2011	>sp|Q9RSW0|TRMD_DEIRA tRNA (guanine-N(1)-)-methyltransferase OS=Deinococcus radiodurans (strain ATCC 13939 / DSM 20539 / JCM 16871 / LMG 4051 / NBRC 15346 / NCIMB 9279 / R1 / VKM B-1422) OX=243230 GN=trmD PE=3 SV=1	1	6	6	22.9	30.414	279	0	13.648	By MS/MS	By MS/MS	17254	18518	16518	17658	11045	11325	9791.4	10776	28215000	16303000	11913000	12	0.0886136	0.796902	0.254373	0.2222	-0.0191	0.1051	+	+	+
	Q9RSW1	Q9RSW1	Ribosome maturation factor RimM	rimM DR_2010	>sp|Q9RSW1|RIMM_DEIRA Ribosome maturation factor RimM OS=Deinococcus radiodurans (strain ATCC 13939 / DSM 20539 / JCM 16871 / LMG 4051 / NBRC 15346 / NCIMB 9279 / R1 / VKM B-1422) OX=243230 GN=rimM PE=3 SV=1	1	5	5	28.2	19.686	188	0	15.645	By MS/MS	By MS/MS	11070	11344	11135	11723	10921	11032	10177	10874	51677000	24886000	26791000	11	0.171365	0.239768	0.103616	0.1431	0.1086	0.1757	+	+	+
	Q9RSW2	Q9RSW2	Uncharacterized protein	DR_2009	>tr|Q9RSW2|Q9RSW2_DEIRA Uncharacterized protein OS=Deinococcus radiodurans (strain ATCC 13939 / DSM 20539 / JCM 16871 / LMG 4051 / NBRC 15346 / NCIMB 9279 / R1 / VKM B-1422) OX=243230 GN=DR_2009 PE=4 SV=1	1	5	5	56.1	8.9433	82	0	6.5478	By MS/MS	By MS/MS	14528	13703	14052	14888	18322	17497	16783	19126	69517000	37310000	32207000	11	0.206445	0.633279	0.0777118	-0.0362	0.0362	0.192	+	+	+
	Q9RSW3	Q9RSW3	Aspartate-semialdehyde dehydrogenase (ASA dehydrogenase) (ASADH) (EC 1.2.1.11) (Aspartate-beta-semialdehyde dehydrogenase)	asd DR_2008	>tr|Q9RSW3|Q9RSW3_DEIRA Aspartate-semialdehyde dehydrogenase OS=Deinococcus radiodurans (strain ATCC 13939 / DSM 20539 / JCM 16871 / LMG 4051 / NBRC 15346 / NCIMB 9279 / R1 / VKM B-1422) OX=243230 GN=asd PE=3 SV=1	1	19	19	67.8	36.196	338	0	220.8	By MS/MS	By MS/MS	53034	55784	52034	54640	51837	54064	51361	52621	1928800000	1021300000	907530000	99	0.049393	0.0643571	0.0626567	0.2174	0.1539	0.1632	+	+	+	+
	Q9RSW5	Q9RSW5	Uncharacterized protein	DR_2006	>tr|Q9RSW5|Q9RSW5_DEIRA Uncharacterized protein OS=Deinococcus radiodurans (strain ATCC 13939 / DSM 20539 / JCM 16871 / LMG 4051 / NBRC 15346 / NCIMB 9279 / R1 / VKM B-1422) OX=243230 GN=DR_2006 PE=1 SV=1	1	2	2	16.6	16.469	157	0.0080991	1.0426	By MS/MS	By MS/MS	2908.2	2993.3	2710.6	3063.9	2487.2	2405.7	2366.8	2521.2	21206000	10158000	11048000	4	0.407084	0.571661	0.0280849	0.0882	0.0362	0.1882	+	+	+
	Q9RSW6	Q9RSW6	50S ribosomal protein L35	rpmI DR_2005	>sp|Q9RSW6|RL35_DEIRA 50S ribosomal protein L35 OS=Deinococcus radiodurans (strain ATCC 13939 / DSM 20539 / JCM 16871 / LMG 4051 / NBRC 15346 / NCIMB 9279 / R1 / VKM B-1422) OX=243230 GN=rpmI PE=1 SV=3	1	6	6	42.4	7.426	66	0	6.4327	By MS/MS	By MS/MS	47805	49809	51086	49826	46597	47512	47251	48238	397490000	220870000	176620000	32	0.023224	0.043637	0.016969	0.1751	0.2897	0.2037	+	+	+	+
	Q9RSW7	Q9RSW7	50S ribosomal protein L20	rplT DR_2004	>sp|Q9RSW7|RL20_DEIRA 50S ribosomal protein L20 OS=Deinococcus radiodurans (strain ATCC 13939 / DSM 20539 / JCM 16871 / LMG 4051 / NBRC 15346 / NCIMB 9279 / R1 / VKM B-1422) OX=243230 GN=rplT PE=1 SV=1	1	12	12	55.9	13.957	118	0	131.04	By MS/MS	By MS/MS	47016	47737	47491	47168	48115	49138	49375	49176	1858300000	915840000	942420000	46	0.0313093	0.00889067	0.0205574	0.1447	0.2352	0.1373	+	+	+	+
	Q9RSW8	Q9RSW8	Uncharacterized protein	DR_2003	>tr|Q9RSW8|Q9RSW8_DEIRA Uncharacterized protein OS=Deinococcus radiodurans (strain ATCC 13939 / DSM 20539 / JCM 16871 / LMG 4051 / NBRC 15346 / NCIMB 9279 / R1 / VKM B-1422) OX=243230 GN=DR_2003 PE=4 SV=1	1	4	4	14.8	22.806	210	0	6.2406	By MS/MS	By MS/MS	8117.3	8374	7951	8115.3	3433.3	3101.3	3076.6	3243.8	18384000	8108800	10275000	6	0.91062	0.776368	0.712351	0.0163	0.0278	0.0363	+	+	+
	Q9RSX1	Q9RSX1	MccF protein, putative	DR_2000	>tr|Q9RSX1|Q9RSX1_DEIRA MccF protein, putative OS=Deinococcus radiodurans (strain ATCC 13939 / DSM 20539 / JCM 16871 / LMG 4051 / NBRC 15346 / NCIMB 9279 / R1 / VKM B-1422) OX=243230 GN=DR_2000 PE=3 SV=1	1	4	4	23.7	28.081	257	0	24.294	By MS/MS	By MS/MS	13331	13451	13277	12943	10024	9979.2	9866.5	9934.9	20704000	11181000	9522300	10	0.180219	0.0566913	0.219119	0.103	0.1629	0.0581	+	+	+
	Q9RSX2	Q9RSX2	Uncharacterized protein	DR_1999	>tr|Q9RSX2|Q9RSX2_DEIRA Uncharacterized protein OS=Deinococcus radiodurans (strain ATCC 13939 / DSM 20539 / JCM 16871 / LMG 4051 / NBRC 15346 / NCIMB 9279 / R1 / VKM B-1422) OX=243230 GN=DR_1999 PE=4 SV=1	1	1		5	25.2	241	0.136343	0.328	By MS/MS		NQ	NQ	NQ	NQ	NQ	NQ	NQ	NQ	NQ	NQ	NQ	4									+
	Q9RSX3	Q9RSX3	NYN domain-containing protein	DR_1997	>tr|Q9RSX3|Q9RSX3_DEIRA NYN domain-containing protein OS=Deinococcus radiodurans (strain ATCC 13939 / DSM 20539 / JCM 16871 / LMG 4051 / NBRC 15346 / NCIMB 9279 / R1 / VKM B-1422) OX=243230 GN=DR_1997 PE=4 SV=1	1	11	11	42.2	29.363	263	0	75.844	By MS/MS	By MS/MS	18378	18558	17208	18057	11860	11353	10856	11334	250170000	142730000	107440000	30	0.479775	0.812131	0.521345	0.0547	-0.0083	0.0251	+	+	+
	Q9RSX4	Q9RSX4	Uncharacterized protein	DR_1995	>tr|Q9RSX4|Q9RSX4_DEIRA Uncharacterized protein OS=Deinococcus radiodurans (strain ATCC 13939 / DSM 20539 / JCM 16871 / LMG 4051 / NBRC 15346 / NCIMB 9279 / R1 / VKM B-1422) OX=243230 GN=DR_1995 PE=3 SV=1	1	5	5	9.9	45.802	426	0	6.5045	By MS/MS	By MS/MS	3296.9	3746.1	3441.2	3734.6	5961.2	5627.6	5434.1	5721.5	29419000	18074000	11346000	7	0.452588	0.592098	0.406663	0.1776	0.1174	0.2038	+	+	+
	Q9RSX5	Q9RSX5	Yip1 domain-containing protein	DR_1994	>tr|Q9RSX5|Q9RSX5_DEIRA Yip1 domain-containing protein OS=Deinococcus radiodurans (strain ATCC 13939 / DSM 20539 / JCM 16871 / LMG 4051 / NBRC 15346 / NCIMB 9279 / R1 / VKM B-1422) OX=243230 GN=DR_1994 PE=4 SV=1	1	3		14.95	20.8	194	0	3.519	By MS/MS	By MS/MS	9033.01	9108.76	6385.08	7656.57	NQ	NQ	NQ	NQ	32183.4	32183.4	NQ	11									+
	Q9RSX6	Q9RSX6	TGc domain-containing protein	DR_1993	>tr|Q9RSX6|Q9RSX6_DEIRA TGc domain-containing protein OS=Deinococcus radiodurans (strain ATCC 13939 / DSM 20539 / JCM 16871 / LMG 4051 / NBRC 15346 / NCIMB 9279 / R1 / VKM B-1422) OX=243230 GN=DR_1993 PE=4 SV=1	1	6	6	26.3	30.952	274	0	26.015	By MS/MS	By MS/MS	9957.3	9596.3	9651.6	9523.2	5977.3	5611.8	5594.8	5728.8	32694000	19055000	13639000	11	0.523074	0.231081	0.783966	-0.0291	0.0662	-0.0058	+	+	+
	Q9RSX8	Q9RSX8	tRNA pseudouridine synthase D (EC 5.4.99.27) (tRNA pseudouridine(13) synthase) (tRNA pseudouridylate synthase D) (tRNA-uridine isomerase D)	truD DR_1991	>sp|Q9RSX8|TRUD_DEIRA tRNA pseudouridine synthase D OS=Deinococcus radiodurans (strain ATCC 13939 / DSM 20539 / JCM 16871 / LMG 4051 / NBRC 15346 / NCIMB 9279 / R1 / VKM B-1422) OX=243230 GN=truD PE=3 SV=1	1	9	9	34.8	38.056	353	0	64.507	By MS/MS	By MS/MS	18218	19226	17621	18705	15857	16502	15643	16396	134880000	66466000	68411000	21	0.0796599	0.0483146	0.0150625	0.2186	0.1303	0.1834	+	+	+
	Q9RSY0	Q9RSY0	Uncharacterized protein	DR_1989	>tr|Q9RSY0|Q9RSY0_DEIRA Uncharacterized protein OS=Deinococcus radiodurans (strain ATCC 13939 / DSM 20539 / JCM 16871 / LMG 4051 / NBRC 15346 / NCIMB 9279 / R1 / VKM B-1422) OX=243230 GN=DR_1989 PE=4 SV=1	1	1	1	9	15.5	144	0.069	0.709	By MS/MS		NQ	NQ	NQ	NQ	NQ	NQ	NQ	NQ	NQ	NQ	NQ	1								+
	Q9RSY1	Q9RSY1	PhoH-related protein	DR_1988	>tr|Q9RSY1|Q9RSY1_DEIRA PhoH-related protein OS=Deinococcus radiodurans (strain ATCC 13939 / DSM 20539 / JCM 16871 / LMG 4051 / NBRC 15346 / NCIMB 9279 / R1 / VKM B-1422) OX=243230 GN=DR_1988 PE=4 SV=1	1	17	17	55.3	41.377	380	0	160.6	By MS/MS	By MS/MS	44177	44956	43256	44177	43615	45333	43170	44479	798650000	429860000	368790000	84	0.0600353	0.0780569	0.0641011	0.17	0.1493	0.1307	+	+	+
	Q9RSY2	Q9RSY2	Uncharacterized protein DR_1987	DR_1987	>sp|Q9RSY2|Y1987_DEIRA Uncharacterized protein DR_1987 OS=Deinococcus radiodurans (strain ATCC 13939 / DSM 20539 / JCM 16871 / LMG 4051 / NBRC 15346 / NCIMB 9279 / R1 / VKM B-1422) OX=243230 GN=DR_1987 PE=1 SV=2	1	6	6	34.8	20.551	210	0	56.819	By MS/MS	By MS/MS	16655	17394	18304	18905	29431	30798	33101	34947	3116400000	1484900000	1631400000	84	0.0338047	0.00233437	0.0217964	0.2123	0.4613	0.4882	+	+	+	+
	Q9RSY3	Q9RSY3	DegV domain-containing protein DR_1986	DR_1986	>sp|Q9RSY3|Y1986_DEIRA DegV domain-containing protein DR_1986 OS=Deinococcus radiodurans (strain ATCC 13939 / DSM 20539 / JCM 16871 / LMG 4051 / NBRC 15346 / NCIMB 9279 / R1 / VKM B-1422) OX=243230 GN=DR_1986 PE=3 SV=1	1	6	6	19.6	29.367	281	0	43.153	By MS/MS	By MS/MS	20608	20644	19744	20257	15178	15615	14629	15002	445890000	242880000	203010000	25	0.0620215	0.106066	0.102333	0.1365	0.0873	0.0689	+	+	+
	Q9RSY4	Q9RSY4	Beta-lactamase, putative	DR_1985	>tr|Q9RSY4|Q9RSY4_DEIRA Beta-lactamase, putative OS=Deinococcus radiodurans (strain ATCC 13939 / DSM 20539 / JCM 16871 / LMG 4051 / NBRC 15346 / NCIMB 9279 / R1 / VKM B-1422) OX=243230 GN=DR_1985 PE=4 SV=1	1	13	13	39.4	46.692	424	0	49.301	By MS/MS	By MS/MS	15216	14580	13877	14327	8472.4	8206.7	7606.8	7874.2	70276000	43129000	27147000	24	0.532224	0.151099	0.165526	0.0025	-0.0666	-0.0651	+	+	+
	Q9RSY5	Q9RSY5	Thymidine kinase (EC 2.7.1.21)	tdk DR_1984	>sp|Q9RSY5|KITH_DEIRA Thymidine kinase OS=Deinococcus radiodurans (strain ATCC 13939 / DSM 20539 / JCM 16871 / LMG 4051 / NBRC 15346 / NCIMB 9279 / R1 / VKM B-1422) OX=243230 GN=tdk PE=3 SV=1	1	5	5	29.7	22.397	212	0	14.028	By MS/MS	By MS/MS	8069.4	8174.9	7564.6	7919.7	6618.2	6449.3	6120.9	6397.7	25235000	13234000	12001000	9	0.278163	0.791272	0.284381	0.0813	0.0063	0.0382	+	+	+
	Q9RSY6	Q9RSY6	Ribosomal protein S1, putative	DR_1983	>tr|Q9RSY6|Q9RSY6_DEIRA Ribosomal protein S1, putative OS=Deinococcus radiodurans (strain ATCC 13939 / DSM 20539 / JCM 16871 / LMG 4051 / NBRC 15346 / NCIMB 9279 / R1 / VKM B-1422) OX=243230 GN=DR_1983 PE=4 SV=1	1	49	49	60.3	69.309	629	0	323.31	By MS/MS	By MS/MS	259680	265560	249320	252490	226340	236670	223670	223220	11337000000	5715900000	5621500000	388	0.0689764	0.0648465	0.256696	0.1849	0.1227	0.0523	+	+	+
	Q9RSY7	Q9RSY7	Thioredoxin reductase (EC 1.8.1.9)	DR_1982	>tr|Q9RSY7|Q9RSY7_DEIRA Thioredoxin reductase OS=Deinococcus radiodurans (strain ATCC 13939 / DSM 20539 / JCM 16871 / LMG 4051 / NBRC 15346 / NCIMB 9279 / R1 / VKM B-1422) OX=243230 GN=DR_1982 PE=1 SV=1	1	16	16	67.4	35.037	325	0	118.96	By MS/MS	By MS/MS	38660	40766	37303	39919	40687	43079	40472	41750	1028200000	572880000	455330000	62	0.00557184	0.0954072	0.0198692	0.2404	0.1382	0.1801	+	+	+	+
	Q9RSY8	Q9RSY8	HD domain-containing protein	DR_1981	>tr|Q9RSY8|Q9RSY8_DEIRA HD domain-containing protein OS=Deinococcus radiodurans (strain ATCC 13939 / DSM 20539 / JCM 16871 / LMG 4051 / NBRC 15346 / NCIMB 9279 / R1 / VKM B-1422) OX=243230 GN=DR_1981 PE=4 SV=1	1	7	7	45.7	20.312	184	0	17.007	By MS/MS	By MS/MS	11666	10311	10601	10348	11174	9819.9	9447.6	9676.6	39359000	14702000	24657000	12	0.0400236	0.196574	0.0730972	-0.226	-0.1475	-0.2322	+	+	+	+
	Q9RSY9	Q9RSY9	Epimerase domain-containing protein	DR_1980	>tr|Q9RSY9|Q9RSY9_DEIRA Epimerase domain-containing protein OS=Deinococcus radiodurans (strain ATCC 13939 / DSM 20539 / JCM 16871 / LMG 4051 / NBRC 15346 / NCIMB 9279 / R1 / VKM B-1422) OX=243230 GN=DR_1980 PE=4 SV=1	1	17	17	43.6	34.991	321	0	76.13	By MS/MS	By MS/MS	34089	36425	34113	35734	42088	43625	40590	42362	565240000	281390000	283850000	44	0.0592678	0.119996	0.0742015	0.229	0.1432	0.1739	+	+	+
	Q9RSZ0	Q9RSZ0	Uncharacterized protein	DR_1979	>tr|Q9RSZ0|Q9RSZ0_DEIRA Uncharacterized protein OS=Deinococcus radiodurans (strain ATCC 13939 / DSM 20539 / JCM 16871 / LMG 4051 / NBRC 15346 / NCIMB 9279 / R1 / VKM B-1422) OX=243230 GN=DR_1979 PE=4 SV=1	1	10	10	69.6	17.949	161	0	39.968	By MS/MS	By MS/MS	28586	29014	25883	30462	17631	17593	15727	17986	78897000	35677000	43220000	17	0.0442746	0.133089	0.0607396	0.1145	-0.0849	0.2123	+	+	+
	Q9RSZ1	Q9RSZ1	Acetyltransferase, putative	DR_1978	>tr|Q9RSZ1|Q9RSZ1_DEIRA Acetyltransferase, putative OS=Deinococcus radiodurans (strain ATCC 13939 / DSM 20539 / JCM 16871 / LMG 4051 / NBRC 15346 / NCIMB 9279 / R1 / VKM B-1422) OX=243230 GN=DR_1978 PE=4 SV=1	1	5	5	14.1	34.277	312	0	9.0433	By MS/MS	By MS/MS	7652.3	7090.9	6776.3	6873.1	8581	8877.2	8284.6	8892.4	41478000	16843000	24634000	7	0.71551	0.95662	0.881458	0.0506	-0.0072	0.0221	+	+	+
	Q9RSZ2	Q9RSZ2	Uncharacterized protein	DR_1977	>tr|Q9RSZ2|Q9RSZ2_DEIRA Uncharacterized protein OS=Deinococcus radiodurans (strain ATCC 13939 / DSM 20539 / JCM 16871 / LMG 4051 / NBRC 15346 / NCIMB 9279 / R1 / VKM B-1422) OX=243230 GN=DR_1977 PE=4 SV=1	1	2	2	7.6	29.397	278	0	9.3282	By MS/MS	By MS/MS	4731.9	3379.7	3896.8	3542.4	3518.3	2832.9	2878.3	2614.2	9790900	5184000	4606800	4	0.0852261	0.0372666	0.0216331	-0.6093	-0.3181	-0.6482	+	+	+	+
	Q9RSZ3	Q9RSZ3	Endonuclease MutS2 (EC 3.1.-.-)	mutS2 DR_1976	>tr|Q9RSZ3|Q9RSZ3_DEIRA Endonuclease MutS2 OS=Deinococcus radiodurans (strain ATCC 13939 / DSM 20539 / JCM 16871 / LMG 4051 / NBRC 15346 / NCIMB 9279 / R1 / VKM B-1422) OX=243230 GN=mutS2 PE=1 SV=1	1	29	29	41.9	84.141	766	0	175.03	By MS/MS	By MS/MS	53483	52370	49413	49897	59196	58126	54990	56341	461380000	258680000	202700000	72	0.168469	0.563773	0.139871	0.0481	-0.0065	-0.0462	+	+	+
	Q9RSZ5	Q9RSZ5	Lon protease (EC 3.4.21.53) (ATP-dependent protease La)	lon DR_1974	>tr|Q9RSZ5|Q9RSZ5_DEIRA Lon protease OS=Deinococcus radiodurans (strain ATCC 13939 / DSM 20539 / JCM 16871 / LMG 4051 / NBRC 15346 / NCIMB 9279 / R1 / VKM B-1422) OX=243230 GN=lon PE=2 SV=1	1	47	46	62.2	90.135	813	0	275.21	By MS/MS	By MS/MS	88207	94349	87466	89001	89690	94269	88436	90307	929870000	501570000	428290000	139	0.0527353	0.0183772	0.0060722	0.2484	0.1605	0.1262	+	+	+
	Q9RSZ6	Q9RSZ6	ATP-dependent Clp protease ATP-binding subunit ClpX	clpX DR_1973	>sp|Q9RSZ6|CLPX_DEIRA ATP-dependent Clp protease ATP-binding subunit ClpX OS=Deinococcus radiodurans (strain ATCC 13939 / DSM 20539 / JCM 16871 / LMG 4051 / NBRC 15346 / NCIMB 9279 / R1 / VKM B-1422) OX=243230 GN=clpX PE=3 SV=1	1	29	29	68.5	44.283	403	0	217.65	By MS/MS	By MS/MS	70639	68472	68146	65833	87785	84572	85216	82882	1317700000	700800000	616870000	127	0.737333	0.031669	0.101728	0.0102	0.1055	-0.0581	+	+	+
	Q9RSZ7	Q9RSZ7	ATP-dependent Clp protease proteolytic subunit (EC 3.4.21.92) (Endopeptidase Clp)	clpP DR_1972	>sp|Q9RSZ7|CLPP_DEIRA ATP-dependent Clp protease proteolytic subunit OS=Deinococcus radiodurans (strain ATCC 13939 / DSM 20539 / JCM 16871 / LMG 4051 / NBRC 15346 / NCIMB 9279 / R1 / VKM B-1422) OX=243230 GN=clpP PE=3 SV=1	1	9	9	38.2	23.025	204	0	44.352	By MS/MS	By MS/MS	46899	46153	44388	44559	42632	42161	41750	41414	736380000	370000000	366380000	59	0.196083	0.0891831	0.864379	0.0637	0.0944	0.0041	+	+	+
	Q9RSZ8	Q9RSZ8	MFS domain-containing protein	DR_1971	>tr|Q9RSZ8|Q9RSZ8_DEIRA MFS domain-containing protein OS=Deinococcus radiodurans (strain ATCC 13939 / DSM 20539 / JCM 16871 / LMG 4051 / NBRC 15346 / NCIMB 9279 / R1 / VKM B-1422) OX=243230 GN=DR_1971 PE=4 SV=1	1	1	1	3.2	39.381	400	0	13.714		By MS/MS	NQ	NQ	NQ	NQ	1721.6	1861.8	1701.2	1818.1	1186700	NQ	1186700	1	0.450929	0.849782	0.705491	-0.80536	0.1168	-0.2017	+	+	+
	Q9RSZ9	Q9RSZ9	Transcription elongation factor	DR_1970	>tr|Q9RSZ9|Q9RSZ9_DEIRA Transcription elongation factor OS=Deinococcus radiodurans (strain ATCC 13939 / DSM 20539 / JCM 16871 / LMG 4051 / NBRC 15346 / NCIMB 9279 / R1 / VKM B-1422) OX=243230 GN=DR_1970 PE=4 SV=1	1	14	14	76.4	18.064	161	0	117.5	By MS/MS	By MS/MS	34418	35766	33449	36392	33749	35868	33909	35584	826630000	401220000	425420000	49	0.0571369	0.042112	0.0138832	0.2266	0.16	0.2455	+	+	+	+
	Q9RT00	Q9RT00	HTH hxlR-type domain-containing protein	DR_1969	>tr|Q9RT00|Q9RT00_DEIRA HTH hxlR-type domain-containing protein OS=Deinococcus radiodurans (strain ATCC 13939 / DSM 20539 / JCM 16871 / LMG 4051 / NBRC 15346 / NCIMB 9279 / R1 / VKM B-1422) OX=243230 GN=DR_1969 PE=4 SV=1	1	6	6	53.8	12.839	119	0	24.764	By MS/MS	By MS/MS	12393	13026	12749	13316	3587.4	4030.4	3647.4	3966.2	13796000	8877900	4918500	8	0.0228935	0.0632628	0.0580176	0.3086	0.2482	0.3259	+	+	+	+
	Q9RT01	Q9RT01	Nitroreductase	DR_1968	>tr|Q9RT01|Q9RT01_DEIRA Nitroreductase OS=Deinococcus radiodurans (strain ATCC 13939 / DSM 20539 / JCM 16871 / LMG 4051 / NBRC 15346 / NCIMB 9279 / R1 / VKM B-1422) OX=243230 GN=DR_1968 PE=4 SV=1	1	2	2	25.6	23.79	215	0	1.998	By MS/MS	By MS/MS	988.27	949.17	863.46	1030	0	0	0	0	6928100	5946600	981520	2	0.568504	0.309236	0.713987	0.38969	-0.63753	-0.11872	+	+	+
	Q9RT02	Q9RT02	Enoyl-[acyl-carrier-protein] reductase [NADH] (EC 1.3.1.9)	DR_1967	>tr|Q9RT02|Q9RT02_DEIRA Enoyl-[acyl-carrier-protein] reductase [NADH] OS=Deinococcus radiodurans (strain ATCC 13939 / DSM 20539 / JCM 16871 / LMG 4051 / NBRC 15346 / NCIMB 9279 / R1 / VKM B-1422) OX=243230 GN=DR_1967 PE=3 SV=1	1	17	17	72.3	28.492	264	0	153.18	By MS/MS	By MS/MS	85533	84943	82745	85447	68602	69005	66945	69319	1782600000	897150000	885490000	75	0.0418417	0.0785806	0.07713	0.0971	0.1159	0.1181	+	+	+
	Q9RT03	Q9RT03	Purine nucleoside phosphorylase DR_1966 (EC 2.4.2.1) (Adenosine deaminase DR_1966) (EC 3.5.4.4) (S-methyl-5'-thioadenosine phosphorylase DR_1966) (EC 2.4.2.28)	DR_1966	>sp|Q9RT03|PURNU_DEIRA Purine nucleoside phosphorylase DR_1966 OS=Deinococcus radiodurans (strain ATCC 13939 / DSM 20539 / JCM 16871 / LMG 4051 / NBRC 15346 / NCIMB 9279 / R1 / VKM B-1422) OX=243230 GN=DR_1966 PE=3 SV=1	1	9	9	47.4	26.491	253	0	64.46	By MS/MS	By MS/MS	9743.5	10674	10113	10458	10649	11343	10942	11463	65637000	37478000	28159000	17	0.0653531	0.0175301	0.0115904	0.2961	0.2723	0.2919	+	+	+	+
	Q9RT04	Q9RT04	Uncharacterized protein	DR_1965	>tr|Q9RT04|Q9RT04_DEIRA Uncharacterized protein OS=Deinococcus radiodurans (strain ATCC 13939 / DSM 20539 / JCM 16871 / LMG 4051 / NBRC 15346 / NCIMB 9279 / R1 / VKM B-1422) OX=243230 GN=DR_1965 PE=4 SV=1	1	5	5	40.2	19.09	174	0	13.866	By MS/MS	By MS/MS	1289.9	1217.4	1305.6	1051.2	3631.6	3588.9	3108.9	3315	8245500	4161600	4083900	7	0.889823	0.994031	0.318204	0.0107	-0.0019	-0.2698	+	+	+
	Q9RT05	Q9RT05	General secretion pathway protein E	DR_1964	>tr|Q9RT05|Q9RT05_DEIRA General secretion pathway protein E OS=Deinococcus radiodurans (strain ATCC 13939 / DSM 20539 / JCM 16871 / LMG 4051 / NBRC 15346 / NCIMB 9279 / R1 / VKM B-1422) OX=243230 GN=DR_1964 PE=3 SV=1	1	9	9	10.4	92.831	846	0	29.442	By MS/MS	By MS/MS	10233	10259	9609.1	9699.1	9357.8	9263.8	8467	8567.4	25177000	13893000	11284000	11	0.134673	0.578447	0.121765	0.089	-0.0184	-0.0752	+	+	+
	Q9RT06	Q9RT06	Twitching mobility protein	DR_1963	>tr|Q9RT06|Q9RT06_DEIRA Twitching mobility protein OS=Deinococcus radiodurans (strain ATCC 13939 / DSM 20539 / JCM 16871 / LMG 4051 / NBRC 15346 / NCIMB 9279 / R1 / VKM B-1422) OX=243230 GN=DR_1963 PE=3 SV=1	1	7	6	20.5	45.066	420	0	26.967	By MS/MS	By MS/MS	9349	5486.8	5580.7	5620.6	11212	11470	10619	11255	14654000	4317900	10336000	10	0.452902	0.461308	0.46064	-0.5003	-0.4984	-0.491	+	+	+
	Q9RT07	Q9RT07	Uncharacterized protein	DR_1962	>tr|Q9RT07|Q9RT07_DEIRA Uncharacterized protein OS=Deinococcus radiodurans (strain ATCC 13939 / DSM 20539 / JCM 16871 / LMG 4051 / NBRC 15346 / NCIMB 9279 / R1 / VKM B-1422) OX=243230 GN=DR_1962 PE=4 SV=1	1	5	5	53.5	17.492	170	0	26.23	By MS/MS	By MS/MS	8296	9137.4	12048	10173	3870.2	4548.7	5902.8	4738.8	277270000	230790000	46477000	12	0.0245009	0.00674608	0.0104325	0.4298	1.2108	0.6278	+	+	+	+
	Q9RT08	Q9RT08	Ankyrin-related protein	DR_1961	>tr|Q9RT08|Q9RT08_DEIRA Ankyrin-related protein OS=Deinococcus radiodurans (strain ATCC 13939 / DSM 20539 / JCM 16871 / LMG 4051 / NBRC 15346 / NCIMB 9279 / R1 / VKM B-1422) OX=243230 GN=DR_1961 PE=4 SV=1	1	4	4	26.1	19.024	176	0	10.767	By MS/MS	By MS/MS	2472	2657.7	2144.8	2330	784.64	767.92	749.96	712.94	20067000	8774400	11293000	5	0.426493	0.770545	0.329069	0.1563	-0.0444	-0.0976	+	+	+
	Q9RT09	Q9RT09	Acetyl-CoA acetyltransferase	DR_1960	>tr|Q9RT09|Q9RT09_DEIRA Acetyl-CoA acetyltransferase OS=Deinococcus radiodurans (strain ATCC 13939 / DSM 20539 / JCM 16871 / LMG 4051 / NBRC 15346 / NCIMB 9279 / R1 / VKM B-1422) OX=243230 GN=DR_1960 PE=3 SV=1	1	19	19	68.9	41.086	399	0	234.77	By MS/MS	By MS/MS	34914	35869	33189	35225	39453	41667	38488	40727	1442700000	758080000	684610000	109	0.0785823	0.127055	0.0930857	0.2034	0.0931	0.1584	+	+	+
	Q9RT11	Q9RT11	ADP-ribosylglycohydrolase, putative	DR_1958	>tr|Q9RT11|Q9RT11_DEIRA ADP-ribosylglycohydrolase, putative OS=Deinococcus radiodurans (strain ATCC 13939 / DSM 20539 / JCM 16871 / LMG 4051 / NBRC 15346 / NCIMB 9279 / R1 / VKM B-1422) OX=243230 GN=DR_1958 PE=4 SV=1	1	9	9	33.6	34.881	333	0	45.228	By MS/MS	By MS/MS	16341	16613	16029	16596	13641	14105	13410	13444	128320000	74836000	53479000	20	0.0361165	0.0315504	0.219421	0.1619	0.143	0.1078	+	+	+
	Q9RT12	Q9RT12	Uncharacterized protein	DR_1957	>tr|Q9RT12|Q9RT12_DEIRA Uncharacterized protein OS=Deinococcus radiodurans (strain ATCC 13939 / DSM 20539 / JCM 16871 / LMG 4051 / NBRC 15346 / NCIMB 9279 / R1 / VKM B-1422) OX=243230 GN=DR_1957 PE=4 SV=1	1	1	1	8.3	21.311	193	0	2.5942	By MS/MS	By MS/MS	195.17	191.26	151	195.15	260.82	257.1	235.56	266.41	8352900	4678700	3674100	2	0.546066	0.2506	0.187733	0.05411	-0.26093	0.13514	+	+	+
	Q9RT14	Q9RT14	Extracellular solute-binding protein, family 5	DR_1955	>tr|Q9RT14|Q9RT14_DEIRA Extracellular solute-binding protein, family 5 OS=Deinococcus radiodurans (strain ATCC 13939 / DSM 20539 / JCM 16871 / LMG 4051 / NBRC 15346 / NCIMB 9279 / R1 / VKM B-1422) OX=243230 GN=DR_1955 PE=4 SV=1	1	15	15	31.7	56.581	520	0	104.25	By MS/MS	By MS/MS	39475	37192	37490	36627	35947	34285	34264	33438	878630000	460530000	418100000	70	0.059607	0.0704223	0.0136264	-0.0388	0.0618	-0.0832	+	+	+
	Q9RT15	Q9RT15	PadR domain-containing protein	DR_1954	>tr|Q9RT15|Q9RT15_DEIRA PadR domain-containing protein OS=Deinococcus radiodurans (strain ATCC 13939 / DSM 20539 / JCM 16871 / LMG 4051 / NBRC 15346 / NCIMB 9279 / R1 / VKM B-1422) OX=243230 GN=DR_1954 PE=4 SV=1	1	1		17.8	12.2	107	0.092371	0.357		By MS/MS	NQ	NQ	NQ	NQ	NQ	NQ	NQ	NQ	NQ	NQ	NQ	4									+
	Q9RT19	Q9RT19	Ferredoxin, putative	DR_1950	>tr|Q9RT19|Q9RT19_DEIRA Ferredoxin, putative OS=Deinococcus radiodurans (strain ATCC 13939 / DSM 20539 / JCM 16871 / LMG 4051 / NBRC 15346 / NCIMB 9279 / R1 / VKM B-1422) OX=243230 GN=DR_1950 PE=4 SV=1	1	4	4	42.7	10.922	103	0	19.391	By MS/MS	By MS/MS	11953	12134	11677	12181	9594.2	9528.7	9350.2	9635.1	25527000	14408000	11119000	8	0.153914	0.00876637	0.0086716	0.1079	0.1264	0.1351	+	+	+
	Q9RT20	Q9RT20	Ribonuclease (EC 3.1.26.4)	DR_1949	>tr|Q9RT20|Q9RT20_DEIRA Ribonuclease OS=Deinococcus radiodurans (strain ATCC 13939 / DSM 20539 / JCM 16871 / LMG 4051 / NBRC 15346 / NCIMB 9279 / R1 / VKM B-1422) OX=243230 GN=DR_1949 PE=3 SV=1	1	5	5	25.9	23.284	212	0.00097561	1.68	By MS/MS	By MS/MS	3722.1	3681.1	3786.2	3724.2	4609.9	4867.9	4821.5	4839	14849000	3041200	11808000	9	0.118361	0.093354	0.128652	0.1503	0.2678	0.1662	+	+	+
	Q9RT21	Q9RT21	Trigger factor (TF) (EC 5.2.1.8) (PPIase)	tig DR_1948	>sp|Q9RT21|TIG_DEIRA Trigger factor OS=Deinococcus radiodurans (strain ATCC 13939 / DSM 20539 / JCM 16871 / LMG 4051 / NBRC 15346 / NCIMB 9279 / R1 / VKM B-1422) OX=243230 GN=tig PE=1 SV=3	1	40	40	71.4	51.847	465	0	323.31	By MS/MS	By MS/MS	122830	134200	131080	139020	154930	162880	155030	166720	4912400000	2575900000	2336500000	245	0.0896339	0.046683	0.0643005	0.2749	0.2713	0.3574	+	+	+	+
	Q9RT22	Q9RT22	3-oxoacyl-[acyl-carrier-protein] synthase 3 protein 2 (EC 2.3.1.180) (3-oxoacyl-[acyl-carrier-protein] synthase III protein 2) (Beta-ketoacyl-ACP synthase III 2) (KAS III 2)	fabH2 DR_1947	>sp|Q9RT22|FABH2_DEIRA 3-oxoacyl-[acyl-carrier-protein] synthase 3 protein 2 OS=Deinococcus radiodurans (strain ATCC 13939 / DSM 20539 / JCM 16871 / LMG 4051 / NBRC 15346 / NCIMB 9279 / R1 / VKM B-1422) OX=243230 GN=fabH2 PE=3 SV=2	1	12	12	42.9	34.925	338	0	96.429	By MS/MS	By MS/MS	23687	24219	22415	22933	25401	26463	24164	25535	489190000	271540000	217650000	35	0.0464415	0.186365	0.181605	0.1796	0.0548	0.0713	+	+	+
	Q9RT23	Q9RT23	3-oxoacyl-[acyl-carrier-protein] synthase 3 protein 1 (EC 2.3.1.180) (3-oxoacyl-[acyl-carrier-protein] synthase III protein 1) (Beta-ketoacyl-ACP synthase III 1) (KAS III 1)	fabH1 DR_1946	>sp|Q9RT23|FABH1_DEIRA 3-oxoacyl-[acyl-carrier-protein] synthase 3 protein 1 OS=Deinococcus radiodurans (strain ATCC 13939 / DSM 20539 / JCM 16871 / LMG 4051 / NBRC 15346 / NCIMB 9279 / R1 / VKM B-1422) OX=243230 GN=fabH1 PE=3 SV=1	1	16	16	49	36.031	341	0	102.77	By MS/MS	By MS/MS	71404	75440	72166	75369	58824	63001	60069	62788	1028900000	576500000	452400000	71	0.00860204	0.0360675	0.0343514	0.257	0.2301	0.2591	+	+	+	+
	Q9RT24	Q9RT24	Malonyl CoA-acyl carrier protein transacylase (EC 2.3.1.39)	DR_1945	>tr|Q9RT24|Q9RT24_DEIRA Malonyl CoA-acyl carrier protein transacylase OS=Deinococcus radiodurans (strain ATCC 13939 / DSM 20539 / JCM 16871 / LMG 4051 / NBRC 15346 / NCIMB 9279 / R1 / VKM B-1422) OX=243230 GN=DR_1945 PE=3 SV=1	1	5	5	19.3	31.284	305	0	48.854	By MS/MS	By MS/MS	15483	16824	16090	16203	14502	16679	16242	15243	459250000	193000000	266260000	20	0.0517475	0.0329286	0.0553967	0.3821	0.3811	0.2283	+	+	+	+
	Q9RT26	Q9RT26	3-oxoacyl-[acyl-carrier-protein] reductase (EC 1.1.1.100)	DR_1943	>tr|Q9RT26|Q9RT26_DEIRA 3-oxoacyl-[acyl-carrier-protein] reductase OS=Deinococcus radiodurans (strain ATCC 13939 / DSM 20539 / JCM 16871 / LMG 4051 / NBRC 15346 / NCIMB 9279 / R1 / VKM B-1422) OX=243230 GN=DR_1943 PE=3 SV=1	1	8	8	41.7	26.213	254	0	82.018	By MS/MS	By MS/MS	16131	16804	16114	16362	13038	13603	12840	13160	715130000	352360000	362770000	38	0.0197593	0.0425747	0.00966482	0.2053	0.169	0.1363	+	+	+	+
	Q9RT27	Q9RT27	Acyl carrier protein (ACP)	acpP DR_1942	>sp|Q9RT27|ACP_DEIRA Acyl carrier protein OS=Deinococcus radiodurans (strain ATCC 13939 / DSM 20539 / JCM 16871 / LMG 4051 / NBRC 15346 / NCIMB 9279 / R1 / VKM B-1422) OX=243230 GN=acpP PE=3 SV=2	1	9	9	69.7	8.2871	76	0	36.563	By MS/MS	By MS/MS	42192	44030	49120	49854	30583	32228	34780	35937	1142000000	649720000	492260000	41	0.00396714	0.0244386	5.27457e-05	0.2207	0.5499	0.5275	+	+	+	+
	Q9RT28	Q9RT28	3-oxoacyl-[acyl-carrier-protein] synthase 2 (EC 2.3.1.179)	DR_1941	>tr|Q9RT28|Q9RT28_DEIRA 3-oxoacyl-[acyl-carrier-protein] synthase 2 OS=Deinococcus radiodurans (strain ATCC 13939 / DSM 20539 / JCM 16871 / LMG 4051 / NBRC 15346 / NCIMB 9279 / R1 / VKM B-1422) OX=243230 GN=DR_1941 PE=3 SV=1	1	12	12	38.1	44.469	428	0	105.94	By MS/MS	By MS/MS	21203	21156	21535	19168	24292	23585	23162	22089	594990000	328930000	266060000	52	0.264095	0.157641	0.06911	0.0564	0.1458	-0.1461	+	+	+
	Q9RT29	Q9RT29	Uncharacterized protein	DR_1940	>tr|Q9RT29|Q9RT29_DEIRA Uncharacterized protein OS=Deinococcus radiodurans (strain ATCC 13939 / DSM 20539 / JCM 16871 / LMG 4051 / NBRC 15346 / NCIMB 9279 / R1 / VKM B-1422) OX=243230 GN=DR_1940 PE=4 SV=1	1	16	16	39.2	41.54	403	0	104.57	By MS/MS	By MS/MS	39504	37584	37573	37129	43332	40711	40910	39994	248790000	136310000	112480000	42	0.161765	0.0679726	0.0409271	-0.0455	0.0518	-0.0761	+	+	+
	Q9RT30	Q9RT30	Oxidoreductase, short-chain dehydrogenase/reductase family	DR_1938	>tr|Q9RT30|Q9RT30_DEIRA Oxidoreductase, short-chain dehydrogenase/reductase family OS=Deinococcus radiodurans (strain ATCC 13939 / DSM 20539 / JCM 16871 / LMG 4051 / NBRC 15346 / NCIMB 9279 / R1 / VKM B-1422) OX=243230 GN=DR_1938 PE=3 SV=1	1	13	13	51.9	30.306	283	0	69.702	By MS/MS	By MS/MS	16656	15906	15610	16136	22247	18365	17533	18268	241350000	125510000	115840000	33	0.3817	0.392121	0.413345	-0.196	-0.1864	-0.1751	+	+	+
	Q9RT31	Q9RT31	Serine protease, subtilase family	DR_1937	>tr|Q9RT31|Q9RT31_DEIRA Serine protease, subtilase family OS=Deinococcus radiodurans (strain ATCC 13939 / DSM 20539 / JCM 16871 / LMG 4051 / NBRC 15346 / NCIMB 9279 / R1 / VKM B-1422) OX=243230 GN=DR_1937 PE=4 SV=1	1	1		2.8	40.8	400	0.005839	0.735		By MS/MS	NQ	NQ	NQ	NQ	5898.47	5500.65	5360.05	5535.61	22294.8	NQ	22294.8	21									+
	Q9RT33	Q9RT33	Transcriptional regulator	DR_1935	>tr|Q9RT33|Q9RT33_DEIRA Transcriptional regulator OS=Deinococcus radiodurans (strain ATCC 13939 / DSM 20539 / JCM 16871 / LMG 4051 / NBRC 15346 / NCIMB 9279 / R1 / VKM B-1422) OX=243230 GN=DR_1935 PE=3 SV=1	1	8	8	30.7	37.116	348	0	27.188	By MS/MS	By MS/MS	10726	12633	12027	12292	7092	7050.2	6520.5	6996.4	103180000	52891000	50286000	17	0.283549	0.378598	0.341018	0.2902	0.2153	0.254	+	+	+
	Q9RT34	Q9RT34	Uncharacterized protein	DR_1934	>tr|Q9RT34|Q9RT34_DEIRA Uncharacterized protein OS=Deinococcus radiodurans (strain ATCC 13939 / DSM 20539 / JCM 16871 / LMG 4051 / NBRC 15346 / NCIMB 9279 / R1 / VKM B-1422) OX=243230 GN=DR_1934 PE=4 SV=1	1	1		13.25	14	132	0.112297	0.341	By MS/MS	By MS/MS	NQ	NQ	NQ	NQ	NQ	NQ	NQ	NQ	NQ	NQ	NQ	8									+
	Q9RT35	Q9RT35	Hydrolase_4 domain-containing protein	DR_1931	>tr|Q9RT35|Q9RT35_DEIRA Hydrolase_4 domain-containing protein OS=Deinococcus radiodurans (strain ATCC 13939 / DSM 20539 / JCM 16871 / LMG 4051 / NBRC 15346 / NCIMB 9279 / R1 / VKM B-1422) OX=243230 GN=DR_1931 PE=4 SV=1	1	8	8	33	27.834	261	0	26.973	By MS/MS	By MS/MS	18897	18326	16515	18307	14288	14686	13252	13704	67525000	33335000	34190000	18	0.17613	0.264337	0.879577	0.0965	-0.0782	0.011	+	+	+
	Q9RT36	Q9RT36	Uncharacterized protein	DR_1930	>tr|Q9RT36|Q9RT36_DEIRA Uncharacterized protein OS=Deinococcus radiodurans (strain ATCC 13939 / DSM 20539 / JCM 16871 / LMG 4051 / NBRC 15346 / NCIMB 9279 / R1 / VKM B-1422) OX=243230 GN=DR_1930 PE=4 SV=1	1	1		3.4	28.8	261	0.35781	0.268	By MS/MS		NQ	NQ	NQ	NQ	NQ	NQ	NQ	NQ	NQ	NQ	NQ	5									+
	Q9RT37	Q9RT37	Glycerol uptake facilitator protein	DR_1929	>tr|Q9RT37|Q9RT37_DEIRA Glycerol uptake facilitator protein OS=Deinococcus radiodurans (strain ATCC 13939 / DSM 20539 / JCM 16871 / LMG 4051 / NBRC 15346 / NCIMB 9279 / R1 / VKM B-1422) OX=243230 GN=DR_1929 PE=3 SV=1	1	2	2	6.6	28.32	274	0	31.109	By MS/MS	By MS/MS	1257.1	1177.6	1117.5	1289.9	2637.2	2421.4	2380.9	2658.6	325050000	179770000	145280000	10	0.121644	0.173419	0.0230524	-0.0958	-0.0923	0.1491	+	+	+
	Q9RT38	Q9RT38	Glycerol kinase (EC 2.7.1.30) (ATP:glycerol 3-phosphotransferase) (Glycerokinase) (GK)	glpK DR_1928	>sp|Q9RT38|GLPK_DEIRA Glycerol kinase OS=Deinococcus radiodurans (strain ATCC 13939 / DSM 20539 / JCM 16871 / LMG 4051 / NBRC 15346 / NCIMB 9279 / R1 / VKM B-1422) OX=243230 GN=glpK PE=3 SV=1	1	28	28	67.9	55.067	501	0	246.61	By MS/MS	By MS/MS	87114	89807	86216	91389	91672	93098	88879	94275	2750900000	1471400000	1279500000	146	0.0182682	0.0373035	0.0180855	0.1571	0.1365	0.2032	+	+	+	+
	Q9RT41	Q9RT41	Uncharacterized protein	DR_1925	>tr|Q9RT41|Q9RT41_DEIRA Uncharacterized protein OS=Deinococcus radiodurans (strain ATCC 13939 / DSM 20539 / JCM 16871 / LMG 4051 / NBRC 15346 / NCIMB 9279 / R1 / VKM B-1422) OX=243230 GN=DR_1925 PE=4 SV=1	1	2	2	8	15.205	137	0	5.5226	By MS/MS	By MS/MS	2110.6	2160.8	1862.9	2091.7	1417.9	1259.8	1247.9	1280.6	24989000	16164000	8824600	3	0.873106	0.307045	0.709481	-0.0265	-0.1348	-0.0385	+	+	+
	Q9RT42	Q9RT42	Uncharacterized protein	DR_1924	>tr|Q9RT42|Q9RT42_DEIRA Uncharacterized protein OS=Deinococcus radiodurans (strain ATCC 13939 / DSM 20539 / JCM 16871 / LMG 4051 / NBRC 15346 / NCIMB 9279 / R1 / VKM B-1422) OX=243230 GN=DR_1924 PE=4 SV=1	1	8	8	49.4	17.763	168	0	40.528	By MS/MS	By MS/MS	27397	27453	27736	28253	24850	24968	24698	25152	206200000	108110000	98088000	25	0.042617	0.012779	0.0238261	0.1073	0.1963	0.1599	+	+	+
	Q9RT43	Q9RT43	Uncharacterized protein	DR_1923	>tr|Q9RT43|Q9RT43_DEIRA Uncharacterized protein OS=Deinococcus radiodurans (strain ATCC 13939 / DSM 20539 / JCM 16871 / LMG 4051 / NBRC 15346 / NCIMB 9279 / R1 / VKM B-1422) OX=243230 GN=DR_1923 PE=4 SV=1	1	7	7	29.3	29.523	276	0	44.361	By MS/MS	By MS/MS	18775	19537	19075	20092	10355	10655	9968.6	10327	145000000	79422000	65577000	16	0.0959204	0.0777801	0.119262	0.186	0.1603	0.1882	+	+	+
	Q9RT44	Q9RT44	Nuclease SbcCD subunit C	sbcC DR_1922	>sp|Q9RT44|SBCC_DEIRA Nuclease SbcCD subunit C OS=Deinococcus radiodurans (strain ATCC 13939 / DSM 20539 / JCM 16871 / LMG 4051 / NBRC 15346 / NCIMB 9279 / R1 / VKM B-1422) OX=243230 GN=sbcC PE=3 SV=1	1	31	31	37.6	99.759	909	0	163.89	By MS/MS	By MS/MS	51275	50691	47714	48622	47224	46181	44806	44565	237120000	140000000	97122000	65	0.301204	0.409386	0.189895	0.0545	0.0302	-0.0371	+	+	+
	Q9RT45	Q9RT45	Nuclease SbcCD subunit D	sbcD DR_1921	>tr|Q9RT45|Q9RT45_DEIRA Nuclease SbcCD subunit D OS=Deinococcus radiodurans (strain ATCC 13939 / DSM 20539 / JCM 16871 / LMG 4051 / NBRC 15346 / NCIMB 9279 / R1 / VKM B-1422) OX=243230 GN=sbcD PE=3 SV=1	1	12	12	32.2	44.968	416	0	80.402	By MS/MS	By MS/MS	22242	22481	21380	22337	18036	17588	16686	17475	111960000	57923000	54042000	25	0.184208	0.39091	0.209179	0.0809	0.0403	0.0719	+	+	+
	Q9RT46	Q9RT46	Uncharacterized protein	DR_1920	>tr|Q9RT46|Q9RT46_DEIRA Uncharacterized protein OS=Deinococcus radiodurans (strain ATCC 13939 / DSM 20539 / JCM 16871 / LMG 4051 / NBRC 15346 / NCIMB 9279 / R1 / VKM B-1422) OX=243230 GN=DR_1920 PE=4 SV=1	1	4	4	26	13.428	123	0	10.182	By MS/MS	By MS/MS	11856	10686	10490	10950	11626	10288	9913.5	10312	31347000	16284000	15063000	8	0.0733414	0.049385	0.050434	-0.1917	-0.1715	-0.1495	+	+	+
	Q9RT48	Q9RT48	Aminoglycoside acetyltransferase (6') type I	DR_1918	>tr|Q9RT48|Q9RT48_DEIRA Aminoglycoside acetyltransferase (6') type I OS=Deinococcus radiodurans (strain ATCC 13939 / DSM 20539 / JCM 16871 / LMG 4051 / NBRC 15346 / NCIMB 9279 / R1 / VKM B-1422) OX=243230 GN=DR_1918 PE=4 SV=1	1	1		4.3	15.6	141	0.029122	0.467		By MS/MS	NQ	NQ	NQ	NQ	NQ	NQ	NQ	NQ	NQ	NQ	NQ	12									+
	Q9RT49	Q9RT49	N-acetyltransferase domain-containing protein	DR_1917	>tr|Q9RT49|Q9RT49_DEIRA N-acetyltransferase domain-containing protein OS=Deinococcus radiodurans (strain ATCC 13939 / DSM 20539 / JCM 16871 / LMG 4051 / NBRC 15346 / NCIMB 9279 / R1 / VKM B-1422) OX=243230 GN=DR_1917 PE=4 SV=1	1	10	10	50.2	29.857	267	0	41.651	By MS/MS	By MS/MS	17947	18323	17245	17994	21039	21368	20143	20911	83652000	40419000	43233000	22	0.0283346	0.0112974	0.00680709	0.1449	0.0825	0.1013	+	+	+
	Q9RT50	Q9RT50	ATP-dependent DNA helicase RecG (EC 3.6.4.12)	recG DR_1916	>tr|Q9RT50|Q9RT50_DEIRA ATP-dependent DNA helicase RecG OS=Deinococcus radiodurans (strain ATCC 13939 / DSM 20539 / JCM 16871 / LMG 4051 / NBRC 15346 / NCIMB 9279 / R1 / VKM B-1422) OX=243230 GN=recG PE=3 SV=1	1	13	13	15.8	86.636	784	0	18.571	By MS/MS	By MS/MS	18627	18134	17111	16691	17489	17146	16360	16652	21906000	7187500	14719000	16	0.420177	0.8796	0.231459	0.0388	-0.0047	-0.0949	+	+	+
	Q9RT51	Q9RT51	Hydrolase_4 domain-containing protein	DR_1915	>tr|Q9RT51|Q9RT51_DEIRA Hydrolase_4 domain-containing protein OS=Deinococcus radiodurans (strain ATCC 13939 / DSM 20539 / JCM 16871 / LMG 4051 / NBRC 15346 / NCIMB 9279 / R1 / VKM B-1422) OX=243230 GN=DR_1915 PE=4 SV=1	1	12	12	37.3	40.347	373	0	101.14	By MS/MS	By MS/MS	27825	26277	25602	26845	27792	26090	25705	26907	370980000	208290000	162690000	44	0.236033	0.209805	0.0166472	-0.0564	-0.0174	0.0184	+	+	+
	Q9RT53	Q9RT53	DNA gyrase subunit A (EC 5.6.2.2)	gyrA DR_1913	>tr|Q9RT53|Q9RT53_DEIRA DNA gyrase subunit A OS=Deinococcus radiodurans (strain ATCC 13939 / DSM 20539 / JCM 16871 / LMG 4051 / NBRC 15346 / NCIMB 9279 / R1 / VKM B-1422) OX=243230 GN=gyrA PE=3 SV=1	1	51	51	60.2	89.824	812	0	253.69	By MS/MS	By MS/MS	116420	115910	108660	110740	113850	112680	105680	106380	1934400000	1037800000	896540000	159	0.0453671	0.574555	0.171859	0.0795	0.0055	-0.0454	+	+	+
	Q9RT57	Q9RT57	Lactate utilization protein C	lutC DR_1909	>sp|Q9RT57|LUTC_DEIRA Lactate utilization protein C OS=Deinococcus radiodurans (strain ATCC 13939 / DSM 20539 / JCM 16871 / LMG 4051 / NBRC 15346 / NCIMB 9279 / R1 / VKM B-1422) OX=243230 GN=lutC PE=1 SV=1	1	10	10	63.7	22.621	212	0	85.801	By MS/MS	By MS/MS	24200	24142	23312	23400	24144	24203	23159	23342	447360000	202380000	244980000	39	0.0322222	0.00646664	0.0279686	0.0985	0.0884	0.0195	+	+	+
	Q9RT58	Q9RT58	Fumarate reductase-related protein	DR_1907	>tr|Q9RT58|Q9RT58_DEIRA Fumarate reductase-related protein OS=Deinococcus radiodurans (strain ATCC 13939 / DSM 20539 / JCM 16871 / LMG 4051 / NBRC 15346 / NCIMB 9279 / R1 / VKM B-1422) OX=243230 GN=DR_1907 PE=4 SV=1	1	16	16	78.1	26.742	247	0	88.077	By MS/MS	By MS/MS	40693	42227	41408	42748	25246	26087	25197	26304	477720000	266450000	211270000	53	0.0314726	0.046317	0.00467108	0.1879	0.2095	0.2218	+	+	+	+
	Q9RT59	Q9RT59	L-lactate permease	DR_1906	>tr|Q9RT59|Q9RT59_DEIRA L-lactate permease OS=Deinococcus radiodurans (strain ATCC 13939 / DSM 20539 / JCM 16871 / LMG 4051 / NBRC 15346 / NCIMB 9279 / R1 / VKM B-1422) OX=243230 GN=DR_1906 PE=3 SV=1	1	4	4	6.9	59.684	567	0	13.321	By MS/MS	By MS/MS	9806.2	9274.2	8403.2	9354.2	7063.9	6416.8	5786.4	6725	15747000	10809000	4938000	6	0.209003	0.0207054	0.591283	-0.0958	-0.2637	-0.0177	+	+	+	+
	Q9RT60	Q9RT60	Transcriptional regulator, GntR family	DR_1905	>tr|Q9RT60|Q9RT60_DEIRA Transcriptional regulator, GntR family OS=Deinococcus radiodurans (strain ATCC 13939 / DSM 20539 / JCM 16871 / LMG 4051 / NBRC 15346 / NCIMB 9279 / R1 / VKM B-1422) OX=243230 GN=DR_1905 PE=4 SV=1	1	10	10	55.1	26.351	245	0	81.077	By MS/MS	By MS/MS	11407	10820	10745	10283	14039	13300	13135	12629	143500000	84000000	59504000	19	0.114198	0.051471	0.0150456	-0.0389	0.0274	-0.1631	+	+	+
	Q9RT62	Q9RT62	DegV domain-containing protein DR_1903	DR_1903	>sp|Q9RT62|Y1903_DEIRA DegV domain-containing protein DR_1903 OS=Deinococcus radiodurans (strain ATCC 13939 / DSM 20539 / JCM 16871 / LMG 4051 / NBRC 15346 / NCIMB 9279 / R1 / VKM B-1422) OX=243230 GN=DR_1903 PE=3 SV=1	1	9	9	40.3	30.471	288	0	47.95	By MS/MS	By MS/MS	15801	15024	14228	14735	16282	15138	14465	15067	78978000	34307000	44672000	19	0.244036	0.0753716	0.0818242	-0.0597	-0.0967	-0.0831	+	+	+
	Q9RT63	Q9RT63	ATP-dependent RecD-like DNA helicase (EC 3.6.4.12)	recD2 DR_1902	>sp|Q9RT63|RECDL_DEIRA ATP-dependent RecD-like DNA helicase OS=Deinococcus radiodurans (strain ATCC 13939 / DSM 20539 / JCM 16871 / LMG 4051 / NBRC 15346 / NCIMB 9279 / R1 / VKM B-1422) OX=243230 GN=recD2 PE=1 SV=1	1	13	13	21.4	76.43	715	0	50.459	By MS/MS	By MS/MS	20771	20337	19888	19813	24225	24194	23288	23089	46575000	29382000	17193000	24	0.0253401	0.0597138	0.311081	0.0696	0.0833	-0.0163	+	+	+
	Q9RT65	Q9RT65	Uncharacterized protein	DR_1900	>tr|Q9RT65|Q9RT65_DEIRA Uncharacterized protein OS=Deinococcus radiodurans (strain ATCC 13939 / DSM 20539 / JCM 16871 / LMG 4051 / NBRC 15346 / NCIMB 9279 / R1 / VKM B-1422) OX=243230 GN=DR_1900 PE=4 SV=1	1	2		19.3	22.5	212	0.044727	0.418	By MS/MS		1169.01	1156.64	457.349	487.662	NQ	NQ	NQ	NQ	3270.66	3270.66	NQ	22									+
	Q9RT66	Q9RT66	Uncharacterized protein	DR_1899	>tr|Q9RT66|Q9RT66_DEIRA Uncharacterized protein OS=Deinococcus radiodurans (strain ATCC 13939 / DSM 20539 / JCM 16871 / LMG 4051 / NBRC 15346 / NCIMB 9279 / R1 / VKM B-1422) OX=243230 GN=DR_1899 PE=4 SV=1	1	1	1	6	20.5	189	0.001	4.673	By MS/MS		NQ	NQ	NQ	NQ	NQ	NQ	NQ	NQ	NQ	NQ	NQ	1								+
	Q9RT67	Q9RT67	AAA domain-containing protein	DR_1898	>tr|Q9RT67|Q9RT67_DEIRA AAA domain-containing protein OS=Deinococcus radiodurans (strain ATCC 13939 / DSM 20539 / JCM 16871 / LMG 4051 / NBRC 15346 / NCIMB 9279 / R1 / VKM B-1422) OX=243230 GN=DR_1898 PE=3 SV=1	1	7	7	23.5	47.05	434	0	21.307	By MS/MS	By MS/MS	5066.5	4985.5	4918.2	5038.6	4005.3	3896.2	3965.9	3808.7	21677000	8449600	13228000	9	0.230321	0.157099	0.597	0.0427	0.138	0.0361	+	+	+
	Q9RT68	Q9RT68	Uncharacterized protein	DR_1897	>tr|Q9RT68|Q9RT68_DEIRA Uncharacterized protein OS=Deinococcus radiodurans (strain ATCC 13939 / DSM 20539 / JCM 16871 / LMG 4051 / NBRC 15346 / NCIMB 9279 / R1 / VKM B-1422) OX=243230 GN=DR_1897 PE=4 SV=1	1	7	7	52.3	14.48	132	0	30.978	By MS/MS	By MS/MS	16618	16833	15141	23393	11569	11378	9570.3	15693	48050000	25937000	22114000	15	0.296606	0.208846	0.031976	0.0935	-0.1735	0.9364	+	+	+	+
	Q9RT69	Q9RT69	Uncharacterized protein	DR_1896	>tr|Q9RT69|Q9RT69_DEIRA Uncharacterized protein OS=Deinococcus radiodurans (strain ATCC 13939 / DSM 20539 / JCM 16871 / LMG 4051 / NBRC 15346 / NCIMB 9279 / R1 / VKM B-1422) OX=243230 GN=DR_1896 PE=4 SV=1	1	3	3	37.2	10.074	94	0	4.8247	By MS/MS	By MS/MS	428.1	303.03	319.46	363.54	3100.9	2921.9	2738.8	3079.5	15510000	1090200	14419000	4	0.221195	0.272219	0.63778	-0.39944	-0.33462	-0.1001	+	+	+
	Q9RT70	Q9RT70	Alanine dehydrogenase (EC 1.4.1.1)	DR_1895	>tr|Q9RT70|Q9RT70_DEIRA Alanine dehydrogenase OS=Deinococcus radiodurans (strain ATCC 13939 / DSM 20539 / JCM 16871 / LMG 4051 / NBRC 15346 / NCIMB 9279 / R1 / VKM B-1422) OX=243230 GN=DR_1895 PE=3 SV=1	1	8	8	23.6	40.722	390	0	84.683	By MS/MS	By MS/MS	21686	22867	20998	21751	20894	22234	20268	20273	239590000	107500000	132100000	30	0.000864689	0.0374854	0.302648	0.2462	0.1092	0.0715	+	+	+	+
	Q9RT71	Q9RT71	Transcriptional regulator, AsnC family	DR_1894	>tr|Q9RT71|Q9RT71_DEIRA Transcriptional regulator, AsnC family OS=Deinococcus radiodurans (strain ATCC 13939 / DSM 20539 / JCM 16871 / LMG 4051 / NBRC 15346 / NCIMB 9279 / R1 / VKM B-1422) OX=243230 GN=DR_1894 PE=4 SV=1	1	9	9	45.1	21.983	195	0	64.416	By MS/MS	By MS/MS	13104	13030	12415	13271	15933	16353	15181	16283	127540000	68020000	59518000	21	0.0271838	0.145503	0.0508731	0.1243	0.0583	0.1501	+	+	+
	Q9RT72	Q9RT72	Peptidyl-prolyl cis-trans isomerase, cyclophilin-type	DR_1893	>tr|Q9RT72|Q9RT72_DEIRA Peptidyl-prolyl cis-trans isomerase, cyclophilin-type OS=Deinococcus radiodurans (strain ATCC 13939 / DSM 20539 / JCM 16871 / LMG 4051 / NBRC 15346 / NCIMB 9279 / R1 / VKM B-1422) OX=243230 GN=DR_1893 PE=4 SV=1	1	6	6	17.4	36.234	350	0	56.296	By MS/MS	By MS/MS	10568	9452.7	9337.7	9991.5	15993	14692	14576	14888	587270000	328060000	259200000	24	0.00807805	0.187004	0.302537	-0.1533	-0.0876	-0.0589	+	+	+
	Q9RT73	Q9RT73	Dephospho-CoA kinase (EC 2.7.1.24) (Dephosphocoenzyme A kinase)	coaE DR_1892	>sp|Q9RT73|COAE_DEIRA Dephospho-CoA kinase OS=Deinococcus radiodurans (strain ATCC 13939 / DSM 20539 / JCM 16871 / LMG 4051 / NBRC 15346 / NCIMB 9279 / R1 / VKM B-1422) OX=243230 GN=coaE PE=3 SV=1	1	8	8	53.6	22.374	207	0	25.156	By MS/MS	By MS/MS	15262	15268	14826	15690	10820	10736	10087	10436	38812000	20732000	18079000	13	0.18652	0.241464	0.275827	0.0891	0.0635	0.0966	+	+	+
	Q9RT74	Q9RT74	Tetratricopeptide repeat family protein	DR_1891	>tr|Q9RT74|Q9RT74_DEIRA Tetratricopeptide repeat family protein OS=Deinococcus radiodurans (strain ATCC 13939 / DSM 20539 / JCM 16871 / LMG 4051 / NBRC 15346 / NCIMB 9279 / R1 / VKM B-1422) OX=243230 GN=DR_1891 PE=3 SV=1	1	15	15	32.2	52.745	500	0	62.548	By MS/MS	By MS/MS	62500	53304	54586	52686	49257	40895	43507	41411	354310000	189520000	164790000	47	0.080393	0.0834888	0.000111325	-0.3448	-0.1434	-0.3362	+	+	+	+
	Q9RT75	Q9RT75	Oxidoreductase, putative	DR_1890	>tr|Q9RT75|Q9RT75_DEIRA Oxidoreductase, putative OS=Deinococcus radiodurans (strain ATCC 13939 / DSM 20539 / JCM 16871 / LMG 4051 / NBRC 15346 / NCIMB 9279 / R1 / VKM B-1422) OX=243230 GN=DR_1890 PE=4 SV=1	1	21	21	67.3	35.095	327	0	132.23	By MS/MS	By MS/MS	51272	55093	51335	54080	48751	50336	46398	49649	1112600000	645530000	467090000	78	0.0478077	0.121073	0.108352	0.2313	0.1273	0.1975	+	+	+	+
	Q9RT77	Q9RT77	Uncharacterized protein	DR_1888	>tr|Q9RT77|Q9RT77_DEIRA Uncharacterized protein OS=Deinococcus radiodurans (strain ATCC 13939 / DSM 20539 / JCM 16871 / LMG 4051 / NBRC 15346 / NCIMB 9279 / R1 / VKM B-1422) OX=243230 GN=DR_1888 PE=4 SV=1	1	2	2	14.6	22.129	199	0	8.0796	By MS/MS	By MS/MS	244.03	229.55	233.5	249.89	1744.9	1708.8	1750.4	1900.7	2896400	935510	1960900	2	0.862474	0.0955462	0.061353	-0.00696	0.13695	0.24524	+	+	+
	Q9RT78	Q9RT78	Uncharacterized protein	DR_1887	>tr|Q9RT78|Q9RT78_DEIRA Uncharacterized protein OS=Deinococcus radiodurans (strain ATCC 13939 / DSM 20539 / JCM 16871 / LMG 4051 / NBRC 15346 / NCIMB 9279 / R1 / VKM B-1422) OX=243230 GN=DR_1887 PE=4 SV=1	1	1	1	5.2	27.441	252	0	2.4065		By MS/MS	NQ	NQ	NQ	NQ	822.66	723.87	710.16	746.19	0	NQ	0	1	0.947292	0.426598	0.373972	0.0446	0.6438	0.77081	+	+	+
	Q9RT79	Q9RT79	Uncharacterized protein	DR_1886	>tr|Q9RT79|Q9RT79_DEIRA Uncharacterized protein OS=Deinococcus radiodurans (strain ATCC 13939 / DSM 20539 / JCM 16871 / LMG 4051 / NBRC 15346 / NCIMB 9279 / R1 / VKM B-1422) OX=243230 GN=DR_1886 PE=3 SV=1	1	4	4	16.2	20.775	191	0	6.1541	By MS/MS	By MS/MS	15291	14874	13953	15609	9438.2	8762.4	7794.1	8882.9	16031000	10050000	5981400	7	0.707269	0.174519	0.529849	-0.0308	-0.1698	0.0577	+	+	+
	Q9RT80	Q9RT80	Uncharacterized protein	DR_1885	>tr|Q9RT80|Q9RT80_DEIRA Uncharacterized protein OS=Deinococcus radiodurans (strain ATCC 13939 / DSM 20539 / JCM 16871 / LMG 4051 / NBRC 15346 / NCIMB 9279 / R1 / VKM B-1422) OX=243230 GN=DR_1885 PE=1 SV=1	1	7	7	33.1	18.115	178	0	25.05	By MS/MS	By MS/MS	26162	11086	13629	11753	26672	10340	12982	11138	90870000	45874000	44996000	16	0.00257844	0.0262135	0.0141394	-2.2206	-1.5719	-2.0426	+	+	+	+
	Q9RT81	Q9RT81	Transcriptional regulator	DR_1884	>tr|Q9RT81|Q9RT81_DEIRA Transcriptional regulator OS=Deinococcus radiodurans (strain ATCC 13939 / DSM 20539 / JCM 16871 / LMG 4051 / NBRC 15346 / NCIMB 9279 / R1 / VKM B-1422) OX=243230 GN=DR_1884 PE=4 SV=1	1	7	7	24.2	41.792	385	0	22.675	By MS/MS	By MS/MS	6424.4	6838.5	5264.8	5383	4449.1	4436.7	4037	4281.9	55795000	39881000	15914000	13	0.428022	0.136441	0.35602	0.1697	-0.1844	-0.1596	+	+	+
	Q9RT82	Q9RT82	MOSC domain-containing protein	DR_1883	>tr|Q9RT82|Q9RT82_DEIRA MOSC domain-containing protein OS=Deinococcus radiodurans (strain ATCC 13939 / DSM 20539 / JCM 16871 / LMG 4051 / NBRC 15346 / NCIMB 9279 / R1 / VKM B-1422) OX=243230 GN=DR_1883 PE=4 SV=1	1	10	10	45.6	24.622	226	0	44.143	By MS/MS	By MS/MS	14906	14616	14339	14911	16888	17402	16488	17314	117170000	60311000	56860000	20	0.103335	0.156723	0.132393	0.1108	0.1089	0.138	+	+	+
	Q9RT86	Q9RT86	Uncharacterized protein	DR_1879	>tr|Q9RT86|Q9RT86_DEIRA Uncharacterized protein OS=Deinococcus radiodurans (strain ATCC 13939 / DSM 20539 / JCM 16871 / LMG 4051 / NBRC 15346 / NCIMB 9279 / R1 / VKM B-1422) OX=243230 GN=DR_1879 PE=4 SV=1	1	1		4	24.9	226	0.194152	0.308	By MS/MS	By MS/MS	NQ	NQ	NQ	NQ	NQ	NQ	NQ	NQ	NQ	NQ	NQ	10									+
	Q9RT87	Q9RT87	Inosine-5'-monophosphate dehydrogenase (IMP dehydrogenase) (IMPD) (IMPDH) (EC 1.1.1.205)	guaB DR_1878	>tr|Q9RT87|Q9RT87_DEIRA Inosine-5-monophosphate dehydrogenase OS=Deinococcus radiodurans (strain ATCC 13939 / DSM 20539 / JCM 16871 / LMG 4051 / NBRC 15346 / NCIMB 9279 / R1 / VKM B-1422) OX=243230 GN=guaB PE=3 SV=1	1	31	31	70	53.141	500	0	270.8	By MS/MS	By MS/MS	87375	90079	84490	87174	92296	91549	85410	89670	2282400000	1276700000	1005700000	144	0.100643	0.357848	0.291122	0.1278	0.0479	0.0664	+	+	+
	Q9RT88	Q9RT88	Mrr_cat domain-containing protein	DR_1877	>tr|Q9RT88|Q9RT88_DEIRA Mrr_cat domain-containing protein OS=Deinococcus radiodurans (strain ATCC 13939 / DSM 20539 / JCM 16871 / LMG 4051 / NBRC 15346 / NCIMB 9279 / R1 / VKM B-1422) OX=243230 GN=DR_1877 PE=4 SV=1	1	1	1	2.6	24	235	0.007	2.358	By MS/MS		NQ	NQ	NQ	NQ	NQ	NQ	NQ	NQ	NQ	NQ	NQ	1								+	+
	Q9RT91	Q9RT91	GMP synthase [glutamine-hydrolyzing] (EC 6.3.5.2) (GMP synthetase) (Glutamine amidotransferase)	guaA DR_1874	>sp|Q9RT91|GUAA_DEIRA GMP synthase [glutamine-hydrolyzing] OS=Deinococcus radiodurans (strain ATCC 13939 / DSM 20539 / JCM 16871 / LMG 4051 / NBRC 15346 / NCIMB 9279 / R1 / VKM B-1422) OX=243230 GN=guaA PE=3 SV=1	1	28	28	67.2	55.512	506	0	178.12	By MS/MS	By MS/MS	70864	72242	68363	71648	63919	64427	60599	64244	1396800000	722340000	674510000	131	0.0509952	0.0309713	0.0401778	0.1333	0.0752	0.1265	+	+	+
	Q9RT92	Q9RT92	Uncharacterized protein	DR_1873	>tr|Q9RT92|Q9RT92_DEIRA Uncharacterized protein OS=Deinococcus radiodurans (strain ATCC 13939 / DSM 20539 / JCM 16871 / LMG 4051 / NBRC 15346 / NCIMB 9279 / R1 / VKM B-1422) OX=243230 GN=DR_1873 PE=4 SV=1	1	4	4	5.2	67.024	637	0	9.5986	By MS/MS	By MS/MS	4684.7	4315	4297.5	4249.9	17292	15601	14657	15113	5480900	2679100	2801800	8	0.180968	0.176571	0.146951	-0.1384	-0.1302	-0.1906	+	+	+
	Q9RT93	Q9RT93	Uncharacterized protein	DR_1872	>tr|Q9RT93|Q9RT93_DEIRA Uncharacterized protein OS=Deinococcus radiodurans (strain ATCC 13939 / DSM 20539 / JCM 16871 / LMG 4051 / NBRC 15346 / NCIMB 9279 / R1 / VKM B-1422) OX=243230 GN=DR_1872 PE=4 SV=1	1	4	4	65.8	8.3483	73	0	37.991	By MS/MS	By MS/MS	5068.4	5660.2	5210.6	5654.3	6780.5	7298.4	7133.3	7617.1	57739000	33789000	23950000	10	0.101872	0.0759281	0.0233485	0.3339	0.2911	0.3962	+	+	+	+
	Q9RT94	Q9RT94	Chloromuconate cycloisomerase, putative	DR_1871	>tr|Q9RT94|Q9RT94_DEIRA Chloromuconate cycloisomerase, putative OS=Deinococcus radiodurans (strain ATCC 13939 / DSM 20539 / JCM 16871 / LMG 4051 / NBRC 15346 / NCIMB 9279 / R1 / VKM B-1422) OX=243230 GN=DR_1871 PE=4 SV=1	1	9	9	34.1	42.798	396	0	23.428	By MS/MS	By MS/MS	12839	13129	12387	12527	10730	10300	10101	10479	51527000	28751000	22776000	18	0.464259	0.218112	0.334817	0.0739	0.0659	0.0441	+	+	+
	Q9RT95	Q9RT95	Uncharacterized protein	DR_1870	>tr|Q9RT95|Q9RT95_DEIRA Uncharacterized protein OS=Deinococcus radiodurans (strain ATCC 13939 / DSM 20539 / JCM 16871 / LMG 4051 / NBRC 15346 / NCIMB 9279 / R1 / VKM B-1422) OX=243230 GN=DR_1870 PE=4 SV=1	1	6	6	26.1	30.266	284	0	31.533	By MS/MS	By MS/MS	6254.4	5948.6	5512.6	5953.8	6422.7	6257.8	5977.9	6029.8	21896000	12414000	9482100	9	0.94773	0.384187	0.505542	0.0014	-0.0626	-0.0397	+	+	+
	Q9RT96	Q9RT96	Polyferredoxin, putative	DR_1869	>tr|Q9RT96|Q9RT96_DEIRA Polyferredoxin, putative OS=Deinococcus radiodurans (strain ATCC 13939 / DSM 20539 / JCM 16871 / LMG 4051 / NBRC 15346 / NCIMB 9279 / R1 / VKM B-1422) OX=243230 GN=DR_1869 PE=4 SV=1	1	3	3	13.5	35.843	334	0	2.4545	By MS/MS	By MS/MS	434.95	396.08	464.8	469.54	465.69	429.86	388.67	454.88	5999800	2632400	3367400	3	0.500855	0.881988	0.339253	-0.12454	0.041	0.17334	+	+	+
	Q9RT97	Q9RT97	Penicillin-binding protein 2	DR_1868	>tr|Q9RT97|Q9RT97_DEIRA Penicillin-binding protein 2 OS=Deinococcus radiodurans (strain ATCC 13939 / DSM 20539 / JCM 16871 / LMG 4051 / NBRC 15346 / NCIMB 9279 / R1 / VKM B-1422) OX=243230 GN=DR_1868 PE=4 SV=1	1	11	11	38.9	46.395	437	0	52.656	By MS/MS	By MS/MS	13952	13165	12950	13214	20739	20298	19987	20139	67790000	43984000	23806000	19	0.959195	0.266486	0.994867	-0.0016	0.0487	-0.0002	+	+	+
	Q9RT98	Q9RT98	Uncharacterized protein	DR_1867	>tr|Q9RT98|Q9RT98_DEIRA Uncharacterized protein OS=Deinococcus radiodurans (strain ATCC 13939 / DSM 20539 / JCM 16871 / LMG 4051 / NBRC 15346 / NCIMB 9279 / R1 / VKM B-1422) OX=243230 GN=DR_1867 PE=4 SV=1	1	3	3	20.8	13.785	120	0	11.245	By MS/MS	By MS/MS	8206.1	7905.4	7368	8204.8	2720.6	2770.8	2524.6	2648.9	43172000	21977000	21195000	5	0.213898	0.365487	0.463038	0.0758	-0.0437	0.0706	+	+	+
	Q9RT99	Q9RT99	Ribosomal RNA small subunit methyltransferase H (EC 2.1.1.199) (16S rRNA m(4)C1402 methyltransferase) (rRNA (cytosine-N(4)-)-methyltransferase RsmH)	rsmH mraW DR_1866	>sp|Q9RT99|RSMH_DEIRA Ribosomal RNA small subunit methyltransferase H OS=Deinococcus radiodurans (strain ATCC 13939 / DSM 20539 / JCM 16871 / LMG 4051 / NBRC 15346 / NCIMB 9279 / R1 / VKM B-1422) OX=243230 GN=rsmH PE=3 SV=1	1	8	8	30.1	33.443	312	0	58.134	By MS/MS	By MS/MS	17410	18184	16745	17046	20109	20561	19623	19986	224220000	109850000	114370000	28	0.12605	0.0778033	0.114888	0.1817	0.1089	0.0717	+	+	+
	Q9RTA0	Q9RTA0	Transcriptional regulator MraZ	mraZ DR_1865	>sp|Q9RTA0|MRAZ_DEIRA Transcriptional regulator MraZ OS=Deinococcus radiodurans (strain ATCC 13939 / DSM 20539 / JCM 16871 / LMG 4051 / NBRC 15346 / NCIMB 9279 / R1 / VKM B-1422) OX=243230 GN=mraZ PE=3 SV=1	1	7	7	64.1	15.734	142	0	30.105	By MS/MS	By MS/MS	8506.6	8338.9	7831.8	8771.5	11919	11722	11032	12132	70350000	41757000	28593000	17	0.0143054	0.327266	0.0311907	0.0513	-0.0159	0.1678	+	+	+
	Q9RTA1	Q9RTA1	Uncharacterized protein	DR_1864	>tr|Q9RTA1|Q9RTA1_DEIRA Uncharacterized protein OS=Deinococcus radiodurans (strain ATCC 13939 / DSM 20539 / JCM 16871 / LMG 4051 / NBRC 15346 / NCIMB 9279 / R1 / VKM B-1422) OX=243230 GN=DR_1864 PE=3 SV=1	1	2	2	13.7	12.122	117	0	21.845	By MS/MS	By MS/MS	2646.8	2504.4	2362.6	2455.7	4073.2	4292.5	3782.5	3946.3	37646000	20754000	16892000	8	0.406346	0.544689	0.692394	0.0945	-0.0511	-0.0309	+	+	+
	Q9RTA2	Q9RTA2	Pilin biogenesis protein	DR_1863	>tr|Q9RTA2|Q9RTA2_DEIRA Pilin biogenesis protein OS=Deinococcus radiodurans (strain ATCC 13939 / DSM 20539 / JCM 16871 / LMG 4051 / NBRC 15346 / NCIMB 9279 / R1 / VKM B-1422) OX=243230 GN=DR_1863 PE=3 SV=1	1	9	9	21.9	44.323	406	0	48.344	By MS/MS	By MS/MS	17666	15328	13127	14878	13581	12264	11166	12393	24721000	9096200	15625000	13	0.124486	0.034525	0.124094	-0.2138	-0.4399	-0.229	+	+	+	+
	Q9RTA3	Q9RTA3	SUA5-related protein	DR_1862	>tr|Q9RTA3|Q9RTA3_DEIRA SUA5-related protein OS=Deinococcus radiodurans (strain ATCC 13939 / DSM 20539 / JCM 16871 / LMG 4051 / NBRC 15346 / NCIMB 9279 / R1 / VKM B-1422) OX=243230 GN=DR_1862 PE=4 SV=1	1	1	1	4.3	23.259	230	0.0076445	1.1122	By MS/MS		2378.6	2216.7	2419.7	2353.3	NQ	NQ	NQ	NQ	1253700	1253700	NQ	1	0.420901	0.513377	0.234346	0.2417	0.1817	0.2848	+	+	+
	Q9RTA4	Q9RTA4	Uncharacterized protein	DR_1861	>tr|Q9RTA4|Q9RTA4_DEIRA Uncharacterized protein OS=Deinococcus radiodurans (strain ATCC 13939 / DSM 20539 / JCM 16871 / LMG 4051 / NBRC 15346 / NCIMB 9279 / R1 / VKM B-1422) OX=243230 GN=DR_1861 PE=4 SV=1	1	2	2	12.1	18.785	182	0	3.8944	By MS/MS	By MS/MS	3633	3674	3808.3	3950	3930.3	3970	3882.2	3939.1	4079900	2916700	1163200	3	0.141315	0.053674	0.105208	0.1259	0.2285	0.2088	+	+	+
	Q9RTA7	Q9RTA7	Probable membrane transporter protein	DR_1858	>tr|Q9RTA7|Q9RTA7_DEIRA Probable membrane transporter protein OS=Deinococcus radiodurans (strain ATCC 13939 / DSM 20539 / JCM 16871 / LMG 4051 / NBRC 15346 / NCIMB 9279 / R1 / VKM B-1422) OX=243230 GN=DR_1858 PE=3 SV=1	1	1		3.6	26.2	250	0.344628	0.271	By MS/MS	By MS/MS	NQ	NQ	NQ	NQ	NQ	NQ	NQ	NQ	NQ	NQ	NQ	5									+
	Q9RTA8	Q9RTA8	Organic hydroperoxide resistance protein	DR_1857	>tr|Q9RTA8|Q9RTA8_DEIRA Organic hydroperoxide resistance protein OS=Deinococcus radiodurans (strain ATCC 13939 / DSM 20539 / JCM 16871 / LMG 4051 / NBRC 15346 / NCIMB 9279 / R1 / VKM B-1422) OX=243230 GN=DR_1857 PE=1 SV=1	1	5	5	39.6	14.53	139	0	45.469	By MS/MS	By MS/MS	13177	13845	12683	13791	11369	12022	10773	11866	843560000	473150000	370410000	29	0.00544438	0.130608	0.0076826	0.2336	0.0716	0.2193	+	+	+	+
	Q9RTA9	Q9RTA9	Glutamyl-tRNA(Gln) amidotransferase subunit A (Glu-ADT subunit A) (EC 6.3.5.7)	gatA DR_1856	>sp|Q9RTA9|GATA_DEIRA Glutamyl-tRNA(Gln) amidotransferase subunit A OS=Deinococcus radiodurans (strain ATCC 13939 / DSM 20539 / JCM 16871 / LMG 4051 / NBRC 15346 / NCIMB 9279 / R1 / VKM B-1422) OX=243230 GN=gatA PE=3 SV=1	1	21	21	61.8	49.889	482	0	206.06	By MS/MS	By MS/MS	51306	50433	48801	50897	45447	45357	43333	45257	1272600000	658560000	614070000	92	0.075555	0.0664197	0.0315084	0.0738	0.0643	0.0903	+	+	+
	Q9RTB0	Q9RTB0	Competence protein ComEA-related protein	DR_1855	>tr|Q9RTB0|Q9RTB0_DEIRA Competence protein ComEA-related protein OS=Deinococcus radiodurans (strain ATCC 13939 / DSM 20539 / JCM 16871 / LMG 4051 / NBRC 15346 / NCIMB 9279 / R1 / VKM B-1422) OX=243230 GN=DR_1855 PE=4 SV=1	1	1	1	6	13.3	126	0.071	0.7	By MS/MS		NQ	NQ	NQ	NQ	NQ	NQ	NQ	NQ	NQ	NQ	NQ	1								+
	Q9RTB3	Q9RTB3	Uncharacterized protein	DR_1852	>tr|Q9RTB3|Q9RTB3_DEIRA Uncharacterized protein OS=Deinococcus radiodurans (strain ATCC 13939 / DSM 20539 / JCM 16871 / LMG 4051 / NBRC 15346 / NCIMB 9279 / R1 / VKM B-1422) OX=243230 GN=DR_1852 PE=3 SV=1	1	10	10	49.3	38.671	369	0	118.59	By MS/MS	By MS/MS	15107	16233	15314	16247	24263	25454	24624	25900	444540000	227770000	216770000	42	0.0495012	0.0123228	0.00585104	0.2516	0.2264	0.2833	+	+	+	+
	Q9RTB4	Q9RTB4	Non-specific serine/threonine protein kinase (EC 2.7.11.1)	DR_1851	>tr|Q9RTB4|Q9RTB4_DEIRA Non-specific serine/threonine protein kinase OS=Deinococcus radiodurans (strain ATCC 13939 / DSM 20539 / JCM 16871 / LMG 4051 / NBRC 15346 / NCIMB 9279 / R1 / VKM B-1422) OX=243230 GN=DR_1851 PE=4 SV=1	1	1	1	6.6	27.5	251	0.008	2.241	By MS/MS	By MS/MS	894.543	850.764	343.475	333.429	1948.78	1779.03	1768.22	1800.68	9718.93	2422.21	7296.72	1	0.907275	0.639322	0.644175	-0.0306852	-0.228965	-0.231462		+	+
	Q9RTB6	Q9RTB6	Peptide methionine sulfoxide reductase MsrA (Protein-methionine-S-oxide reductase) (EC 1.8.4.11) (Peptide-methionine (S)-S-oxide reductase) (Peptide Met(O) reductase)	msrA DR_1849	>sp|Q9RTB6|MSRA_DEIRA Peptide methionine sulfoxide reductase MsrA OS=Deinococcus radiodurans (strain ATCC 13939 / DSM 20539 / JCM 16871 / LMG 4051 / NBRC 15346 / NCIMB 9279 / R1 / VKM B-1422) OX=243230 GN=msrA PE=3 SV=1	1	5	5	35.9	22.747	206	0	42.403	By MS/MS	By MS/MS	3749.9	4146.9	3737.3	4057.4	3555.5	3893.5	3493.8	4016.3	111370000	59520000	51854000	10	0.052735	0.059909	0.0725852	0.3444	0.1633	0.363	+	+	+
	Q9RTB7	Q9RTB7	1,4-alpha-glucan branching enzyme GlgB (EC 2.4.1.18) (1,4-alpha-D-glucan:1,4-alpha-D-glucan 6-glucosyl-transferase) (Alpha-(1->4)-glucan branching enzyme) (Glycogen branching enzyme) (BE)	glgB DR_1848	>sp|Q9RTB7|GLGB_DEIRA 1,4-alpha-glucan branching enzyme GlgB OS=Deinococcus radiodurans (strain ATCC 13939 / DSM 20539 / JCM 16871 / LMG 4051 / NBRC 15346 / NCIMB 9279 / R1 / VKM B-1422) OX=243230 GN=glgB PE=3 SV=1	1	17	17	28.8	80.005	705	0	59.127	By MS/MS	By MS/MS	18883	18842	18006	17394	19208	18714	17541	17416	302370000	153230000	149140000	39	0.179877	0.758286	0.105806	0.0624	0.0126	-0.125	+	+	+
	Q9RTB9	Q9RTB9	PadR domain-containing protein	DR_1846	>tr|Q9RTB9|Q9RTB9_DEIRA PadR domain-containing protein OS=Deinococcus radiodurans (strain ATCC 13939 / DSM 20539 / JCM 16871 / LMG 4051 / NBRC 15346 / NCIMB 9279 / R1 / VKM B-1422) OX=243230 GN=DR_1846 PE=4 SV=1	1	1		7.7	11.8	104	0.210194	0.308		By MS/MS	NQ	NQ	NQ	NQ	NQ	NQ	NQ	NQ	NQ	NQ	NQ	6									+
	Q9RTC1	Q9RTC1	N-acetyltransferase domain-containing protein	DR_1844	>tr|Q9RTC1|Q9RTC1_DEIRA N-acetyltransferase domain-containing protein OS=Deinococcus radiodurans (strain ATCC 13939 / DSM 20539 / JCM 16871 / LMG 4051 / NBRC 15346 / NCIMB 9279 / R1 / VKM B-1422) OX=243230 GN=DR_1844 PE=4 SV=1	1	3	3	24.7	10.142	93	0	5.4792	By MS/MS	By MS/MS	4922.7	5267.9	5049.1	5793.9	4301.2	4549.5	4250.8	4881	60484000	33381000	27103000	6	0.0517166	0.0218648	0.00385826	0.2574	0.2064	0.4771	+	+	+	+
	Q9RTC2	Q9RTC2	Peptide ABC transporter, putative	DR_1843	>tr|Q9RTC2|Q9RTC2_DEIRA Peptide ABC transporter, putative OS=Deinococcus radiodurans (strain ATCC 13939 / DSM 20539 / JCM 16871 / LMG 4051 / NBRC 15346 / NCIMB 9279 / R1 / VKM B-1422) OX=243230 GN=DR_1843 PE=4 SV=1	1	8	8	49.1	30.029	283	0	69.144	By MS/MS	By MS/MS	7723.7	7438	7229.3	7215.1	12527	12328	12220	12557	192620000	97191000	95425000	21	0.557552	0.254273	0.703009	0.0308	0.0757	0.0272	+	+	+
	Q9RTC3	Q9RTC3	Uncharacterized protein	DR_1842	>tr|Q9RTC3|Q9RTC3_DEIRA Uncharacterized protein OS=Deinococcus radiodurans (strain ATCC 13939 / DSM 20539 / JCM 16871 / LMG 4051 / NBRC 15346 / NCIMB 9279 / R1 / VKM B-1422) OX=243230 GN=DR_1842 PE=4 SV=1	1	4	4	30.4	14.181	138	0	17.929	By MS/MS	By MS/MS	8134.1	6849.4	6528.9	6966.2	15980	13914	13864	14435	60027000	29491000	30536000	10	0.0364761	0.0544144	0.059809	-0.2996	-0.2725	-0.2219	+	+	+	+
	Q9RTC4	Q9RTC4	Uncharacterized protein	DR_1841	>tr|Q9RTC4|Q9RTC4_DEIRA Uncharacterized protein OS=Deinococcus radiodurans (strain ATCC 13939 / DSM 20539 / JCM 16871 / LMG 4051 / NBRC 15346 / NCIMB 9279 / R1 / VKM B-1422) OX=243230 GN=DR_1841 PE=4 SV=1	1	2	2	10.6	16.435	151	0	12.463	By MS/MS	By MS/MS	5374.6	5170.3	4521.3	5251.3	5230	4850	4424.8	4951.1	16294000	3408000	12886000	4	0.42022	0.0172109	0.881455	-0.0491	-0.247	0.0051	+	+	+	+
	Q9RTC6	Q9RTC6	Peptidyl-prolyl cis-trans isomerase (EC 5.2.1.8)	DR_1839	>tr|Q9RTC6|Q9RTC6_DEIRA Peptidyl-prolyl cis-trans isomerase OS=Deinococcus radiodurans (strain ATCC 13939 / DSM 20539 / JCM 16871 / LMG 4051 / NBRC 15346 / NCIMB 9279 / R1 / VKM B-1422) OX=243230 GN=DR_1839 PE=3 SV=1	1	4	4	39.5	16.59	152	0	19.681	By MS/MS	By MS/MS	11939	12561	12099	13547	8117.8	8306.6	7537.3	8341.7	70981000	40320000	30660000	13	0.177754	0.308117	0.0745825	0.1924	0.1087	0.3004	+	+	+
	Q9RTC7	Q9RTC7	GTP pyrophosphokinase	DR_1838	>tr|Q9RTC7|Q9RTC7_DEIRA GTP pyrophosphokinase OS=Deinococcus radiodurans (strain ATCC 13939 / DSM 20539 / JCM 16871 / LMG 4051 / NBRC 15346 / NCIMB 9279 / R1 / VKM B-1422) OX=243230 GN=DR_1838 PE=3 SV=1	1	30	30	37.1	88.464	787	0	104.41	By MS/MS	By MS/MS	57848	56171	54113	54115	64932	64082	60409	61728	237140000	113830000	123320000	59	0.12842	0.568292	0.0902708	0.0438	0.0112	-0.0446	+	+	+
	Q9RTC8	Q9RTC8	Uncharacterized protein	DR_1837	>tr|Q9RTC8|Q9RTC8_DEIRA Uncharacterized protein OS=Deinococcus radiodurans (strain ATCC 13939 / DSM 20539 / JCM 16871 / LMG 4051 / NBRC 15346 / NCIMB 9279 / R1 / VKM B-1422) OX=243230 GN=DR_1837 PE=4 SV=1	1	1	1	6.7	28.076	255	0	4.4324	By MS/MS		497.41	564.78	535.44	451.16	NQ	NQ	NQ	NQ	2913400	2913400	NQ	1	0.235737	0.208116	0.415088	0.54861	0.70159	0.47356	+	+	+
	Q9RTC9	Q9RTC9	Signal recognition particle protein (Fifty-four homolog)	ffh DR_1836	>tr|Q9RTC9|Q9RTC9_DEIRA Signal recognition particle protein OS=Deinococcus radiodurans (strain ATCC 13939 / DSM 20539 / JCM 16871 / LMG 4051 / NBRC 15346 / NCIMB 9279 / R1 / VKM B-1422) OX=243230 GN=ffh PE=3 SV=1	1	29	29	68.6	49.236	452	0	212.44	By MS/MS	By MS/MS	92172	95039	90740	92300	82467	83081	77753	81828	995030000	614710000	380310000	100	0.0389513	0.125802	0.0928131	0.1481	0.0957	0.0981	+	+	+
	Q9RTD0	Q9RTD0	Phospho-N-acetylmuramoyl-pentapeptide-transferase (EC 2.7.8.13) (UDP-MurNAc-pentapeptide phosphotransferase)	mraY DR_1835	>sp|Q9RTD0|MRAY_DEIRA Phospho-N-acetylmuramoyl-pentapeptide-transferase OS=Deinococcus radiodurans (strain ATCC 13939 / DSM 20539 / JCM 16871 / LMG 4051 / NBRC 15346 / NCIMB 9279 / R1 / VKM B-1422) OX=243230 GN=mraY PE=3 SV=1	1	1	1	4.15	33.4	312	0.002	4.182	By MS/MS	By MS/MS	6710.02	6667.8	4826.51	5004.65	2632.84	2522.66	2429.65	2543.17	33337.3	23209	10128.3	1	0.974297	0.760366	0.805432	-0.0106536	-0.0889859	-0.0711999		+	+
	Q9RTD1	Q9RTD1	Methyltrans_SAM domain-containing protein	DR_1834	>tr|Q9RTD1|Q9RTD1_DEIRA Methyltrans_SAM domain-containing protein OS=Deinococcus radiodurans (strain ATCC 13939 / DSM 20539 / JCM 16871 / LMG 4051 / NBRC 15346 / NCIMB 9279 / R1 / VKM B-1422) OX=243230 GN=DR_1834 PE=4 SV=1	1	1	1	2.8	34.006	319	0.0076409	1.1121	By MS/MS	By MS/MS	1346.3	1341.6	1286.1	1424.8	2053.5	1857.8	1802.6	1883.8	307740	0	307740	2	0.806394	0.794987	0.645732	-0.0328	-0.0346	0.0707	+	+	+
	Q9RTD2	Q9RTD2	Uncharacterized protein	DR_1833	>tr|Q9RTD2|Q9RTD2_DEIRA Uncharacterized protein OS=Deinococcus radiodurans (strain ATCC 13939 / DSM 20539 / JCM 16871 / LMG 4051 / NBRC 15346 / NCIMB 9279 / R1 / VKM B-1422) OX=243230 GN=DR_1833 PE=4 SV=1	1	1	1	11	15.6	144	0.078	0.641	By MS/MS		NQ	NQ	NQ	NQ	NQ	NQ	NQ	NQ	NQ	NQ	NQ	1								+
	Q9RTD3	Q9RTD3	Colicin_immun domain-containing protein	DR_1832	>tr|Q9RTD3|Q9RTD3_DEIRA Colicin_immun domain-containing protein OS=Deinococcus radiodurans (strain ATCC 13939 / DSM 20539 / JCM 16871 / LMG 4051 / NBRC 15346 / NCIMB 9279 / R1 / VKM B-1422) OX=243230 GN=DR_1832 PE=4 SV=1	1	10	10	58.8	23.7	211	0	61.348	By MS/MS	By MS/MS	15976	16345	15978	17000	27660	28816	27842	29894	658010000	338530000	319480000	32	0.0240626	0.0192829	0.00202997	0.1801	0.1983	0.2852	+	+	+	+
	Q9RTD4	Q9RTD4	Uncharacterized protein	DR_1831	>tr|Q9RTD4|Q9RTD4_DEIRA Uncharacterized protein OS=Deinococcus radiodurans (strain ATCC 13939 / DSM 20539 / JCM 16871 / LMG 4051 / NBRC 15346 / NCIMB 9279 / R1 / VKM B-1422) OX=243230 GN=DR_1831 PE=4 SV=1	1	10	10	43	32.147	291	0	65.778	By MS/MS	By MS/MS	21400	21686	20500	21183	20520	20736	19628	20440	109020000	49890000	59125000	26	0.0787751	0.00291249	0.0106408	0.129	0.0775	0.088	+	+	+
	Q9RTD5	Q9RTD5	Uncharacterized protein	DR_1830	>tr|Q9RTD5|Q9RTD5_DEIRA Uncharacterized protein OS=Deinococcus radiodurans (strain ATCC 13939 / DSM 20539 / JCM 16871 / LMG 4051 / NBRC 15346 / NCIMB 9279 / R1 / VKM B-1422) OX=243230 GN=DR_1830 PE=4 SV=1	1	2	2	20.9	15.432	139	0	12.721	By MS/MS	By MS/MS	1289	1239.8	1159.1	1224.1	235.36	204.01	203.45	189.82	6397100	6397100	0	3	0.308499	0.27752	0.283639	-0.12936	-0.13172	-0.22743	+	+	+
	Q9RTD6	Q9RTD6	HAMP domain-containing protein	DR_1829	>tr|Q9RTD6|Q9RTD6_DEIRA HAMP domain-containing protein OS=Deinococcus radiodurans (strain ATCC 13939 / DSM 20539 / JCM 16871 / LMG 4051 / NBRC 15346 / NCIMB 9279 / R1 / VKM B-1422) OX=243230 GN=DR_1829 PE=4 SV=1	1	13	13	29.3	55.835	533	0	85.664	By MS/MS	By MS/MS	29006	28929	26842	27881	28866	28964	27542	28644	160520000	90177000	70344000	28	0.0957359	0.369568	0.235304	0.0997	0.0309	0.0468	+	+	+
	Q9RTD7	Q9RTD7	Uncharacterized protein	DR_1828	>tr|Q9RTD7|Q9RTD7_DEIRA Uncharacterized protein OS=Deinococcus radiodurans (strain ATCC 13939 / DSM 20539 / JCM 16871 / LMG 4051 / NBRC 15346 / NCIMB 9279 / R1 / VKM B-1422) OX=243230 GN=DR_1828 PE=4 SV=1	1	3	2	12.8	33.355	320	0	5.9005	By MS/MS	By MS/MS	2188.4	1333.9	1682.4	1449.4	2575.6	1768.9	2026.8	1814.5	6170100	4994800	1175300	3	0.00883524	0.0216764	0.0310686	-1.0175	-0.4559	-0.8723	+	+	+	+
	Q9RTD8	Q9RTD8	Glutamate 5-kinase (EC 2.7.2.11) (Gamma-glutamyl kinase) (GK)	proB DR_1827	>sp|Q9RTD8|PROB_DEIRA Glutamate 5-kinase OS=Deinococcus radiodurans (strain ATCC 13939 / DSM 20539 / JCM 16871 / LMG 4051 / NBRC 15346 / NCIMB 9279 / R1 / VKM B-1422) OX=243230 GN=proB PE=3 SV=1	1	12	12	38.3	39.262	363	0	57.038	By MS/MS	By MS/MS	23420	23825	22355	23586	17629	17621	16792	17645	135120000	57664000	77461000	21	0.148009	0.0110211	0.00237401	0.1193	0.0673	0.116	+	+	+
	Q9RTD9	Q9RTD9	Gamma-glutamyl phosphate reductase (GPR) (EC 1.2.1.41) (Glutamate-5-semialdehyde dehydrogenase) (Glutamyl-gamma-semialdehyde dehydrogenase) (GSA dehydrogenase)	proA DR_1826	>sp|Q9RTD9|PROA_DEIRA Gamma-glutamyl phosphate reductase OS=Deinococcus radiodurans (strain ATCC 13939 / DSM 20539 / JCM 16871 / LMG 4051 / NBRC 15346 / NCIMB 9279 / R1 / VKM B-1422) OX=243230 GN=proA PE=3 SV=1	1	18	18	50.7	45.232	432	0	108.36	By MS/MS	By MS/MS	41261	41930	40496	41303	23621	23320	21707	22346	298080000	148170000	149910000	49	0.206043	0.359279	0.504814	0.1047	0.0617	0.04	+	+	+
	Q9RTE0	Q9RTE0	Protein-export membrane protein SecG	DR_1825	>tr|Q9RTE0|Q9RTE0_DEIRA Protein-export membrane protein SecG OS=Deinococcus radiodurans (strain ATCC 13939 / DSM 20539 / JCM 16871 / LMG 4051 / NBRC 15346 / NCIMB 9279 / R1 / VKM B-1422) OX=243230 GN=DR_1825 PE=3 SV=1	1	1	1	8.7	9.6898	92	0	2.1258	By MS/MS	By MS/MS	3502.2	3597.6	3159.3	3451.7	4036	3967.4	4122.8	3829.3	19112000	13923000	5189100	2	0.398755	0.640877	0.841067	0.108	0.0927	0.0168	+	+
	Q9RTE1	Q9RTE1	Glucose-1-phosphate adenylyltransferase	DR_1824	>tr|Q9RTE1|Q9RTE1_DEIRA Glucose-1-phosphate adenylyltransferase OS=Deinococcus radiodurans (strain ATCC 13939 / DSM 20539 / JCM 16871 / LMG 4051 / NBRC 15346 / NCIMB 9279 / R1 / VKM B-1422) OX=243230 GN=DR_1824 PE=3 SV=1	1	10	10	35.1	47.099	444	0	54.948	By MS/MS	By MS/MS	16648	16446	15631	16469	14112	13596	12722	13782	69542000	34741000	34801000	22	0.350797	0.528902	0.179874	0.0357	-0.023	0.0622	+	+	+
	Q9RTE2	Q9RTE2	Lactamase_B domain-containing protein	DR_1823	>tr|Q9RTE2|Q9RTE2_DEIRA Lactamase_B domain-containing protein OS=Deinococcus radiodurans (strain ATCC 13939 / DSM 20539 / JCM 16871 / LMG 4051 / NBRC 15346 / NCIMB 9279 / R1 / VKM B-1422) OX=243230 GN=DR_1823 PE=4 SV=1	1	11	11	42.7	28.559	253	0	66.752	By MS/MS	By MS/MS	22873	23634	22356	23083	24241	24580	23652	23903	454120000	262840000	191270000	46	0.0372404	0.0175892	0.0541658	0.1576	0.1285	0.0985	+	+	+
	Q9RTE3	Q9RTE3	Multifunctional fusion protein [Includes: Protein translocase subunit SecD; Protein-export membrane protein SecF]	secD secF DR_1822	>tr|Q9RTE3|Q9RTE3_DEIRA Multifunctional fusion protein OS=Deinococcus radiodurans (strain ATCC 13939 / DSM 20539 / JCM 16871 / LMG 4051 / NBRC 15346 / NCIMB 9279 / R1 / VKM B-1422) OX=243230 GN=secD PE=1 SV=1	1	29	29	40.5	82.283	768	0	163.26	By MS/MS	By MS/MS	84410	88363	80261	86453	81008	85259	81175	84251	1196300000	680650000	515630000	90	0.0275945	0.135843	0.0860932	0.2237	0.1304	0.1883	+	+	+	+
	Q9RTE5	Q9RTE5	Uncharacterized protein	DR_1820	>tr|Q9RTE5|Q9RTE5_DEIRA Uncharacterized protein OS=Deinococcus radiodurans (strain ATCC 13939 / DSM 20539 / JCM 16871 / LMG 4051 / NBRC 15346 / NCIMB 9279 / R1 / VKM B-1422) OX=243230 GN=DR_1820 PE=4 SV=1	1	1	1	2	33.3	307	0.078	0.641		By MS/MS	NQ	NQ	NQ	NQ	NQ	NQ	NQ	NQ	NQ	NQ	NQ	2								+	+
	Q9RTE6	Q9RTE6	UV DNA damage endonuclease (UV-endonuclease) (UVED) (EC 3.-.-.-) (Endonuclease beta)	uvsE DR_1819	>sp|Q9RTE6|UVSE_DEIRA UV DNA damage endonuclease OS=Deinococcus radiodurans (strain ATCC 13939 / DSM 20539 / JCM 16871 / LMG 4051 / NBRC 15346 / NCIMB 9279 / R1 / VKM B-1422) OX=243230 GN=uvsE PE=1 SV=2	1	8	8	40	33.592	305	0	11.531	By MS/MS	By MS/MS	8623.9	8396.8	8180.5	8223.4	8667.1	8670.9	8134	8484.2	26365000	22247000	4118200	11	0.11068	0.32235	0.55335	0.0644	0.0407	0.0173	+	+	+
	Q9RTE7	Q9RTE7	MliC domain-containing protein	DR_1818	>tr|Q9RTE7|Q9RTE7_DEIRA MliC domain-containing protein OS=Deinococcus radiodurans (strain ATCC 13939 / DSM 20539 / JCM 16871 / LMG 4051 / NBRC 15346 / NCIMB 9279 / R1 / VKM B-1422) OX=243230 GN=DR_1818 PE=4 SV=1	1	1	1	9.9	13.964	131	0	20.396	By MS/MS	By MS/MS	5152.4	4476.4	4473.6	4902.5	3438.2	2707.8	2901.4	3126.6	27486000	27486000	0	2	0.0855955	0.089087	0.307524	-0.386	-0.2088	-0.0784	+	+	+
	Q9RTE8	Q9RTE8	Phospho-2-dehydro-3-deoxyheptonate aldolase (EC 2.5.1.54)	DR_1817	>tr|Q9RTE8|Q9RTE8_DEIRA Phospho-2-dehydro-3-deoxyheptonate aldolase OS=Deinococcus radiodurans (strain ATCC 13939 / DSM 20539 / JCM 16871 / LMG 4051 / NBRC 15346 / NCIMB 9279 / R1 / VKM B-1422) OX=243230 GN=DR_1817 PE=3 SV=1	1	11	11	32.4	38.728	361	0	40.688	By MS/MS	By MS/MS	15491	15775	15367	16438	18631	18826	17725	18925	59678000	35382000	24297000	22	0.115563	0.0976927	0.0369411	0.1351	0.115	0.2019	+	+	+	+
	Q9RTE9	Q9RTE9	Uncharacterized protein	DR_1816	>tr|Q9RTE9|Q9RTE9_DEIRA Uncharacterized protein OS=Deinococcus radiodurans (strain ATCC 13939 / DSM 20539 / JCM 16871 / LMG 4051 / NBRC 15346 / NCIMB 9279 / R1 / VKM B-1422) OX=243230 GN=DR_1816 PE=4 SV=1	1	3	3	10.9	27.244	258	0	3.1167	By MS/MS	By MS/MS	3844.6	3375.3	3352.7	3558.4	1398.1	1453.6	1282.1	1310.2	13365000	9770100	3594700	4	0.926716	0.445101	0.554035	-0.0155	-0.0964	-0.0766	+	+	+
	Q9RTF0	Q9RTF0	5-formyltetrahydrofolate cyclo-ligase (EC 6.3.3.2)	DR_1815	>tr|Q9RTF0|Q9RTF0_DEIRA 5-formyltetrahydrofolate cyclo-ligase OS=Deinococcus radiodurans (strain ATCC 13939 / DSM 20539 / JCM 16871 / LMG 4051 / NBRC 15346 / NCIMB 9279 / R1 / VKM B-1422) OX=243230 GN=DR_1815 PE=3 SV=1	1	2	2	12.2	20.488	189	0.0081068	1.0501	By MS/MS	By MS/MS	2982	3001.1	2809.8	2807.8	2895.2	2721.2	2628.3	2703.1	5193700	4264800	928910	4	0.7567	0.807494	0.300566	0.0271	-0.0107	-0.0595	+	+	+
	Q9RTF1	Q9RTF1	Uncharacterized protein	DR_1814	>tr|Q9RTF1|Q9RTF1_DEIRA Uncharacterized protein OS=Deinococcus radiodurans (strain ATCC 13939 / DSM 20539 / JCM 16871 / LMG 4051 / NBRC 15346 / NCIMB 9279 / R1 / VKM B-1422) OX=243230 GN=DR_1814 PE=4 SV=1	1	2		9.2	15.3	142	0.356347	0.269	By MS/MS		NQ	NQ	NQ	NQ	NQ	NQ	NQ	NQ	NQ	NQ	NQ	15									+
	Q9RTF3	Q9RTF3	Glycine cleavage system H protein	gcvH DR_1811	>sp|Q9RTF3|GCSH_DEIRA Glycine cleavage system H protein OS=Deinococcus radiodurans (strain ATCC 13939 / DSM 20539 / JCM 16871 / LMG 4051 / NBRC 15346 / NCIMB 9279 / R1 / VKM B-1422) OX=243230 GN=gcvH PE=3 SV=1	1	4	4	34.2	12.774	120	0	11.234	By MS/MS	By MS/MS	15006	16743	16902	17152	12150	13577	13698	13890	255110000	161200000	93908000	20	0.0071347	0.00766063	0.00110203	0.3817	0.4966	0.4495	+	+	+	+
	Q9RTF5	Q9RTF5	Glycine dehydrogenase (decarboxylating) (EC 1.4.4.2) (Glycine cleavage system P-protein) (Glycine decarboxylase) (Glycine dehydrogenase (aminomethyl-transferring))	gcvP DR_1809	>sp|Q9RTF5|GCSP_DEIRA Glycine dehydrogenase (decarboxylating) OS=Deinococcus radiodurans (strain ATCC 13939 / DSM 20539 / JCM 16871 / LMG 4051 / NBRC 15346 / NCIMB 9279 / R1 / VKM B-1422) OX=243230 GN=gcvP PE=3 SV=1	1	34	34	43.5	102.12	949	0	313.88	By MS/MS	By MS/MS	90270	90649	86036	86737	79891	81435	76593	77147	2369500000	1233700000	1135800000	145	0.0411596	0.0962706	0.538261	0.1285	0.074	0.0099	+	+	+
	Q9RTF6	Q9RTF6	Deoxyguanosinetriphosphate triphosphohydrolase-like protein 2	DR_1808	>sp|Q9RTF6|DGT1B_DEIRA Deoxyguanosinetriphosphate triphosphohydrolase-like protein 2 OS=Deinococcus radiodurans (strain ATCC 13939 / DSM 20539 / JCM 16871 / LMG 4051 / NBRC 15346 / NCIMB 9279 / R1 / VKM B-1422) OX=243230 GN=DR_1808 PE=3 SV=1	1	19	19	45.5	50.255	433	0	43.037	By MS/MS	By MS/MS	18797	17910	16541	17511	19996	19834	18162	19480	60737000	35781000	24957000	27	0.585398	0.22248	0.719056	0.0271	-0.0974	-0.0174	+	+	+
	Q9RTF7	Q9RTF7	Uncharacterized protein	DR_1807	>tr|Q9RTF7|Q9RTF7_DEIRA Uncharacterized protein OS=Deinococcus radiodurans (strain ATCC 13939 / DSM 20539 / JCM 16871 / LMG 4051 / NBRC 15346 / NCIMB 9279 / R1 / VKM B-1422) OX=243230 GN=DR_1807 PE=3 SV=1	1	1	1	6.7	14.937	134	0	2.9353	By MS/MS		3152.2	3251.5	3047.1	3284.3	NQ	NQ	NQ	NQ	2086000	2086000	NQ	1	0.322124	0.602582	0.213273	0.5315	0.2196	0.9064	+	+	+
	Q9RTF8	Q9RTF8	NTP_transf_2 domain-containing protein	DR_1806	>tr|Q9RTF8|Q9RTF8_DEIRA NTP_transf_2 domain-containing protein OS=Deinococcus radiodurans (strain ATCC 13939 / DSM 20539 / JCM 16871 / LMG 4051 / NBRC 15346 / NCIMB 9279 / R1 / VKM B-1422) OX=243230 GN=DR_1806 PE=4 SV=1	1	1	1	7.4	10.515	95	0.0057499	1.198	By MS/MS	By MS/MS	2159.1	2599.3	3381.5	2023.5	3387.7	4012.5	5616.7	3471.5	18658000	7330900	11327000	3	0.0353003	0.00184503	0.594552	0.5539	1.4156	0.0548	+		+	+
	Q9RTF9	Q9RTF9	Uncharacterized protein	DR_1805	>tr|Q9RTF9|Q9RTF9_DEIRA Uncharacterized protein OS=Deinococcus radiodurans (strain ATCC 13939 / DSM 20539 / JCM 16871 / LMG 4051 / NBRC 15346 / NCIMB 9279 / R1 / VKM B-1422) OX=243230 GN=DR_1805 PE=4 SV=1	1	3	3	10.8	35.568	332	0	5.32	By MS/MS	By MS/MS	4020.5	2400.5	2703.7	2455.5	4175	2696	2888.2	2595.6	17271000	5069400	12202000	5	0.00452742	0.0203508	0.00106591	-1.1247	-0.793	-1.1379	+	+	+	+
	Q9RTG0	Q9RTG0	Cupin_2 domain-containing protein	DR_1804	>tr|Q9RTG0|Q9RTG0_DEIRA Cupin_2 domain-containing protein OS=Deinococcus radiodurans (strain ATCC 13939 / DSM 20539 / JCM 16871 / LMG 4051 / NBRC 15346 / NCIMB 9279 / R1 / VKM B-1422) OX=243230 GN=DR_1804 PE=4 SV=1	1	6	6	42.6	14.279	129	0	39.479	By MS/MS	By MS/MS	5141.8	5220.4	4871.3	5060.9	2252.9	2471	2368.8	2575.4	199970000	91261000	108700000	15	0.270218	0.346421	0.223617	0.2325	0.1792	0.2496	+	+	+
	Q9RTG1	Q9RTG1	SnoaL-like domain-containing protein	DR_1803	>tr|Q9RTG1|Q9RTG1_DEIRA SnoaL-like domain-containing protein OS=Deinococcus radiodurans (strain ATCC 13939 / DSM 20539 / JCM 16871 / LMG 4051 / NBRC 15346 / NCIMB 9279 / R1 / VKM B-1422) OX=243230 GN=DR_1803 PE=4 SV=1	1	3	3	43.2	13.91	125	0	9.8774	By MS/MS	By MS/MS	2657.2	2971.9	2782.3	2807.3	2606.1	2774.7	2644	2929.3	3745900	2159900	1586100	5	0.136511	0.0734496	0.157517	0.3227	0.2675	0.3263	+	+	+
	Q9RTG4	Q9RTG4	Acetyltransferase, putative	DR_1800	>tr|Q9RTG4|Q9RTG4_DEIRA Acetyltransferase, putative OS=Deinococcus radiodurans (strain ATCC 13939 / DSM 20539 / JCM 16871 / LMG 4051 / NBRC 15346 / NCIMB 9279 / R1 / VKM B-1422) OX=243230 GN=DR_1800 PE=4 SV=1	1	1		3.4	19.4	179	0.235347	0.297	By MS/MS		NQ	NQ	NQ	NQ	NQ	NQ	NQ	NQ	NQ	NQ	NQ	11									+
	Q9RTG5	Q9RTG5	Translation initiation factor IF-2	infB DR_1799	>sp|Q9RTG5|IF2_DEIRA Translation initiation factor IF-2 OS=Deinococcus radiodurans (strain ATCC 13939 / DSM 20539 / JCM 16871 / LMG 4051 / NBRC 15346 / NCIMB 9279 / R1 / VKM B-1422) OX=243230 GN=infB PE=3 SV=1	1	30	30	53.6	64.023	597	0	266.9	By MS/MS	By MS/MS	73913	76126	71231	71182	77510	80149	74311	74669	3130200000	1632200000	1498000000	139	0.0223522	0.0219827	0.0275081	0.1793	0.0882	0.0097	+	+	+
	Q9RTG6	Q9RTG6	YlxR domain-containing protein	DR_1798	>tr|Q9RTG6|Q9RTG6_DEIRA YlxR domain-containing protein OS=Deinococcus radiodurans (strain ATCC 13939 / DSM 20539 / JCM 16871 / LMG 4051 / NBRC 15346 / NCIMB 9279 / R1 / VKM B-1422) OX=243230 GN=DR_1798 PE=4 SV=1	1	5	5	55.9	12.398	111	0	11.051	By MS/MS	By MS/MS	1669.7	1523.1	1630.8	1577.1	8455	8121	7858.2	8368.4	12292000	2547600	9744200	6	0.400029	0.496001	0.77672	-0.0695	0.0641	0.021	+	+	+
	Q9RTG7	Q9RTG7	Transcription termination/antitermination protein NusA	nusA DR_1797	>tr|Q9RTG7|Q9RTG7_DEIRA Transcription termination/antitermination protein NusA OS=Deinococcus radiodurans (strain ATCC 13939 / DSM 20539 / JCM 16871 / LMG 4051 / NBRC 15346 / NCIMB 9279 / R1 / VKM B-1422) OX=243230 GN=nusA PE=3 SV=1	1	24	24	57.4	44.177	401	0	150.06	By MS/MS	By MS/MS	58172	62545	58293	61808	47887	50172	46648	49384	1762100000	868590000	893500000	75	0.0136976	0.0433296	0.0206185	0.2509	0.158	0.2228	+	+	+	+
	Q9RTG8	Q9RTG8	Ribosome maturation factor RimP	rimP DR_1796	>sp|Q9RTG8|RIMP_DEIRA Ribosome maturation factor RimP OS=Deinococcus radiodurans (strain ATCC 13939 / DSM 20539 / JCM 16871 / LMG 4051 / NBRC 15346 / NCIMB 9279 / R1 / VKM B-1422) OX=243230 GN=rimP PE=3 SV=1	1	11	11	81.6	17.738	158	0	81.039	By MS/MS	By MS/MS	15146	16327	15297	15908	11216	11416	11229	11137	271130000	191650000	79480000	25	0.0730404	0.0399313	0.091207	0.213	0.2032	0.1548	+	+	+	+
	Q9RTG9	Q9RTG9	Uncharacterized protein	DR_1795	>tr|Q9RTG9|Q9RTG9_DEIRA Uncharacterized protein OS=Deinococcus radiodurans (strain ATCC 13939 / DSM 20539 / JCM 16871 / LMG 4051 / NBRC 15346 / NCIMB 9279 / R1 / VKM B-1422) OX=243230 GN=DR_1795 PE=4 SV=1	1	5	5	20.1	28.411	264	0	2.519	By MS/MS	By MS/MS	4807.4	4075.4	4091.1	4137.9	2620.1	2130.4	2290.1	2193.7	68496000	57692000	10804000	7	0.0945112	0.141283	0.0522482	-0.3791	-0.1903	-0.3144	+	+	+
	Q9RTH0	Q9RTH0	FAD:protein FMN transferase (EC 2.7.1.180) (Flavin transferase)	DR_1794	>tr|Q9RTH0|Q9RTH0_DEIRA FAD:protein FMN transferase OS=Deinococcus radiodurans (strain ATCC 13939 / DSM 20539 / JCM 16871 / LMG 4051 / NBRC 15346 / NCIMB 9279 / R1 / VKM B-1422) OX=243230 GN=DR_1794 PE=3 SV=1	1	2	2	7.3	34.962	330	0	3.8553	By MS/MS	By MS/MS	2955.3	2900	2723	2694.5	1560.8	1402.5	1475.6	1465.7	9124900	4989200	4135700	4	0.690163	0.795296	0.253998	-0.0645	0.0129	-0.0929	+	+	+
	Q9RTH1	Q9RTH1	Uncharacterized protein	DR_1793	>tr|Q9RTH1|Q9RTH1_DEIRA Uncharacterized protein OS=Deinococcus radiodurans (strain ATCC 13939 / DSM 20539 / JCM 16871 / LMG 4051 / NBRC 15346 / NCIMB 9279 / R1 / VKM B-1422) OX=243230 GN=DR_1793 PE=4 SV=1	1	1		8.7	21.2	196	0	1.563		By MS/MS	NQ	NQ	NQ	NQ	NQ	NQ	NQ	NQ	NQ	NQ	NQ	7									+
	Q9RTH3	Q9RTH3	Anthranilate synthase component 1 (EC 4.1.3.27)	trpE DR_1791	>tr|Q9RTH3|Q9RTH3_DEIRA Anthranilate synthase component 1 OS=Deinococcus radiodurans (strain ATCC 13939 / DSM 20539 / JCM 16871 / LMG 4051 / NBRC 15346 / NCIMB 9279 / R1 / VKM B-1422) OX=243230 GN=trpE PE=3 SV=1	1	7	7	17.5	50.812	473	0.0052733	1.2104	By MS/MS	By MS/MS	5230.6	4985.4	4879.6	4900.1	3433.1	3103	2851.4	3237.2	36042000	12875000	23167000	9	0.211671	0.368445	0.504404	-0.0901	-0.1309	-0.0542	+	+	+
	Q9RTH4	Q9RTH4	Yellow-related protein	DR_1790	>tr|Q9RTH4|Q9RTH4_DEIRA Yellow-related protein OS=Deinococcus radiodurans (strain ATCC 13939 / DSM 20539 / JCM 16871 / LMG 4051 / NBRC 15346 / NCIMB 9279 / R1 / VKM B-1422) OX=243230 GN=DR_1790 PE=4 SV=1	1	21	21	67	42.119	388	0	254.09	By MS/MS	By MS/MS	98025	94131	92273	97564	79926	79798	79657	81893	3894000000	1990400000	1903600000	151	0.46148	0.17676	0.192745	0.0472	0.1119	0.1338	+	+	+
	Q9RTH5	Q9RTH5	Pseudouridine synthase (EC 5.4.99.-)	DR_1789	>tr|Q9RTH5|Q9RTH5_DEIRA Pseudouridine synthase OS=Deinococcus radiodurans (strain ATCC 13939 / DSM 20539 / JCM 16871 / LMG 4051 / NBRC 15346 / NCIMB 9279 / R1 / VKM B-1422) OX=243230 GN=DR_1789 PE=3 SV=1	1	9	9	32	36.147	338	0	25.809	By MS/MS	By MS/MS	14675	15269	16228	14220	19454	19261	20626	18395	95621000	49597000	46024000	19	0.123651	0.0486337	0.87439	0.135	0.3929	-0.0074	+	+	+	+
	Q9RTH7	Q9RTH7	MocR protein	DR_1787	>tr|Q9RTH7|Q9RTH7_DEIRA MocR protein OS=Deinococcus radiodurans (strain ATCC 13939 / DSM 20539 / JCM 16871 / LMG 4051 / NBRC 15346 / NCIMB 9279 / R1 / VKM B-1422) OX=243230 GN=DR_1787 PE=3 SV=1	1	1	1	4.8	50.599	479	0.0024284	1.5248	By MS/MS		263.41	195.1	226.22	203.68	NQ	NQ	NQ	NQ	2349800	2349800	NQ	1	0.539684	0.829166	0.531205	-0.4197	-0.15501	0.99617	+		+
	Q9RTH9	Q9RTH9	3-isopropylmalate dehydrogenase (EC 1.1.1.85) (3-IPM-DH) (Beta-IPM dehydrogenase) (IMDH)	leuB DR_1785	>sp|Q9RTH9|LEU3_DEIRA 3-isopropylmalate dehydrogenase OS=Deinococcus radiodurans (strain ATCC 13939 / DSM 20539 / JCM 16871 / LMG 4051 / NBRC 15346 / NCIMB 9279 / R1 / VKM B-1422) OX=243230 GN=leuB PE=3 SV=1	1	17	17	53.4	37.598	352	0	146.97	By MS/MS	By MS/MS	43838	44211	41144	42988	46941	48304	45802	47603	1217800000	611660000	606160000	72	0.0873145	0.18385	0.148413	0.1471	0.0782	0.1003	+	+	+
	Q9RTI0	Q9RTI0	3-isopropylmalate dehydratase small subunit 2 (EC 4.2.1.33) (Alpha-IPM isomerase 2) (IPMI 2) (Isopropylmalate isomerase 2)	leuD2 DR_1784	>sp|Q9RTI0|LEUD2_DEIRA 3-isopropylmalate dehydratase small subunit 2 OS=Deinococcus radiodurans (strain ATCC 13939 / DSM 20539 / JCM 16871 / LMG 4051 / NBRC 15346 / NCIMB 9279 / R1 / VKM B-1422) OX=243230 GN=leuD2 PE=3 SV=1	1	9	9	42.8	22.652	208	0	62.086	By MS/MS	By MS/MS	18637	19417	18573	19447	17150	17636	16439	17302	469590000	278160000	191430000	37	0.0776534	0.0586441	0.0358239	0.1869	0.1312	0.1722	+	+	+
	Q9RTI3	Q9RTI3	Uncharacterized protein	DR_1781	>tr|Q9RTI3|Q9RTI3_DEIRA Uncharacterized protein OS=Deinococcus radiodurans (strain ATCC 13939 / DSM 20539 / JCM 16871 / LMG 4051 / NBRC 15346 / NCIMB 9279 / R1 / VKM B-1422) OX=243230 GN=DR_1781 PE=4 SV=1	1	16	16	58.4	48.886	437	0	134.89	By MS/MS	By MS/MS	22371	22888	21440	21593	12432	12613	11703	11588	457800000	251010000	206800000	45	0.0121957	0.0733204	0.521691	0.1466	0.0582	-0.0288	+	+	+
	Q9RTI4	Q9RTI4	Uncharacterized protein	DR_1780	>tr|Q9RTI4|Q9RTI4_DEIRA Uncharacterized protein OS=Deinococcus radiodurans (strain ATCC 13939 / DSM 20539 / JCM 16871 / LMG 4051 / NBRC 15346 / NCIMB 9279 / R1 / VKM B-1422) OX=243230 GN=DR_1780 PE=4 SV=1	1	10	10	34.2	38.29	354	0	99.645	By MS/MS	By MS/MS	12193	10787	11222	11303	12964	12083	12302	12638	200920000	106060000	94867000	24	0.148758	0.729819	0.676391	-0.1472	0.0169	-0.0216	+	+	+
	Q9RTI6	Q9RTI6	3-isopropylmalate dehydratase large subunit 2 (EC 4.2.1.33) (Alpha-IPM isomerase 2) (IPMI 2) (Isopropylmalate isomerase 2)	leuC2 DR_1778	>sp|Q9RTI6|LEUC2_DEIRA 3-isopropylmalate dehydratase large subunit 2 OS=Deinococcus radiodurans (strain ATCC 13939 / DSM 20539 / JCM 16871 / LMG 4051 / NBRC 15346 / NCIMB 9279 / R1 / VKM B-1422) OX=243230 GN=leuC2 PE=3 SV=1	1	18	18	47.1	46.176	431	0	101.9	By MS/MS	By MS/MS	43918	45814	42874	44880	37860	41148	38903	40038	557490000	264700000	292780000	55	0.102609	0.0817724	0.130901	0.2589	0.193	0.2052	+	+	+
	Q9RTI8	Q9RTI8	MutT/nudix family protein	DR_1776	>tr|Q9RTI8|Q9RTI8_DEIRA MutT/nudix family protein OS=Deinococcus radiodurans (strain ATCC 13939 / DSM 20539 / JCM 16871 / LMG 4051 / NBRC 15346 / NCIMB 9279 / R1 / VKM B-1422) OX=243230 GN=DR_1776 PE=4 SV=1	1	5	5	26.3	19.435	175	0	14.697	By MS/MS	By MS/MS	2433.4	2524.9	2342	2542.1	4896.7	4666.7	4272.1	4356.8	24263000	11816000	12446000	10	0.576438	0.827908	0.909729	0.0874	-0.0309	0.0186	+	+	+
	Q9RTI9	Q9RTI9	DNA helicase (EC 3.6.4.12)	DR_1775	>tr|Q9RTI9|Q9RTI9_DEIRA DNA helicase OS=Deinococcus radiodurans (strain ATCC 13939 / DSM 20539 / JCM 16871 / LMG 4051 / NBRC 15346 / NCIMB 9279 / R1 / VKM B-1422) OX=243230 GN=DR_1775 PE=1 SV=1	1	27	27	34.2	82.596	745	0	167.85	By MS/MS	By MS/MS	55355	55066	52801	52546	52818	53033	50546	51200	403510000	244530000	158980000	65	0.0277505	0.0554342	0.987864	0.0973	0.0727	-0.0003	+	+	+
	Q9RTJ1	Q9RTJ1	Uncharacterized protein	DR_1773	>tr|Q9RTJ1|Q9RTJ1_DEIRA Uncharacterized protein OS=Deinococcus radiodurans (strain ATCC 13939 / DSM 20539 / JCM 16871 / LMG 4051 / NBRC 15346 / NCIMB 9279 / R1 / VKM B-1422) OX=243230 GN=DR_1773 PE=4 SV=1	1	24	24	64.7	46.392	433	0	112.22	By MS/MS	By MS/MS	32328	32317	31543	31604	34068	33840	34480	34061	300920000	162190000	138730000	59	0.215073	0.0658471	0.0908367	0.0889	0.176	0.078	+	+	+
	Q9RTJ3	Q9RTJ3	Desiccation/radiation resistance protein DR_1769	DR_1769	>sp|Q9RTJ3|DRRP_DEIRA Desiccation/radiation resistance protein DR_1769 OS=Deinococcus radiodurans (strain ATCC 13939 / DSM 20539 / JCM 16871 / LMG 4051 / NBRC 15346 / NCIMB 9279 / R1 / VKM B-1422) OX=243230 GN=DR_1769 PE=1 SV=1	1	17	17	38.7	58.433	574	0	163.81	By MS/MS	By MS/MS	57543	54538	54964	54278	52165	49754	49721	50371	920720000	494690000	426030000	55	0.256111	0.0460422	0.588793	-0.0313	0.069	-0.0135	+	+	+
	Q9RTJ4	Q9RTJ4	Uncharacterized protein	DR_1768	>tr|Q9RTJ4|Q9RTJ4_DEIRA Uncharacterized protein OS=Deinococcus radiodurans (strain ATCC 13939 / DSM 20539 / JCM 16871 / LMG 4051 / NBRC 15346 / NCIMB 9279 / R1 / VKM B-1422) OX=243230 GN=DR_1768 PE=4 SV=1	1	9	9	69.4	15.174	134	0	112.73	By MS/MS	By MS/MS	28786	30548	28863	36584	26149	27420	26333	33736	2280500000	1234300000	1046200000	70	0.0779102	0.0021575	0.00577401	0.2355	0.2022	0.7409	+	+	+	+
	Q9RTJ5	Q9RTJ5	Anthranilate phosphoribosyltransferase (EC 2.4.2.18)	trpD DR_1767	>sp|Q9RTJ5|TRPD_DEIRA Anthranilate phosphoribosyltransferase OS=Deinococcus radiodurans (strain ATCC 13939 / DSM 20539 / JCM 16871 / LMG 4051 / NBRC 15346 / NCIMB 9279 / R1 / VKM B-1422) OX=243230 GN=trpD PE=3 SV=2	1	13	13	47.6	35.288	338	0	51.922	By MS/MS	By MS/MS	26709	25008	23860	24427	24372	23863	22260	23798	193880000	87858000	106020000	34	0.824462	0.313499	0.57933	-0.0118	-0.0711	-0.0373	+	+	+
	Q9RTJ6	Q9RTJ6	Anthranilate synthase component II	DR_1766	>tr|Q9RTJ6|Q9RTJ6_DEIRA Anthranilate synthase component II OS=Deinococcus radiodurans (strain ATCC 13939 / DSM 20539 / JCM 16871 / LMG 4051 / NBRC 15346 / NCIMB 9279 / R1 / VKM B-1422) OX=243230 GN=DR_1766 PE=4 SV=1	1	2	2	19.4	22.451	201	0.00049261	1.9752	By MS/MS	By MS/MS	357.74	341	331.91	309	371.93	333.36	339.11	375.42	2800900	2099100	701840	3	0.532495	0.685156	0.760789	-0.10436	-0.02529	-0.06859	+	+	+
	Q9RTJ7	Q9RTJ7	CMD domain-containing protein	DR_1765	>tr|Q9RTJ7|Q9RTJ7_DEIRA CMD domain-containing protein OS=Deinococcus radiodurans (strain ATCC 13939 / DSM 20539 / JCM 16871 / LMG 4051 / NBRC 15346 / NCIMB 9279 / R1 / VKM B-1422) OX=243230 GN=DR_1765 PE=1 SV=1	1	9	9	57.1	23.868	219	0	43.734	By MS/MS	By MS/MS	12071	11646	11184	11772	11478	11227	10538	11136	180320000	95487000	84831000	19	0.0537184	0.308939	0.140693	0.0239	-0.018	0.0349	+	+	+
	Q9RTK1	Q9RTK1	tRNA-specific 2-thiouridylase MnmA (EC 2.8.1.13)	mnmA trmU DR_1759	>sp|Q9RTK1|MNMA_DEIRA tRNA-specific 2-thiouridylase MnmA OS=Deinococcus radiodurans (strain ATCC 13939 / DSM 20539 / JCM 16871 / LMG 4051 / NBRC 15346 / NCIMB 9279 / R1 / VKM B-1422) OX=243230 GN=mnmA PE=3 SV=2	1	14	14	39.7	42.183	380	0	67.885	By MS/MS	By MS/MS	16161	15318	14828	14983	17868	16770	15918	16552	195100000	95253000	99850000	39	0.0854384	0.146775	0.0276724	-0.0517	-0.0688	-0.0895	+	+	+
	Q9RTK2	Q9RTK2	Diaminopimelate decarboxylase (DAP decarboxylase) (DAPDC) (EC 4.1.1.20)	lysA DR_1758	>sp|Q9RTK2|DCDA_DEIRA Diaminopimelate decarboxylase OS=Deinococcus radiodurans (strain ATCC 13939 / DSM 20539 / JCM 16871 / LMG 4051 / NBRC 15346 / NCIMB 9279 / R1 / VKM B-1422) OX=243230 GN=lysA PE=3 SV=1	1	10	10	29	40.974	379	0	31.98	By MS/MS	By MS/MS	19418	19391	17942	19210	19120	18301	16531	18258	124060000	66192000	57871000	22	0.48569	0.21267	0.554663	0.042	-0.0961	0.0343	+	+	+
	Q9RTK3	Q9RTK3	NERD domain-containing protein	DR_1757	>tr|Q9RTK3|Q9RTK3_DEIRA NERD domain-containing protein OS=Deinococcus radiodurans (strain ATCC 13939 / DSM 20539 / JCM 16871 / LMG 4051 / NBRC 15346 / NCIMB 9279 / R1 / VKM B-1422) OX=243230 GN=DR_1757 PE=4 SV=1	1	7	7	18.9	36.925	328	0	15.665	By MS/MS	By MS/MS	16850	16233	15534	15624	15484	15261	14312	14937	12309000	7194800	5114200	14	0.370455	0.63148	0.402362	0.0322	-0.016	-0.0366	+	+	+
	Q9RTK4	Q9RTK4	Periplasmic serine protease Do, putative	DR_1756	>tr|Q9RTK4|Q9RTK4_DEIRA Periplasmic serine protease Do, putative OS=Deinococcus radiodurans (strain ATCC 13939 / DSM 20539 / JCM 16871 / LMG 4051 / NBRC 15346 / NCIMB 9279 / R1 / VKM B-1422) OX=243230 GN=DR_1756 PE=3 SV=1	1	1	1	2.3	45.1	441	0.014	1.929		By MS/MS	NQ	NQ	NQ	NQ	6997.28	6567.55	6374.43	6763.95	26703.2	NQ	26703.2	2								+	+
	Q9RTK5	Q9RTK5	Uncharacterized protein	DR_1755	>tr|Q9RTK5|Q9RTK5_DEIRA Uncharacterized protein OS=Deinococcus radiodurans (strain ATCC 13939 / DSM 20539 / JCM 16871 / LMG 4051 / NBRC 15346 / NCIMB 9279 / R1 / VKM B-1422) OX=243230 GN=DR_1755 PE=4 SV=1	1	2	2	8.3	35.746	348	0	3.9898		By MS/MS	NQ	NQ	NQ	NQ	772.23	624.47	714.27	756.94	2311800	NQ	2311800	2	0.148814	0.715312	0.326765	-0.90169	-0.13901	-0.51173	+	+	+
	Q9RTK6	Q9RTK6	S1 motif domain-containing protein	DR_1754	>tr|Q9RTK6|Q9RTK6_DEIRA S1 motif domain-containing protein OS=Deinococcus radiodurans (strain ATCC 13939 / DSM 20539 / JCM 16871 / LMG 4051 / NBRC 15346 / NCIMB 9279 / R1 / VKM B-1422) OX=243230 GN=DR_1754 PE=4 SV=1	1	10	10	46.6	14.852	133	0	41.415	By MS/MS	By MS/MS	40282	42162	38183	41381	52318	53871	50294	53906	894230000	501630000	392600000	47	0.095969	0.157007	0.0205497	0.1942	0.0707	0.1793	+	+	+
	Q9RTK7	Q9RTK7	Probable septum site-determining protein MinC	minC DR_1753	>sp|Q9RTK7|MINC_DEIRA Probable septum site-determining protein MinC OS=Deinococcus radiodurans (strain ATCC 13939 / DSM 20539 / JCM 16871 / LMG 4051 / NBRC 15346 / NCIMB 9279 / R1 / VKM B-1422) OX=243230 GN=minC PE=3 SV=1	1	3	3	25.4	17.648	169	0	17.111	By MS/MS	By MS/MS	6430.1	6892	6528.9	6388.9	5082.2	5255.5	4844.3	5004.5	53732000	22369000	31363000	7	0.0299618	0.143794	0.183936	0.2302	0.1471	0.0779	+	+	+	+
	Q9RTK8	Q9RTK8	RCK C-terminal domain-containing protein	DR_1752	>tr|Q9RTK8|Q9RTK8_DEIRA RCK C-terminal domain-containing protein OS=Deinococcus radiodurans (strain ATCC 13939 / DSM 20539 / JCM 16871 / LMG 4051 / NBRC 15346 / NCIMB 9279 / R1 / VKM B-1422) OX=243230 GN=DR_1752 PE=4 SV=1	1	1	1	2.55	56.6	548	0.006	2.53	By MS/MS	By MS/MS	NQ	NQ	NQ	NQ	6342.72	5993.69	5589.56	6090.17	24016.1	NQ	24016.1	1								+	+
	Q9RTL0	Q9RTL0	Uncharacterized protein	DR_1750	>tr|Q9RTL0|Q9RTL0_DEIRA Uncharacterized protein OS=Deinococcus radiodurans (strain ATCC 13939 / DSM 20539 / JCM 16871 / LMG 4051 / NBRC 15346 / NCIMB 9279 / R1 / VKM B-1422) OX=243230 GN=DR_1750 PE=4 SV=1	1	3	3	21.8	14.265	124	0	9.9031	By MS/MS	By MS/MS	7455.8	7136.5	6833.5	7355.7	4823.8	4684	4579.2	4962.8	132360000	79605000	52757000	16	0.927039	0.793022	0.112162	0.0046	0.0116	0.1258	+	+	+
	Q9RTL2	Q9RTL2	Uncharacterized protein	DR_1748	>tr|Q9RTL2|Q9RTL2_DEIRA Uncharacterized protein OS=Deinococcus radiodurans (strain ATCC 13939 / DSM 20539 / JCM 16871 / LMG 4051 / NBRC 15346 / NCIMB 9279 / R1 / VKM B-1422) OX=243230 GN=DR_1748 PE=4 SV=1	1	8	8	59.3	16.986	162	0	55.373	By MS/MS	By MS/MS	17502	18598	17433	19311	31293	32679	30727	33828	860170000	465840000	394330000	41	0.0138823	0.0667187	0.0292616	0.2317	0.1607	0.3318	+	+	+	+
	Q9RTL3	Q9RTL3	LAO/AO transport system kinase	DR_1747	>tr|Q9RTL3|Q9RTL3_DEIRA LAO/AO transport system kinase OS=Deinococcus radiodurans (strain ATCC 13939 / DSM 20539 / JCM 16871 / LMG 4051 / NBRC 15346 / NCIMB 9279 / R1 / VKM B-1422) OX=243230 GN=DR_1747 PE=3 SV=1	1	10	10	42.5	32.632	306	0	65.487	By MS/MS	By MS/MS	23248	24595	23448	23711	19835	20829	20260	20902	128860000	76576000	52288000	25	0.0595636	0.0341085	0.0371908	0.2334	0.228	0.1989	+	+	+	+
	Q9RTL4	Q9RTL4	Uncharacterized protein	DR_1746	>tr|Q9RTL4|Q9RTL4_DEIRA Uncharacterized protein OS=Deinococcus radiodurans (strain ATCC 13939 / DSM 20539 / JCM 16871 / LMG 4051 / NBRC 15346 / NCIMB 9279 / R1 / VKM B-1422) OX=243230 GN=DR_1746 PE=4 SV=1	1	9	9	38	30.235	276	0	62.895	By MS/MS	By MS/MS	14017	13936	13015	14009	21016	21031	20039	21738	73079000	35955000	37124000	21	0.0911716	0.314494	0.0479871	0.0919	0.0338	0.1493	+	+	+
	Q9RTL5	Q9RTL5	Uncharacterized protein	DR_1745	>tr|Q9RTL5|Q9RTL5_DEIRA Uncharacterized protein OS=Deinococcus radiodurans (strain ATCC 13939 / DSM 20539 / JCM 16871 / LMG 4051 / NBRC 15346 / NCIMB 9279 / R1 / VKM B-1422) OX=243230 GN=DR_1745 PE=4 SV=1	1	2	1	6.9	21.367	189	0.0024307	1.5732	By MS/MS	By MS/MS	3736.1	3526.9	3356.1	3419.2	4508.3	4482.9	4335.6	4444.7	989310	0	989310	2	0.767404	0.927578	0.785726	0.0212	0.0065	-0.0204	+	+	+
	Q9RTL6	Q9RTL6	Uncharacterized protein	DR_1744	>tr|Q9RTL6|Q9RTL6_DEIRA Uncharacterized protein OS=Deinococcus radiodurans (strain ATCC 13939 / DSM 20539 / JCM 16871 / LMG 4051 / NBRC 15346 / NCIMB 9279 / R1 / VKM B-1422) OX=243230 GN=DR_1744 PE=4 SV=1	1	5	5	65.3	17.991	170	0	39.721	By MS/MS	By MS/MS	2258.9	2436.8	2232.3	2353.1	5250.5	5580.2	5045.6	5375.7	47345000	31432000	15914000	15	0.0494707	0.101732	0.0799334	0.2739	0.1234	0.1886	+	+	+	+
	Q9RTL7	Q9RTL7	Fosmidomycin resistance protein, putative	DR_1743	>tr|Q9RTL7|Q9RTL7_DEIRA Fosmidomycin resistance protein, putative OS=Deinococcus radiodurans (strain ATCC 13939 / DSM 20539 / JCM 16871 / LMG 4051 / NBRC 15346 / NCIMB 9279 / R1 / VKM B-1422) OX=243230 GN=DR_1743 PE=4 SV=1	1	3	3	8.6	42.175	409	0	2.8112	By MS/MS	By MS/MS	6624	7095.7	6674.5	7133.6	2437	2317	1928.1	2261.1	12152000	10356000	1796400	4	0.540242	0.72019	0.576514	0.1303	-0.0851	0.1154	+	+	+
	Q9RTL8	Q9RTL8	Glucose-6-phosphate isomerase (GPI) (EC 5.3.1.9) (Phosphoglucose isomerase) (PGI) (Phosphohexose isomerase) (PHI)	pgi DR_1742	>sp|Q9RTL8|G6PI_DEIRA Glucose-6-phosphate isomerase OS=Deinococcus radiodurans (strain ATCC 13939 / DSM 20539 / JCM 16871 / LMG 4051 / NBRC 15346 / NCIMB 9279 / R1 / VKM B-1422) OX=243230 GN=pgi PE=3 SV=1	1	24	24	49.5	60.164	541	0	181.51	By MS/MS	By MS/MS	62633	62487	59176	61253	67491	68141	66287	67915	1080700000	646270000	434470000	105	0.081958	0.105134	0.13842	0.1089	0.0962	0.0876	+	+	+
	Q9RTM0	Q9RTM0	Uncharacterized protein	DR_1740	>tr|Q9RTM0|Q9RTM0_DEIRA Uncharacterized protein OS=Deinococcus radiodurans (strain ATCC 13939 / DSM 20539 / JCM 16871 / LMG 4051 / NBRC 15346 / NCIMB 9279 / R1 / VKM B-1422) OX=243230 GN=DR_1740 PE=4 SV=1	1	20	20	45.8	51.341	483	0	91.141	By MS/MS	By MS/MS	32482	32144	31153	31948	40723	38732	39122	39135	247050000	129520000	117530000	42	0.709887	0.128368	0.290111	0.0212	0.0846	0.0339	+	+	+
	Q9RTM1	Q9RTM1	PadR domain-containing protein	DR_1739	>tr|Q9RTM1|Q9RTM1_DEIRA PadR domain-containing protein OS=Deinococcus radiodurans (strain ATCC 13939 / DSM 20539 / JCM 16871 / LMG 4051 / NBRC 15346 / NCIMB 9279 / R1 / VKM B-1422) OX=243230 GN=DR_1739 PE=4 SV=1	1	1	1	7	11.6	105	0.09	0.548		By MS/MS	NQ	NQ	NQ	NQ	NQ	NQ	NQ	NQ	NQ	NQ	NQ	1								+
	Q9RTM2	Q9RTM2	Uncharacterized protein	DR_1738	>tr|Q9RTM2|Q9RTM2_DEIRA Uncharacterized protein OS=Deinococcus radiodurans (strain ATCC 13939 / DSM 20539 / JCM 16871 / LMG 4051 / NBRC 15346 / NCIMB 9279 / R1 / VKM B-1422) OX=243230 GN=DR_1738 PE=4 SV=1	1	2		10	12.9	120	0.443147	0.133	By MS/MS		NQ	NQ	NQ	NQ	NQ	NQ	NQ	NQ	NQ	NQ	NQ	4									+
	Q9RTM4	Q9RTM4	2',3'-cyclic-nucleotide 2'-phosphodiesterase/3'-nucleotidase (EC 3.1.3.6) (EC 3.1.4.16)	DR_1736	>tr|Q9RTM4|Q9RTM4_DEIRA 2,3-cyclic-nucleotide 2-phosphodiesterase/3-nucleotidase OS=Deinococcus radiodurans (strain ATCC 13939 / DSM 20539 / JCM 16871 / LMG 4051 / NBRC 15346 / NCIMB 9279 / R1 / VKM B-1422) OX=243230 GN=DR_1736 PE=3 SV=1	1	30	30	48.7	73.271	678	0	133.83	By MS/MS	By MS/MS	79530	82060	80658	78019	76546	77994	78031	74913	2012600000	1002000000	1010600000	101	0.0997021	0.0310004	0.037717	0.1625	0.2327	0.0536	+	+	+	+
	Q9RTM8	Q9RTM8	Glycolate oxidase subunit GlcE	DR_1732	>tr|Q9RTM8|Q9RTM8_DEIRA Glycolate oxidase subunit GlcE OS=Deinococcus radiodurans (strain ATCC 13939 / DSM 20539 / JCM 16871 / LMG 4051 / NBRC 15346 / NCIMB 9279 / R1 / VKM B-1422) OX=243230 GN=DR_1732 PE=4 SV=1	1	1	1	14.4	24.959	236	0	5.7534	By MS/MS	By MS/MS	25.001	22.716	15.999	0	31.811	27.57	43.846	14.79	2271700	1073100	1198700	2	0.921048	0.971912	0.53768	-0.21801	0.11428	4.55089	+	+	+
	Q9RTM9	Q9RTM9	Glycolate oxidase subunit GlcD	DR_1731	>tr|Q9RTM9|Q9RTM9_DEIRA Glycolate oxidase subunit GlcD OS=Deinococcus radiodurans (strain ATCC 13939 / DSM 20539 / JCM 16871 / LMG 4051 / NBRC 15346 / NCIMB 9279 / R1 / VKM B-1422) OX=243230 GN=DR_1731 PE=4 SV=1	1	10	10	28.5	50.963	478	0	42.412	By MS/MS	By MS/MS	10660	10377	9647	10221	17373	16962	15920	16576	125530000	80766000	44759000	21	0.137482	0.197743	0.453826	0.0331	-0.0504	-0.0086	+	+	+
	Q9RTN0	Q9RTN0	Glycolate oxidase iron-sulfur subunit (EC 1.1.99.14)	DR_1730	>tr|Q9RTN0|Q9RTN0_DEIRA Glycolate oxidase iron-sulfur subunit OS=Deinococcus radiodurans (strain ATCC 13939 / DSM 20539 / JCM 16871 / LMG 4051 / NBRC 15346 / NCIMB 9279 / R1 / VKM B-1422) OX=243230 GN=DR_1730 PE=4 SV=1	1	8	8	33.6	45.225	425	0	35.181	By MS/MS	By MS/MS	7483.7	6837.8	6380.9	6546.8	4534.7	4438.7	4107.2	4338.2	97529000	52114000	45415000	17	0.651545	0.288069	0.300793	-0.0415	-0.1399	-0.1182	+	+	+
	Q9RTN2	Q9RTN2	Putative phosphoenolpyruvate synthase regulatory protein (PEP synthase regulatory protein) (PSRP) (EC 2.7.11.33) (EC 2.7.4.28) (Pyruvate, water dikinase regulatory protein)	DR_1728	>sp|Q9RTN2|PSRP_DEIRA Putative phosphoenolpyruvate synthase regulatory protein OS=Deinococcus radiodurans (strain ATCC 13939 / DSM 20539 / JCM 16871 / LMG 4051 / NBRC 15346 / NCIMB 9279 / R1 / VKM B-1422) OX=243230 GN=DR_1728 PE=3 SV=1	1	6	6	23.1	30.17	277	0	11.919	By MS/MS	By MS/MS	10459	10641	9647.1	9980.2	6149	6263.6	6159.7	6069.8	60320000	33243000	27076000	10	0.152924	0.335591	0.58591	0.1449	0.0957	0.0319	+	+	+
	Q9RTN3	Q9RTN3	Amino_oxidase domain-containing protein	DR_1724	>tr|Q9RTN3|Q9RTN3_DEIRA Amino_oxidase domain-containing protein OS=Deinococcus radiodurans (strain ATCC 13939 / DSM 20539 / JCM 16871 / LMG 4051 / NBRC 15346 / NCIMB 9279 / R1 / VKM B-1422) OX=243230 GN=DR_1724 PE=4 SV=1	1	8	8	26.5	47.068	441	0	70.357	By MS/MS	By MS/MS	13893	12929	12042	12839	14400	13626	12902	13786	85047000	45553000	39494000	19	0.175795	0.0658762	0.243329	-0.0646	-0.1343	-0.0503	+	+	+
	Q9RTN4	Q9RTN4	Cytochrome P450	DR_1723	>tr|Q9RTN4|Q9RTN4_DEIRA Cytochrome P450 OS=Deinococcus radiodurans (strain ATCC 13939 / DSM 20539 / JCM 16871 / LMG 4051 / NBRC 15346 / NCIMB 9279 / R1 / VKM B-1422) OX=243230 GN=DR_1723 PE=3 SV=1	1	1		3.1	49	445	0.143842	0.325	By MS/MS		NQ	NQ	NQ	NQ	NQ	NQ	NQ	NQ	NQ	NQ	NQ	5									+
	Q9RTN5	Q9RTN5	Uma2 domain-containing protein	DR_1722	>tr|Q9RTN5|Q9RTN5_DEIRA Uma2 domain-containing protein OS=Deinococcus radiodurans (strain ATCC 13939 / DSM 20539 / JCM 16871 / LMG 4051 / NBRC 15346 / NCIMB 9279 / R1 / VKM B-1422) OX=243230 GN=DR_1722 PE=4 SV=1	1	2	2	5	20.542	181	0	7.6723	By MS/MS	By MS/MS	3104.2	3050.9	2693.2	2825.8	2622.8	2682.9	2429.9	2524.6	10848000	8060100	2787500	3	0.269892	0.298331	0.428255	0.1074	-0.0883	-0.0614	+	+	+
	Q9RTN6	Q9RTN6	Uncharacterized protein	DR_1721	>tr|Q9RTN6|Q9RTN6_DEIRA Uncharacterized protein OS=Deinococcus radiodurans (strain ATCC 13939 / DSM 20539 / JCM 16871 / LMG 4051 / NBRC 15346 / NCIMB 9279 / R1 / VKM B-1422) OX=243230 GN=DR_1721 PE=4 SV=1	1	1	1	3	38.6	334	0.088	0.559		By MS/MS	NQ	NQ	NQ	NQ	NQ	NQ	NQ	NQ	NQ	NQ	NQ	1								+
	Q9RTN7	Q9RTN7	Aconitate hydratase A (ACN) (Aconitase) (EC 4.2.1.3) ((2R,3S)-2-methylisocitrate dehydratase) ((2S,3R)-3-hydroxybutane-1,2,3-tricarboxylate dehydratase) (Iron-responsive protein-like) (IRP-like) (Probable 2-methyl-cis-aconitate hydratase) (EC 4.2.1.99) (RNA-binding protein)	acn DR_1720	>sp|Q9RTN7|ACNA_DEIRA Aconitate hydratase A OS=Deinococcus radiodurans (strain ATCC 13939 / DSM 20539 / JCM 16871 / LMG 4051 / NBRC 15346 / NCIMB 9279 / R1 / VKM B-1422) OX=243230 GN=acn PE=1 SV=1	1	52	52	61	98.001	906	0	323.31	By MS/MS	By MS/MS	298560	309980	297260	299320	321160	334990	317470	322470	9846900000	5083400000	4763500000	382	0.0198261	0.0210857	0.000123761	0.2006	0.1694	0.1144	+	+	+	+
	Q9RTN8	Q9RTN8	Uncharacterized protein	DR_1719	>tr|Q9RTN8|Q9RTN8_DEIRA Uncharacterized protein OS=Deinococcus radiodurans (strain ATCC 13939 / DSM 20539 / JCM 16871 / LMG 4051 / NBRC 15346 / NCIMB 9279 / R1 / VKM B-1422) OX=243230 GN=DR_1719 PE=4 SV=1	1	15	15	42.9	32.186	287	0	51.564	By MS/MS	By MS/MS	31895	35124	33346	35378	25595	29406	28444	29075	280210000	164290000	115930000	32	0.0649219	0.0214848	0.0414926	0.3998	0.3813	0.4024	+	+	+	+
	Q9RTN9	Q9RTN9	Glutamate dehydrogenase	DR_1718	>tr|Q9RTN9|Q9RTN9_DEIRA Glutamate dehydrogenase OS=Deinococcus radiodurans (strain ATCC 13939 / DSM 20539 / JCM 16871 / LMG 4051 / NBRC 15346 / NCIMB 9279 / R1 / VKM B-1422) OX=243230 GN=DR_1718 PE=3 SV=1	1	1		1.4	45.9	424	0.211616	0.308		By MS/MS	NQ	NQ	NQ	NQ	NQ	NQ	NQ	NQ	NQ	NQ	NQ	29									+
	Q9RTP0	Q9RTP0	Far-related protein	DR_1717	>tr|Q9RTP0|Q9RTP0_DEIRA Far-related protein OS=Deinococcus radiodurans (strain ATCC 13939 / DSM 20539 / JCM 16871 / LMG 4051 / NBRC 15346 / NCIMB 9279 / R1 / VKM B-1422) OX=243230 GN=DR_1717 PE=4 SV=1	1	12	12	66.1	28.951	274	0	99.051	By MS/MS	By MS/MS	25132	24721	23193	24961	23972	24546	23111	24258	304080000	167770000	136310000	31	0.179622	0.425932	0.163031	0.1095	0.0413	0.1133	+	+	+
	Q9RTP2	Q9RTP2	Aspartate kinase (EC 2.7.2.4)	DR_1715	>tr|Q9RTP2|Q9RTP2_DEIRA Aspartate kinase OS=Deinococcus radiodurans (strain ATCC 13939 / DSM 20539 / JCM 16871 / LMG 4051 / NBRC 15346 / NCIMB 9279 / R1 / VKM B-1422) OX=243230 GN=DR_1715 PE=4 SV=1	1	3	3	46.4	13.141	125	0	12.419	By MS/MS	By MS/MS	73.986	91.279	83.103	112.94	2461	2512.7	2542.8	2596.7	4648000	222460	4425500	4	0.325248	0.295618	0.150599	0.37634	0.37366	0.68252	+	+	+
	Q9RTP3	Q9RTP3	Uncharacterized protein	DR_1714	>tr|Q9RTP3|Q9RTP3_DEIRA Uncharacterized protein OS=Deinococcus radiodurans (strain ATCC 13939 / DSM 20539 / JCM 16871 / LMG 4051 / NBRC 15346 / NCIMB 9279 / R1 / VKM B-1422) OX=243230 GN=DR_1714 PE=4 SV=1	1	6	6	26.8	23.262	220	0	23.613	By MS/MS	By MS/MS	11128	11084	11037	11203	8647	8864.2	8115	8698.5	69244000	47077000	22166000	9	0.136063	0.325593	0.00813257	0.1227	0.1023	0.1224	+	+	+
	Q9RTP4	Q9RTP4	Leucyl/phenylalanyl-tRNA--protein transferase (EC 2.3.2.6) (L/F-transferase) (Leucyltransferase) (Phenyalanyltransferase)	aat DR_1713	>sp|Q9RTP4|LFTR_DEIRA Leucyl/phenylalanyl-tRNA--protein transferase OS=Deinococcus radiodurans (strain ATCC 13939 / DSM 20539 / JCM 16871 / LMG 4051 / NBRC 15346 / NCIMB 9279 / R1 / VKM B-1422) OX=243230 GN=aat PE=3 SV=1	1	1	1	5.45	23.2	210	0.002	3.604	By MS/MS	By MS/MS	2784.54	2814.36	1558.91	1655.25	NQ	NQ	NQ	NQ	8813.06	8813.06	NQ	1								+	+
	Q9RTP5	Q9RTP5	Extracellular solute-binding protein, family 5	DR_1712	>tr|Q9RTP5|Q9RTP5_DEIRA Extracellular solute-binding protein, family 5 OS=Deinococcus radiodurans (strain ATCC 13939 / DSM 20539 / JCM 16871 / LMG 4051 / NBRC 15346 / NCIMB 9279 / R1 / VKM B-1422) OX=243230 GN=DR_1712 PE=4 SV=1	1	9	5	14.6	57.628	528	0	22.751	By MS/MS	By MS/MS	9269.9	7765.6	8208.5	7445.9	10002	8648.3	8522.4	7598.3	42849000	18178000	24671000	9	0.0709957	0.0473575	0.0417533	-0.3158	-0.1716	-0.5276	+	+	+	+
	Q9RTP6	Q9RTP6	N-acyl-L-amino acid amidohydrolase	DR_1711	>tr|Q9RTP6|Q9RTP6_DEIRA N-acyl-L-amino acid amidohydrolase OS=Deinococcus radiodurans (strain ATCC 13939 / DSM 20539 / JCM 16871 / LMG 4051 / NBRC 15346 / NCIMB 9279 / R1 / VKM B-1422) OX=243230 GN=DR_1711 PE=4 SV=1	1	12	12	44.8	41.444	388	0	48.951	By MS/MS	By MS/MS	16674	16880	14877	15593	24291	24726	23377	23773	157410000	85005000	72401000	28	0.110232	0.990199	0.917256	0.1378	-0.0009	-0.0047	+	+	+
	Q9RTP8	Q9RTP8	Divalent metal cation transporter MntH	mntH DR_1709	>sp|Q9RTP8|MNTH_DEIRA Divalent metal cation transporter MntH OS=Deinococcus radiodurans (strain ATCC 13939 / DSM 20539 / JCM 16871 / LMG 4051 / NBRC 15346 / NCIMB 9279 / R1 / VKM B-1422) OX=243230 GN=mntH PE=1 SV=1	1	1	1	1.6	46.652	436	0.0024295	1.5643		By MS/MS	NQ	NQ	NQ	NQ	2537.2	2775.5	2409.4	2547.5	1901300	NQ	1901300	1	0.140027	0.409474	0.683398	0.4317	0.1905	-0.1369	+	+	+
	Q9RTP9	Q9RTP9	Uncharacterized protein	DR_1708	>tr|Q9RTP9|Q9RTP9_DEIRA Uncharacterized protein OS=Deinococcus radiodurans (strain ATCC 13939 / DSM 20539 / JCM 16871 / LMG 4051 / NBRC 15346 / NCIMB 9279 / R1 / VKM B-1422) OX=243230 GN=DR_1708 PE=4 SV=1	1	11	11	68.8	18.462	176	0	130.63	By MS/MS	By MS/MS	46150	40333	41455	41817	48347	43574	44977	44718	634640000	347650000	286990000	60	0.0626575	0.315218	0.112628	-0.2074	-0.0398	-0.1204	+	+	+
	Q9RTQ0	Q9RTQ0	Uncharacterized protein	DR_1706	>tr|Q9RTQ0|Q9RTQ0_DEIRA Uncharacterized protein OS=Deinococcus radiodurans (strain ATCC 13939 / DSM 20539 / JCM 16871 / LMG 4051 / NBRC 15346 / NCIMB 9279 / R1 / VKM B-1422) OX=243230 GN=DR_1706 PE=4 SV=1	1	2	2	18.7	12.815	123	0	2.4544	By MS/MS	By MS/MS	3798	3098.6	3102.4	3218.7	1262.6	1299.2	1263.8	1395.1	16567000	10592000	5974700	4	0.715131	0.851011	0.888412	-0.1095	-0.0544	0.042	+		+
	Q9RTQ1	Q9RTQ1	Hydrolase family protein	DR_1705	>tr|Q9RTQ1|Q9RTQ1_DEIRA Hydrolase family protein OS=Deinococcus radiodurans (strain ATCC 13939 / DSM 20539 / JCM 16871 / LMG 4051 / NBRC 15346 / NCIMB 9279 / R1 / VKM B-1422) OX=243230 GN=DR_1705 PE=1 SV=1	1	13	13	60.3	22.714	199	0	51.65	By MS/MS	By MS/MS	28639	26893	26570	28046	32763	31932	30884	32163	345150000	165950000	179200000	35	0.607802	0.449386	0.118957	-0.0139	0.0179	0.0554	+	+	+
	Q9RTQ2	Q9RTQ2	Arginine biosynthesis bifunctional protein ArgJ [Cleaved into: Arginine biosynthesis bifunctional protein ArgJ alpha chain; Arginine biosynthesis bifunctional protein ArgJ beta chain] [Includes: Glutamate N-acetyltransferase (EC 2.3.1.35) (Ornithine acetyltransferase) (OATase) (Ornithine transacetylase); Amino-acid acetyltransferase (EC 2.3.1.1) (N-acetylglutamate synthase) (AGSase)]	argJ DR_1704	>sp|Q9RTQ2|ARGJ_DEIRA Arginine biosynthesis bifunctional protein ArgJ OS=Deinococcus radiodurans (strain ATCC 13939 / DSM 20539 / JCM 16871 / LMG 4051 / NBRC 15346 / NCIMB 9279 / R1 / VKM B-1422) OX=243230 GN=argJ PE=3 SV=1	1	16	16	49.1	39.724	389	0	115.66	By MS/MS	By MS/MS	37533	37812	36427	37270	34279	36160	33286	34517	413340000	219220000	194120000	40	0.0309504	0.065069	0.121373	0.1739	0.1133	0.105	+	+	+
	Q9RTQ3	Q9RTQ3	Inositol monophosphatase family protein	DR_1703	>tr|Q9RTQ3|Q9RTQ3_DEIRA Inositol monophosphatase family protein OS=Deinococcus radiodurans (strain ATCC 13939 / DSM 20539 / JCM 16871 / LMG 4051 / NBRC 15346 / NCIMB 9279 / R1 / VKM B-1422) OX=243230 GN=DR_1703 PE=4 SV=1	1	14	14	63.9	35.875	335	0	57.417	By MS/MS	By MS/MS	23610	23358	22176	23211	21344	21196	19799	21355	114140000	51264000	62877000	36	0.0579408	0.566222	0.0847463	0.0757	0.0131	0.0846	+	+	+
	Q9RTQ4	Q9RTQ4	Kanamycin resistance protein-related protein	DR_1702	>tr|Q9RTQ4|Q9RTQ4_DEIRA Kanamycin resistance protein-related protein OS=Deinococcus radiodurans (strain ATCC 13939 / DSM 20539 / JCM 16871 / LMG 4051 / NBRC 15346 / NCIMB 9279 / R1 / VKM B-1422) OX=243230 GN=DR_1702 PE=4 SV=1	1	3	3	14.4	21.249	188	0	7.31	By MS/MS	By MS/MS	5545	4911.7	4701.4	4732.3	5428.9	4141.9	3983.6	4221.4	14378000	6351300	8026800	6	0.104243	0.111513	0.157559	-0.3981	-0.4133	-0.4166	+	+	+
	Q9RTQ5	Q9RTQ5	2-hydroxyacid dehydrogenase, putative	DR_1701	>tr|Q9RTQ5|Q9RTQ5_DEIRA 2-hydroxyacid dehydrogenase, putative OS=Deinococcus radiodurans (strain ATCC 13939 / DSM 20539 / JCM 16871 / LMG 4051 / NBRC 15346 / NCIMB 9279 / R1 / VKM B-1422) OX=243230 GN=DR_1701 PE=4 SV=1	1	7	7	32.5	33.268	311	0	83.233	By MS/MS	By MS/MS	12381	12760	11905	12130	13507	13258	12824	12799	167410000	83420000	83994000	26	0.184591	0.206856	0.807787	0.112	0.0725	0.0097	+	+	+
	Q9RTQ6	Q9RTQ6	Daunorubicin C-13 ketoreductase	DR_1700	>tr|Q9RTQ6|Q9RTQ6_DEIRA Daunorubicin C-13 ketoreductase OS=Deinococcus radiodurans (strain ATCC 13939 / DSM 20539 / JCM 16871 / LMG 4051 / NBRC 15346 / NCIMB 9279 / R1 / VKM B-1422) OX=243230 GN=DR_1700 PE=3 SV=1	1	13	13	38	43.671	400	0	77.621	By MS/MS	By MS/MS	14999	14564	13718	14009	26411	26389	25264	25855	296700000	147340000	149360000	35	0.283543	0.645435	0.88802	0.0613	0.0204	-0.0062	+	+	+
	Q9RTQ7	Q9RTQ7	Uncharacterized protein	DR_1699	>tr|Q9RTQ7|Q9RTQ7_DEIRA Uncharacterized protein OS=Deinococcus radiodurans (strain ATCC 13939 / DSM 20539 / JCM 16871 / LMG 4051 / NBRC 15346 / NCIMB 9279 / R1 / VKM B-1422) OX=243230 GN=DR_1699 PE=4 SV=1	1	11	11	53.1	26.148	262	0	81.465	By MS/MS	By MS/MS	45956	27381	31789	27529	40630	24886	29279	25588	785930000	421170000	364760000	45	0.0011141	0.00599675	0.00185697	-1.1962	-0.704	-1.1455	+	+	+	+
	Q9RTQ8	Q9RTQ8	tRNA-dihydrouridine(20/20a) synthase (EC 1.3.1.91) (DusA-like U20-specific dihydrouridine synthase) (U20-specific Dus)	DR_1698	>tr|Q9RTQ8|Q9RTQ8_DEIRA tRNA-dihydrouridine(20/20a) synthase OS=Deinococcus radiodurans (strain ATCC 13939 / DSM 20539 / JCM 16871 / LMG 4051 / NBRC 15346 / NCIMB 9279 / R1 / VKM B-1422) OX=243230 GN=DR_1698 PE=3 SV=1	1	9	9	48.6	36.166	333	0	33.463	By MS/MS	By MS/MS	5634.1	4909.7	4502.6	4877	10300	9707.5	8666	9197.3	34567000	17490000	17077000	13	0.12192	0.0513535	0.0985596	-0.1521	-0.319	-0.2242	+	+	+
	Q9RTR0	Q9RTR0	DNA mismatch repair protein MutL	mutL DR_1696	>sp|Q9RTR0|MUTL_DEIRA DNA mismatch repair protein MutL OS=Deinococcus radiodurans (strain ATCC 13939 / DSM 20539 / JCM 16871 / LMG 4051 / NBRC 15346 / NCIMB 9279 / R1 / VKM B-1422) OX=243230 GN=mutL PE=3 SV=1	1	5	5	10.6	57.945	547	0	7.5756	By MS/MS	By MS/MS	5911.7	5727.4	5326.4	5570.6	1366.6	1378.3	1282.8	1263.2	5109800	3623000	1486700	6	0.285136	0.60977	0.436276	0.0692	-0.0247	-0.0713	+	+	+
	Q9RTR1	Q9RTR1	Lactoylglutathione lyase-related protein	DR_1695	>tr|Q9RTR1|Q9RTR1_DEIRA Lactoylglutathione lyase-related protein OS=Deinococcus radiodurans (strain ATCC 13939 / DSM 20539 / JCM 16871 / LMG 4051 / NBRC 15346 / NCIMB 9279 / R1 / VKM B-1422) OX=243230 GN=DR_1695 PE=4 SV=1	1	1	1	9.2	13.149	119	0	4.3528		By MS/MS	NQ	NQ	NQ	NQ	1451.1	1564	1507.3	1604.3	860060	NQ	860060	1	0.385749	0.47861	0.832358	-1.10515	-0.6738	0.1918	+	+	+
	Q9RTR2	Q9RTR2	Uncharacterized protein	DR_1694	>tr|Q9RTR2|Q9RTR2_DEIRA Uncharacterized protein OS=Deinococcus radiodurans (strain ATCC 13939 / DSM 20539 / JCM 16871 / LMG 4051 / NBRC 15346 / NCIMB 9279 / R1 / VKM B-1422) OX=243230 GN=DR_1694 PE=4 SV=1	1	19	18	62	41.459	379	0	102.84	By MS/MS	By MS/MS	27251	27355	25442	26622	37209	37511	35990	36974	369010000	187530000	181480000	44	0.0520196	0.221095	0.114687	0.114	0.0605	0.0688	+	+	+
	Q9RTR3	Q9RTR3	Uncharacterized protein	DR_1693	>tr|Q9RTR3|Q9RTR3_DEIRA Uncharacterized protein OS=Deinococcus radiodurans (strain ATCC 13939 / DSM 20539 / JCM 16871 / LMG 4051 / NBRC 15346 / NCIMB 9279 / R1 / VKM B-1422) OX=243230 GN=DR_1693 PE=4 SV=1	1	14	14	43.2	28.525	250	0	33.167	By MS/MS	By MS/MS	39176	39575	39477	40513	39167	37931	36927	38122	186360000	100730000	85626000	46	0.385425	0.198825	0.221302	0.0718	0.1265	0.1168	+	+	+
	Q9RTR4	Q9RTR4	Long-chain fatty acid--CoA ligase	DR_1692	>tr|Q9RTR4|Q9RTR4_DEIRA Long-chain fatty acid--CoA ligase OS=Deinococcus radiodurans (strain ATCC 13939 / DSM 20539 / JCM 16871 / LMG 4051 / NBRC 15346 / NCIMB 9279 / R1 / VKM B-1422) OX=243230 GN=DR_1692 PE=4 SV=1	1	26	26	53.1	63.864	584	0	184.59	By MS/MS	By MS/MS	72761	73696	69338	68994	75511	76991	73091	73632	1898800000	1001600000	897120000	114	0.0278988	0.103905	0.805063	0.1402	0.0865	0.0064	+	+	+
	Q9RTR5	Q9RTR5	Heat shock protein-related protein	DR_1691	>tr|Q9RTR5|Q9RTR5_DEIRA Heat shock protein-related protein OS=Deinococcus radiodurans (strain ATCC 13939 / DSM 20539 / JCM 16871 / LMG 4051 / NBRC 15346 / NCIMB 9279 / R1 / VKM B-1422) OX=243230 GN=DR_1691 PE=1 SV=1	1	2	2	31.9	17.694	166	0	9.6166	By MS/MS	By MS/MS	292.32	274.52	265.3	305.89	199.77	228.99	195.94	221.78	89535000	42292000	47243000	6	0.387115	0.783771	0.202308	0.19105	0.03964	0.29784	+	+	+
	Q9RTR6	Q9RTR6	tRNA dimethylallyltransferase (EC 2.5.1.75) (Dimethylallyl diphosphate:tRNA dimethylallyltransferase) (DMAPP:tRNA dimethylallyltransferase) (DMATase) (Isopentenyl-diphosphate:tRNA isopentenyltransferase) (IPP transferase) (IPPT) (IPTase)	miaA DR_1690	>sp|Q9RTR6|MIAA_DEIRA tRNA dimethylallyltransferase OS=Deinococcus radiodurans (strain ATCC 13939 / DSM 20539 / JCM 16871 / LMG 4051 / NBRC 15346 / NCIMB 9279 / R1 / VKM B-1422) OX=243230 GN=miaA PE=3 SV=1	1	4	4	18.6	33.083	306	0	6.8169	By MS/MS	By MS/MS	2646.8	2412.2	2273.2	2228.6	2861.8	2788.2	2646.9	2541.7	13336000	8880700	4454900	6	0.519166	0.27745	0.130562	-0.0514	-0.103	-0.2656	+	+	+
	Q9RTR7	Q9RTR7	Glucose-1-phosphate adenylyltransferase (EC 2.7.7.27) (ADP-glucose pyrophosphorylase) (ADPGlc PPase) (ADP-glucose synthase)	glgC DR_1689	>sp|Q9RTR7|GLGC_DEIRA Glucose-1-phosphate adenylyltransferase OS=Deinococcus radiodurans (strain ATCC 13939 / DSM 20539 / JCM 16871 / LMG 4051 / NBRC 15346 / NCIMB 9279 / R1 / VKM B-1422) OX=243230 GN=glgC PE=3 SV=2	1	15	15	52.3	46.707	413	0	100.28	By MS/MS	By MS/MS	23150	22122	21348	22449	23562	22427	21117	22283	394580000	222510000	172070000	47	0.35827	0.118933	0.851562	-0.0233	-0.0544	-0.0046	+	+	+
	Q9RTR8	Q9RTR8	Uncharacterized protein	DR_1688	>tr|Q9RTR8|Q9RTR8_DEIRA Uncharacterized protein OS=Deinococcus radiodurans (strain ATCC 13939 / DSM 20539 / JCM 16871 / LMG 4051 / NBRC 15346 / NCIMB 9279 / R1 / VKM B-1422) OX=243230 GN=DR_1688 PE=4 SV=1	1	6	6	32.2	32.325	311	0	43.138	By MS/MS	By MS/MS	10485	7989.6	8646	8152.1	9699.5	5997.6	6703.5	6161.7	28103000	11137000	16966000	13	0.0714259	0.176601	0.0924614	-0.8591	-0.5247	-0.7912	+	+	+
	Q9RTS0	Q9RTS0	Uncharacterized protein	DR_1686	>tr|Q9RTS0|Q9RTS0_DEIRA Uncharacterized protein OS=Deinococcus radiodurans (strain ATCC 13939 / DSM 20539 / JCM 16871 / LMG 4051 / NBRC 15346 / NCIMB 9279 / R1 / VKM B-1422) OX=243230 GN=DR_1686 PE=4 SV=1	1	2	2	20	9.2335	80	0	7.621	By MS/MS	By MS/MS	5288.3	5487.5	5308.3	5175	5303.5	5576.3	5503.9	5586	6318000	4435900	1882100	4	0.0610321	0.0996199	0.173907	0.2105	0.2426	0.1455	+	+	+
	Q9RTS1	Q9RTS1	Chromosome partitioning protein, ParA family	DR_1685	>tr|Q9RTS1|Q9RTS1_DEIRA Chromosome partitioning protein, ParA family OS=Deinococcus radiodurans (strain ATCC 13939 / DSM 20539 / JCM 16871 / LMG 4051 / NBRC 15346 / NCIMB 9279 / R1 / VKM B-1422) OX=243230 GN=DR_1685 PE=4 SV=1	1	10	10	53.2	22.394	203	0	42.756	By MS/MS	By MS/MS	12310	11735	11001	11338	10248	10155	9987.7	10092	74052000	39303000	34749000	22	0.710559	0.811937	0.855199	0.0286	0.0197	-0.0135	+	+	+
	Q9RTS2	Q9RTS2	Pseudouridine synthase, putative	DR_1684	>tr|Q9RTS2|Q9RTS2_DEIRA Pseudouridine synthase, putative OS=Deinococcus radiodurans (strain ATCC 13939 / DSM 20539 / JCM 16871 / LMG 4051 / NBRC 15346 / NCIMB 9279 / R1 / VKM B-1422) OX=243230 GN=DR_1684 PE=4 SV=1	1	2	2	7.5	34.845	321	0	3.5175	By MS/MS	By MS/MS	1965.6	2096.8	1931.4	2010.9	2017.7	1887.3	1795.6	1952.1	6139700	3956500	2183200	4	0.519103	0.862344	0.476968	0.0987	0.0198	0.0941	+	+	+
	Q9RTS4	Q9RTS4	Uncharacterized protein	DR_1682	>tr|Q9RTS4|Q9RTS4_DEIRA Uncharacterized protein OS=Deinococcus radiodurans (strain ATCC 13939 / DSM 20539 / JCM 16871 / LMG 4051 / NBRC 15346 / NCIMB 9279 / R1 / VKM B-1422) OX=243230 GN=DR_1682 PE=4 SV=1	1	1		17.4	12.2	109	0.001118	1.576	By MS/MS	By MS/MS	472.356	336.312	124.22	143.191	468.276	NQ	NQ	NQ	1544.36	1076.08	468.276	2									+
	Q9RTS5	Q9RTS5	GidA-related protein	DR_1681	>tr|Q9RTS5|Q9RTS5_DEIRA GidA-related protein OS=Deinococcus radiodurans (strain ATCC 13939 / DSM 20539 / JCM 16871 / LMG 4051 / NBRC 15346 / NCIMB 9279 / R1 / VKM B-1422) OX=243230 GN=DR_1681 PE=4 SV=1	1	5	5	23.2	27.598	259	0	14.459	By MS/MS	By MS/MS	5333.6	4901.4	4679.1	4762.8	2422.6	2461.7	2225.3	2296.4	49034000	29079000	19955000	11	0.887869	0.43289	0.375714	0.0137	-0.0863	-0.1063	+	+	+
	Q9RTS6	Q9RTS6	tRNA (guanine-N(7)-)-methyltransferase (EC 2.1.1.33) (tRNA (guanine(46)-N(7))-methyltransferase) (tRNA(m7G46)-methyltransferase)	trmB DR_1680	>sp|Q9RTS6|TRMB_DEIRA tRNA (guanine-N(7)-)-methyltransferase OS=Deinococcus radiodurans (strain ATCC 13939 / DSM 20539 / JCM 16871 / LMG 4051 / NBRC 15346 / NCIMB 9279 / R1 / VKM B-1422) OX=243230 GN=trmB PE=3 SV=1	1	6	6	26.4	35.469	322	0	24.5	By MS/MS	By MS/MS	3109.1	3159.1	2874.8	2911.4	1588.4	1686.2	1626.7	1674	37760000	26112000	11649000	12	0.241782	0.385867	0.485963	0.1989	0.126	0.0966	+	+	+
	Q9RTT0	Q9RTT0	Methyltransf_25 domain-containing protein	DR_1676	>tr|Q9RTT0|Q9RTT0_DEIRA Methyltransf_25 domain-containing protein OS=Deinococcus radiodurans (strain ATCC 13939 / DSM 20539 / JCM 16871 / LMG 4051 / NBRC 15346 / NCIMB 9279 / R1 / VKM B-1422) OX=243230 GN=DR_1676 PE=4 SV=1	1	1	1	3.9	32.9	305	0.001	6.637		By MS/MS	NQ	NQ	NQ	NQ	2285.43	2227.39	2110.47	2281.21	8904.5	NQ	8904.5	1								+	+
	Q9RTT1	Q9RTT1	Uncharacterized protein	DR_1675	>tr|Q9RTT1|Q9RTT1_DEIRA Uncharacterized protein OS=Deinococcus radiodurans (strain ATCC 13939 / DSM 20539 / JCM 16871 / LMG 4051 / NBRC 15346 / NCIMB 9279 / R1 / VKM B-1422) OX=243230 GN=DR_1675 PE=4 SV=1	1	4	4	22.1	22.349	195	0.0085511	0.99267	By MS/MS	By MS/MS	3753.1	3821	3415.6	3415.3	1750.1	1690.5	1508.7	1523.8	10306000	8381400	1924900	5	0.297587	0.133444	0.0843086	0.0776	-0.121	-0.1922	+	+	+
	Q9RTT2	Q9RTT2	Isocitrate dehydrogenase, putative	DR_1674	>tr|Q9RTT2|Q9RTT2_DEIRA Isocitrate dehydrogenase, putative OS=Deinococcus radiodurans (strain ATCC 13939 / DSM 20539 / JCM 16871 / LMG 4051 / NBRC 15346 / NCIMB 9279 / R1 / VKM B-1422) OX=243230 GN=DR_1674 PE=4 SV=1	1	13	13	42.3	35.748	333	0	181.9	By MS/MS	By MS/MS	47219	49996	49082	50352	38307	40128	38514	39932	1549400000	817400000	732030000	94	0.0212589	0.0172187	0.00931156	0.2313	0.2455	0.2414	+	+	+	+
	Q9RTT3	Q9RTT3	Oxidoreductase, putative	DR_1673	>tr|Q9RTT3|Q9RTT3_DEIRA Oxidoreductase, putative OS=Deinococcus radiodurans (strain ATCC 13939 / DSM 20539 / JCM 16871 / LMG 4051 / NBRC 15346 / NCIMB 9279 / R1 / VKM B-1422) OX=243230 GN=DR_1673 PE=4 SV=1	1	5	5	17.2	36.892	348	0	13.442	By MS/MS	By MS/MS	4866.5	4948.7	4710.6	4740.6	7020.8	7231.6	6565.5	6739.9	238410000	140130000	98283000	12	0.0157795	0.190953	0.302318	0.1572	0.0634	0.0205	+	+	+
	Q9RTT4	Q9RTT4	Methyltransf_30 domain-containing protein	DR_1672	>tr|Q9RTT4|Q9RTT4_DEIRA Methyltransf_30 domain-containing protein OS=Deinococcus radiodurans (strain ATCC 13939 / DSM 20539 / JCM 16871 / LMG 4051 / NBRC 15346 / NCIMB 9279 / R1 / VKM B-1422) OX=243230 GN=DR_1672 PE=4 SV=1	1	5	5	35	24.847	234	0	14.948	By MS/MS	By MS/MS	4310.6	4160.7	3619.3	3692.1	3998.9	4101.2	3234.4	3737.7	23012000	17883000	5128700	8	0.235808	0.113297	0.206182	0.0845	-0.3067	-0.1808	+	+	+
	Q9RTT5	Q9RTT5	Uncharacterized protein	DR_1671	>tr|Q9RTT5|Q9RTT5_DEIRA Uncharacterized protein OS=Deinococcus radiodurans (strain ATCC 13939 / DSM 20539 / JCM 16871 / LMG 4051 / NBRC 15346 / NCIMB 9279 / R1 / VKM B-1422) OX=243230 GN=DR_1671 PE=4 SV=1	1	1	1	12.2	18.3	172	0.002	2.746	By MS/MS	By MS/MS	5603.18	3270.28	1951.28	1873.05	6788.12	3968.72	3961.42	4100.99	31517	12697.8	18819.2	1	0.058659	0.248701	0.276127	-0.233474	-0.346007	-0.347373		+	+
	Q9RTT6	Q9RTT6	Cysteine--tRNA ligase (EC 6.1.1.16) (Cysteinyl-tRNA synthetase) (CysRS)	cysS DR_1670	>sp|Q9RTT6|SYC_DEIRA Cysteine--tRNA ligase OS=Deinococcus radiodurans (strain ATCC 13939 / DSM 20539 / JCM 16871 / LMG 4051 / NBRC 15346 / NCIMB 9279 / R1 / VKM B-1422) OX=243230 GN=cysS PE=3 SV=2	1	27	27	47	56.054	498	0	139.75	By MS/MS	By MS/MS	64989	65495	60970	64245	45553	47319	44127	46489	653480000	388600000	264880000	89	0.128776	0.292996	0.175362	0.1578	0.0675	0.1179	+	+	+
	Q9RTT7	Q9RTT7	UPF0020 domain-containing protein	DR_1669	>tr|Q9RTT7|Q9RTT7_DEIRA UPF0020 domain-containing protein OS=Deinococcus radiodurans (strain ATCC 13939 / DSM 20539 / JCM 16871 / LMG 4051 / NBRC 15346 / NCIMB 9279 / R1 / VKM B-1422) OX=243230 GN=DR_1669 PE=4 SV=1	1	15	15	44.4	41.256	372	0	97.207	By MS/MS	By MS/MS	39676	39739	38307	39795	34925	35415	33824	35475	384580000	191320000	193260000	49	0.0231364	0.0523234	0.0427114	0.1182	0.1035	0.1297	+	+	+
	Q9RTU0	Q9RTU0	Potassium uptake protein KtrA	DR_1666	>tr|Q9RTU0|Q9RTU0_DEIRA Potassium uptake protein KtrA OS=Deinococcus radiodurans (strain ATCC 13939 / DSM 20539 / JCM 16871 / LMG 4051 / NBRC 15346 / NCIMB 9279 / R1 / VKM B-1422) OX=243230 GN=DR_1666 PE=4 SV=1	1	10	10	46.9	24.642	226	0	77.292	By MS/MS	By MS/MS	19013	18418	17997	18824	14362	14486	14267	13904	271700000	159600000	112100000	26	0.156425	0.154993	0.524218	0.0704	0.1127	0.0504	+	+	+
	Q9RTU1	Q9RTU1	Uncharacterized protein	DR_1665	>tr|Q9RTU1|Q9RTU1_DEIRA Uncharacterized protein OS=Deinococcus radiodurans (strain ATCC 13939 / DSM 20539 / JCM 16871 / LMG 4051 / NBRC 15346 / NCIMB 9279 / R1 / VKM B-1422) OX=243230 GN=DR_1665 PE=4 SV=1	1	5	5	26.3	16.319	152	0	13.689	By MS/MS	By MS/MS	6395.1	6129.7	6027.6	6165.3	7337.2	6843.2	6617.5	7078.2	43416000	19079000	24337000	13	0.276169	0.666412	0.698389	-0.0444	-0.0169	0.0127	+	+	+
	Q9RTU2	Q9RTU2	Futalosine hydrolase (FL hydrolase) (EC 3.2.2.26) (Futalosine nucleosidase) (Menaquinone biosynthetic enzyme MqnB)	mqnB DR_1664	>tr|Q9RTU2|Q9RTU2_DEIRA Futalosine hydrolase OS=Deinococcus radiodurans (strain ATCC 13939 / DSM 20539 / JCM 16871 / LMG 4051 / NBRC 15346 / NCIMB 9279 / R1 / VKM B-1422) OX=243230 GN=mqnB PE=3 SV=1	1	1	1	4.7	19.055	193	0.0038722	1.4356		By MS/MS	NQ	NQ	NQ	NQ	2799.3	2877.6	2713	2997.2	2135100	NQ	2135100	1	0.422326	0.686889	0.654551	-0.6649	0.2438	-0.1845	+	+	+
	Q9RTU3	Q9RTU3	Uncharacterized protein	DR_1663	>tr|Q9RTU3|Q9RTU3_DEIRA Uncharacterized protein OS=Deinococcus radiodurans (strain ATCC 13939 / DSM 20539 / JCM 16871 / LMG 4051 / NBRC 15346 / NCIMB 9279 / R1 / VKM B-1422) OX=243230 GN=DR_1663 PE=4 SV=1	1	4	4	29.4	16.903	153	0	17.132	By MS/MS	By MS/MS	5254.4	5731.6	4979.7	6307.9	7928.2	7987.3	6935.5	8694.5	72345000	39082000	33264000	8	0.194045	0.630552	0.0811967	0.2179	-0.0528	0.4573	+	+	+
	Q9RTU4	Q9RTU4	L-threonine 3-dehydrogenase (TDH) (EC 1.1.1.103)	tdh DR_1662	>sp|Q9RTU4|TDH_DEIRA L-threonine 3-dehydrogenase OS=Deinococcus radiodurans (strain ATCC 13939 / DSM 20539 / JCM 16871 / LMG 4051 / NBRC 15346 / NCIMB 9279 / R1 / VKM B-1422) OX=243230 GN=tdh PE=3 SV=2	1	9	9	27	37.752	348	0	28.255	By MS/MS	By MS/MS	11479	11406	11369	11581	13027	12994	12197	13070	158050000	80057000	77997000	23	0.060281	0.257578	0.0457498	0.0867	0.0973	0.1222	+	+	+
	Q9RTU6	Q9RTU6	Uncharacterized protein	DR_1660	>tr|Q9RTU6|Q9RTU6_DEIRA Uncharacterized protein OS=Deinococcus radiodurans (strain ATCC 13939 / DSM 20539 / JCM 16871 / LMG 4051 / NBRC 15346 / NCIMB 9279 / R1 / VKM B-1422) OX=243230 GN=DR_1660 PE=4 SV=1	1	1	1	3.65	42.3	383	0.063	0.725	By MS/MS	By MS/MS	NQ	NQ	NQ	NQ	NQ	NQ	NQ	NQ	NQ	NQ	NQ	2								+	+
	Q9RTU7	Q9RTU7	Oligopeptidase A	DR_1659	>tr|Q9RTU7|Q9RTU7_DEIRA Oligopeptidase A OS=Deinococcus radiodurans (strain ATCC 13939 / DSM 20539 / JCM 16871 / LMG 4051 / NBRC 15346 / NCIMB 9279 / R1 / VKM B-1422) OX=243230 GN=DR_1659 PE=3 SV=1	1	42	42	60.4	76.967	685	0	240.08	By MS/MS	By MS/MS	127300	132080	125100	126920	138470	144250	136710	139420	3065900000	1637100000	1428700000	161	0.0116761	0.0218947	0.00931046	0.1984	0.151	0.1111	+	+	+
	Q9RTV0	Q9RTV0	Mg(2+) chelatase family protein	DR_1656	>tr|Q9RTV0|Q9RTV0_DEIRA Mg(2+) chelatase family protein OS=Deinococcus radiodurans (strain ATCC 13939 / DSM 20539 / JCM 16871 / LMG 4051 / NBRC 15346 / NCIMB 9279 / R1 / VKM B-1422) OX=243230 GN=DR_1656 PE=3 SV=1	1	3		4.35	55.1	519	0.453253	0.111	By MS/MS	By MS/MS	NQ	NQ	NQ	NQ	4896.72	4876.13	4779.96	4868.04	19420.8	NQ	19420.8	5									+
	Q9RTV1	Q9RTV1	ABC transporter, periplasmic substrate-binding protein, putative	DR_1655	>tr|Q9RTV1|Q9RTV1_DEIRA ABC transporter, periplasmic substrate-binding protein, putative OS=Deinococcus radiodurans (strain ATCC 13939 / DSM 20539 / JCM 16871 / LMG 4051 / NBRC 15346 / NCIMB 9279 / R1 / VKM B-1422) OX=243230 GN=DR_1655 PE=4 SV=1	1	16	16	58.8	35.49	337	0	89.482	By MS/MS	By MS/MS	61534	38514	46226	40381	51722	35090	40651	35404	802470000	394730000	407740000	57	0.00484858	0.0512205	0.0223687	-1.0003	-0.4863	-0.9216	+	+	+	+
	Q9RTV2	Q9RTV2	Uncharacterized protein	DR_1654	>tr|Q9RTV2|Q9RTV2_DEIRA Uncharacterized protein OS=Deinococcus radiodurans (strain ATCC 13939 / DSM 20539 / JCM 16871 / LMG 4051 / NBRC 15346 / NCIMB 9279 / R1 / VKM B-1422) OX=243230 GN=DR_1654 PE=4 SV=1	1	5	5	32.4	18.746	182	0	12.548	By MS/MS	By MS/MS	30391	24689	27249	26406	39313	30960	32966	32705	182510000	111130000	71381000	37	0.0561952	0.0932197	0.075984	-0.4747	-0.1758	-0.3104	+	+	+
	Q9RTV5	Q9RTV5	Immunogenic protein	DR_1649	>tr|Q9RTV5|Q9RTV5_DEIRA Immunogenic protein OS=Deinococcus radiodurans (strain ATCC 13939 / DSM 20539 / JCM 16871 / LMG 4051 / NBRC 15346 / NCIMB 9279 / R1 / VKM B-1422) OX=243230 GN=DR_1649 PE=4 SV=1	1	17	17	63.3	33.447	319	0	92.675	By MS/MS	By MS/MS	76835	52934	61089	53359	83171	58604	68190	58463	1395900000	718320000	677620000	95	0.00193067	0.00907032	0.000990294	-0.8296	-0.3594	-0.815	+	+	+	+
	Q9RTV6	Q9RTV6	Amino acid ABC transporter, ATP-binding protein	DR_1648	>tr|Q9RTV6|Q9RTV6_DEIRA Amino acid ABC transporter, ATP-binding protein OS=Deinococcus radiodurans (strain ATCC 13939 / DSM 20539 / JCM 16871 / LMG 4051 / NBRC 15346 / NCIMB 9279 / R1 / VKM B-1422) OX=243230 GN=DR_1648 PE=4 SV=1	2	15	15	63	28.917	265	0	104.71	By MS/MS	By MS/MS	33667	33739	32643	33627	34262	33113	32526	32484	508510000	269810000	238700000	47	0.288734	0.199693	0.497378	0.0586	0.0841	0.0379	+	+	+
	Q9RTV7	Q9RTV7	Nitrogen regulator, putative	DR_1646	>tr|Q9RTV7|Q9RTV7_DEIRA Nitrogen regulator, putative OS=Deinococcus radiodurans (strain ATCC 13939 / DSM 20539 / JCM 16871 / LMG 4051 / NBRC 15346 / NCIMB 9279 / R1 / VKM B-1422) OX=243230 GN=DR_1646 PE=4 SV=1	1	6	6	30.5	27.934	259	0	26.603	By MS/MS	By MS/MS	9482.1	8849.2	8854	9146.7	4542.9	4609	4574.2	4733.9	41060000	28150000	12911000	11	0.752954	0.389494	0.380559	0.0337	0.1155	0.118	+	+	+
	Q9RTV8	Q9RTV8	UDP-N-acetyl-D-mannosaminuronic acid transferase, putative	DR_1645	>tr|Q9RTV8|Q9RTV8_DEIRA UDP-N-acetyl-D-mannosaminuronic acid transferase, putative OS=Deinococcus radiodurans (strain ATCC 13939 / DSM 20539 / JCM 16871 / LMG 4051 / NBRC 15346 / NCIMB 9279 / R1 / VKM B-1422) OX=243230 GN=DR_1645 PE=4 SV=1	1	11	11	64.1	27.257	248	0	49.462	By MS/MS	By MS/MS	11014	11146	10455	10683	12022	11883	11215	11692	167820000	91851000	75973000	28	0.15636	0.150444	0.236957	0.0985	0.0335	0.0309	+	+	+
	Q9RTV9	Q9RTV9	Uncharacterized protein	DR_1644	>tr|Q9RTV9|Q9RTV9_DEIRA Uncharacterized protein OS=Deinococcus radiodurans (strain ATCC 13939 / DSM 20539 / JCM 16871 / LMG 4051 / NBRC 15346 / NCIMB 9279 / R1 / VKM B-1422) OX=243230 GN=DR_1644 PE=4 SV=1	1	2	2	8.35	23.4	210	0	8.338	By MS/MS	By MS/MS	1416.47	1436.96	634.501	724.81	NQ	NQ	NQ	NQ	4212.74	4212.74	NQ	2								+	+
	Q9RTW1	Q9RTW1	DinB_2 domain-containing protein	DR_1642	>tr|Q9RTW1|Q9RTW1_DEIRA DinB_2 domain-containing protein OS=Deinococcus radiodurans (strain ATCC 13939 / DSM 20539 / JCM 16871 / LMG 4051 / NBRC 15346 / NCIMB 9279 / R1 / VKM B-1422) OX=243230 GN=DR_1642 PE=4 SV=1	1	1	1	7.4	17.347	163	0	4.5479		By MS/MS	NQ	NQ	NQ	NQ	1478.5	1433.2	1318.1	1425.2	2351700	NQ	2351700	1	0.598356	0.974834	0.349553	0.32274	-0.01991	1.33465	+	+	+
	Q9RTW2	Q9RTW2	DinB_2 domain-containing protein	DR_1641	>tr|Q9RTW2|Q9RTW2_DEIRA DinB_2 domain-containing protein OS=Deinococcus radiodurans (strain ATCC 13939 / DSM 20539 / JCM 16871 / LMG 4051 / NBRC 15346 / NCIMB 9279 / R1 / VKM B-1422) OX=243230 GN=DR_1641 PE=4 SV=1	1	2	2	9.8	17.992	164	0	4.0695	By MS/MS	By MS/MS	5144.7	5689.1	5309.7	5467.9	3974.9	4107.3	3612.2	4003.1	106040000	59850000	46193000	4	0.145862	0.43191	0.2353	0.2708	0.1098	0.1942	+	+	+
	Q9RTW5	Q9RTW5	Corrinoid adenosyltransferase (EC 2.5.1.17)	DR_1638	>tr|Q9RTW5|Q9RTW5_DEIRA Corrinoid adenosyltransferase OS=Deinococcus radiodurans (strain ATCC 13939 / DSM 20539 / JCM 16871 / LMG 4051 / NBRC 15346 / NCIMB 9279 / R1 / VKM B-1422) OX=243230 GN=DR_1638 PE=3 SV=1	1	8	8	59.5	20.25	185	0	102.5	By MS/MS	By MS/MS	18083	17959	17072	17900	12072	11610	11401	11805	173730000	97877000	75851000	25	0.536154	0.103973	0.0365558	0.039	0.0425	0.0641	+	+	+
	Q9RTW6	Q9RTW6	ABM domain-containing protein	DR_1636	>tr|Q9RTW6|Q9RTW6_DEIRA ABM domain-containing protein OS=Deinococcus radiodurans (strain ATCC 13939 / DSM 20539 / JCM 16871 / LMG 4051 / NBRC 15346 / NCIMB 9279 / R1 / VKM B-1422) OX=243230 GN=DR_1636 PE=4 SV=1	1	1	1	7.4	14.008	122	0.000978	1.7044	By MS/MS	By MS/MS	1382.9	1456.3	1482.3	1615.3	1954.9	2016.7	2009.7	2018.1	2120100	996570	1123600	2	0.116014	0.0915297	0.110222	0.2038	0.3113	0.3357	+	+	+
	Q9RTW7	Q9RTW7	ABC transporter, ATP-binding protein, EF-3 family	DR_1635	>tr|Q9RTW7|Q9RTW7_DEIRA ABC transporter, ATP-binding protein, EF-3 family OS=Deinococcus radiodurans (strain ATCC 13939 / DSM 20539 / JCM 16871 / LMG 4051 / NBRC 15346 / NCIMB 9279 / R1 / VKM B-1422) OX=243230 GN=DR_1635 PE=4 SV=1	1	15	15	24.4	76.938	705	0	48.478	By MS/MS	By MS/MS	27213	27569	25502	27111	21381	21523	20362	20964	218270000	109180000	109090000	25	0.0987913	0.249862	0.18547	0.1234	0.0441	0.0752	+	+	+
	Q9RTW8	Q9RTW8	FecR domain-containing protein	DR_1634	>tr|Q9RTW8|Q9RTW8_DEIRA FecR domain-containing protein OS=Deinococcus radiodurans (strain ATCC 13939 / DSM 20539 / JCM 16871 / LMG 4051 / NBRC 15346 / NCIMB 9279 / R1 / VKM B-1422) OX=243230 GN=DR_1634 PE=4 SV=1	1	21	21	55.6	45.542	430	0	101.26	By MS/MS	By MS/MS	41037	38414	39077	39810	40516	37968	38446	38355	424510000	244050000	180460000	50	0.0287033	0.0258559	0.910253	-0.0698	0.0595	-0.0036	+	+	+
	Q9RTW9	Q9RTW9	GGDEF family protein	DR_1633	>tr|Q9RTW9|Q9RTW9_DEIRA GGDEF family protein OS=Deinococcus radiodurans (strain ATCC 13939 / DSM 20539 / JCM 16871 / LMG 4051 / NBRC 15346 / NCIMB 9279 / R1 / VKM B-1422) OX=243230 GN=DR_1633 PE=4 SV=1	1	7	7	24.3	53.246	498	0	20.131	By MS/MS	By MS/MS	11669	11664	11442	11601	10457	10069	9766.8	9923	15360000	8405800	6953800	12	0.360611	0.229448	0.506359	0.0521	0.0804	0.0347	+	+	+
	Q9RTX0	Q9RTX0	N-acetylmuramoyl-L-alanine amidase, putative	DR_1632	>tr|Q9RTX0|Q9RTX0_DEIRA N-acetylmuramoyl-L-alanine amidase, putative OS=Deinococcus radiodurans (strain ATCC 13939 / DSM 20539 / JCM 16871 / LMG 4051 / NBRC 15346 / NCIMB 9279 / R1 / VKM B-1422) OX=243230 GN=DR_1632 PE=4 SV=1	1	15	15	33.5	62.776	603	0	106.71	By MS/MS	By MS/MS	22201	20565	20504	19463	23269	21939	21530	20975	182770000	92611000	90156000	29	0.0676679	0.544334	0.0122364	-0.0751	-0.0122	-0.1958	+	+	+
	Q9RTX1	Q9RTX1	RelA_SpoT domain-containing protein	DR_1631	>tr|Q9RTX1|Q9RTX1_DEIRA RelA_SpoT domain-containing protein OS=Deinococcus radiodurans (strain ATCC 13939 / DSM 20539 / JCM 16871 / LMG 4051 / NBRC 15346 / NCIMB 9279 / R1 / VKM B-1422) OX=243230 GN=DR_1631 PE=4 SV=1	1	4	4	13.2	43.866	394	0	6.8994	By MS/MS	By MS/MS	1993	1744.4	1778.9	1805.6	4270.4	4402.7	4537.1	4503	18477000	1113800	17364000	4	0.911745	0.524667	0.758083	-0.0209	0.1356	0.0595	+	+	+
	Q9RTX3	Q9RTX3	C-di-GMP phosphodiesterase A	DR_1629	>tr|Q9RTX3|Q9RTX3_DEIRA C-di-GMP phosphodiesterase A OS=Deinococcus radiodurans (strain ATCC 13939 / DSM 20539 / JCM 16871 / LMG 4051 / NBRC 15346 / NCIMB 9279 / R1 / VKM B-1422) OX=243230 GN=DR_1629 PE=4 SV=1	1	3		3	86.7	790	0.451014	0.117	By MS/MS	By MS/MS	NQ	NQ	NQ	NQ	NQ	NQ	NQ	NQ	NQ	NQ	NQ	82									+
	Q9RTX4	Q9RTX4	Oligoendopeptidase	DR_1627	>tr|Q9RTX4|Q9RTX4_DEIRA Oligoendopeptidase OS=Deinococcus radiodurans (strain ATCC 13939 / DSM 20539 / JCM 16871 / LMG 4051 / NBRC 15346 / NCIMB 9279 / R1 / VKM B-1422) OX=243230 GN=DR_1627 PE=3 SV=1	1	30	30	50.7	66.895	604	0	217.28	By MS/MS	By MS/MS	81039	77903	73541	75448	82140	78415	72855	74526	1151600000	588700000	562920000	105	0.550055	0.0495544	0.0380837	-0.0118	-0.0885	-0.1102	+	+	+
	Q9RTX5	Q9RTX5	Branched-chain-amino-acid aminotransferase (EC 2.6.1.42)	DR_1626	>tr|Q9RTX5|Q9RTX5_DEIRA Branched-chain-amino-acid aminotransferase OS=Deinococcus radiodurans (strain ATCC 13939 / DSM 20539 / JCM 16871 / LMG 4051 / NBRC 15346 / NCIMB 9279 / R1 / VKM B-1422) OX=243230 GN=DR_1626 PE=1 SV=1	1	16	16	46.1	39.423	358	0	115.87	By MS/MS	By MS/MS	27713	28386	26930	28257	20143	20575	20161	21132	653160000	354760000	298390000	50	0.0896944	0.0377765	0.0290681	0.1564	0.1546	0.193	+	+	+
	Q9RTX6	Q9RTX6	Amidase, putative	DR_1625	>tr|Q9RTX6|Q9RTX6_DEIRA Amidase, putative OS=Deinococcus radiodurans (strain ATCC 13939 / DSM 20539 / JCM 16871 / LMG 4051 / NBRC 15346 / NCIMB 9279 / R1 / VKM B-1422) OX=243230 GN=DR_1625 PE=4 SV=1	1	11	11	28.2	56.208	546	0	54.698	By MS/MS	By MS/MS	23290	22692	21528	22233	24329	23764	22602	23348	99676000	53150000	46526000	25	0.204418	0.402496	0.374155	0.0348	-0.0058	-0.0065	+	+	+
	Q9RTX7	Q9RTX7	PrcB_C domain-containing protein	DR_1623	>tr|Q9RTX7|Q9RTX7_DEIRA PrcB_C domain-containing protein OS=Deinococcus radiodurans (strain ATCC 13939 / DSM 20539 / JCM 16871 / LMG 4051 / NBRC 15346 / NCIMB 9279 / R1 / VKM B-1422) OX=243230 GN=DR_1623 PE=4 SV=1	1	18	18	69.3	37.281	365	0	234.65	By MS/MS	By MS/MS	37956	38272	35048	40164	54322	55215	52195	59273	767070000	418040000	349030000	63	0.0622687	0.431613	0.0130583	0.1302	0.0368	0.2913	+	+	+	+
	Q9RTX8	Q9RTX8	Beta-phosphoglucomutase-related protein	DR_1622	>tr|Q9RTX8|Q9RTX8_DEIRA Beta-phosphoglucomutase-related protein OS=Deinococcus radiodurans (strain ATCC 13939 / DSM 20539 / JCM 16871 / LMG 4051 / NBRC 15346 / NCIMB 9279 / R1 / VKM B-1422) OX=243230 GN=DR_1622 PE=1 SV=1	1	4	4	28.3	24.956	237	0	36.263	By MS/MS	By MS/MS	3783.2	3772.7	3710.8	3720.9	3125	3166	2911.5	3216.1	21185000	12691000	8493900	9	0.0483597	0.430927	0.243394	0.1103	0.078	0.1176	+	+	+
	Q9RTX9	Q9RTX9	Hit family protein	DR_1621	>tr|Q9RTX9|Q9RTX9_DEIRA Hit family protein OS=Deinococcus radiodurans (strain ATCC 13939 / DSM 20539 / JCM 16871 / LMG 4051 / NBRC 15346 / NCIMB 9279 / R1 / VKM B-1422) OX=243230 GN=DR_1621 PE=4 SV=1	1	4	4	43.2	13.112	118	0	18.476	By MS/MS	By MS/MS	5109	5325.1	5242.9	5418.4	8478.5	8332.8	8234.2	8458.1	67849000	33731000	34117000	10	0.234443	0.185392	0.177641	0.1254	0.1816	0.1745	+	+	+
	Q9RTY0	Q9RTY0	Ketoacyl reductase, putative	DR_1620	>tr|Q9RTY0|Q9RTY0_DEIRA Ketoacyl reductase, putative OS=Deinococcus radiodurans (strain ATCC 13939 / DSM 20539 / JCM 16871 / LMG 4051 / NBRC 15346 / NCIMB 9279 / R1 / VKM B-1422) OX=243230 GN=DR_1620 PE=3 SV=1	1	12	12	42.4	34.94	328	0	69.857	By MS/MS	By MS/MS	35122	31585	31858	30144	40465	36155	36201	34995	524360000	271510000	252850000	42	0.0380935	0.0478892	0.00930251	-0.1826	-0.0787	-0.2766	+	+	+	+
	Q9RTY1	Q9RTY1	PG_binding_4 domain-containing protein	DR_1619	>tr|Q9RTY1|Q9RTY1_DEIRA PG_binding_4 domain-containing protein OS=Deinococcus radiodurans (strain ATCC 13939 / DSM 20539 / JCM 16871 / LMG 4051 / NBRC 15346 / NCIMB 9279 / R1 / VKM B-1422) OX=243230 GN=DR_1619 PE=4 SV=1	1	29	28	69.7	56.028	525	0	188.07	By MS/MS	By MS/MS	68540	65303	61226	66082	63386	59066	53655	58715	432860000	232910000	199950000	87	0.323837	0.0563156	0.417924	-0.0538	-0.1677	-0.0382	+	+	+
	Q9RTY2	Q9RTY2	Xanthine phosphoribosyltransferase (XPRTase) (EC 2.4.2.22)	xpt DR_1617	>sp|Q9RTY2|XPT_DEIRA Xanthine phosphoribosyltransferase OS=Deinococcus radiodurans (strain ATCC 13939 / DSM 20539 / JCM 16871 / LMG 4051 / NBRC 15346 / NCIMB 9279 / R1 / VKM B-1422) OX=243230 GN=xpt PE=3 SV=1	1	11	11	62.2	20.719	193	0	91.609	By MS/MS	By MS/MS	30209	30877	29799	29846	28463	29624	28530	28875	542660000	283440000	259220000	39	0.0437932	0.0763564	0.0755523	0.1778	0.1752	0.1087	+	+	+
	Q9RTY3	Q9RTY3	Uncharacterized protein	DR_1616	>tr|Q9RTY3|Q9RTY3_DEIRA Uncharacterized protein OS=Deinococcus radiodurans (strain ATCC 13939 / DSM 20539 / JCM 16871 / LMG 4051 / NBRC 15346 / NCIMB 9279 / R1 / VKM B-1422) OX=243230 GN=DR_1616 PE=4 SV=1	1	11	11	46	34.324	341	0	141.86	By MS/MS	By MS/MS	24083	23816	23053	23769	20492	21085	19855	21743	275110000	151330000	123780000	32	0.219364	0.242601	0.128386	0.1185	0.0923	0.1612	+	+	+
	Q9RTY4	Q9RTY4	Uncharacterized protein	DR_1615	>tr|Q9RTY4|Q9RTY4_DEIRA Uncharacterized protein OS=Deinococcus radiodurans (strain ATCC 13939 / DSM 20539 / JCM 16871 / LMG 4051 / NBRC 15346 / NCIMB 9279 / R1 / VKM B-1422) OX=243230 GN=DR_1615 PE=4 SV=1	1	2	2	19.4	13.859	124	0	11.962	By MS/MS	By MS/MS	3638.7	3787.4	3525.2	3751.3	3668.8	3736.1	3545.4	3934.6	9503000	5424600	4078400	6	0.162154	0.00711189	0.10788	0.1736	0.1052	0.2342	+	+	+
	Q9RTY5	Q9RTY5	3-isopropylmalate dehydratase small subunit 1 (EC 4.2.1.33) (Alpha-IPM isomerase 1) (IPMI 1) (Isopropylmalate isomerase 1)	leuD1 DR_1614	>sp|Q9RTY5|LEUD1_DEIRA 3-isopropylmalate dehydratase small subunit 1 OS=Deinococcus radiodurans (strain ATCC 13939 / DSM 20539 / JCM 16871 / LMG 4051 / NBRC 15346 / NCIMB 9279 / R1 / VKM B-1422) OX=243230 GN=leuD1 PE=3 SV=1	1	5	5	23.2	19.44	177	0	13.281	By MS/MS	By MS/MS	5554.3	6029.4	4806.2	5817.4	5501	5611.5	4896.3	5693.6	20991000	9792700	11198000	8	0.18687	0.146282	0.0370355	0.2266	-0.1451	0.2093	+	+	+	+
	Q9RTY6	Q9RTY6	Transcriptional regulator, ArsR family	DR_1613	>tr|Q9RTY6|Q9RTY6_DEIRA Transcriptional regulator, ArsR family OS=Deinococcus radiodurans (strain ATCC 13939 / DSM 20539 / JCM 16871 / LMG 4051 / NBRC 15346 / NCIMB 9279 / R1 / VKM B-1422) OX=243230 GN=DR_1613 PE=4 SV=1	1	1	1	7.3	12.635	109	0	3.0454	By MS/MS	By MS/MS	3510.6	3212.5	3147.9	2930	1281.1	1208	1046	1002.9	6620600	2867500	3753200	2	0.314547	0.227258	0.0321929	-0.0922	-0.2075	-0.4385	+	+	+	+
	Q9RTY7	Q9RTY7	Robl_LC7 domain-containing protein	DR_1612	>tr|Q9RTY7|Q9RTY7_DEIRA Robl_LC7 domain-containing protein OS=Deinococcus radiodurans (strain ATCC 13939 / DSM 20539 / JCM 16871 / LMG 4051 / NBRC 15346 / NCIMB 9279 / R1 / VKM B-1422) OX=243230 GN=DR_1612 PE=4 SV=1;>tr|Q9RWQ0|Q9RWQ0_DEIRA Robl_LC7 domain-	2	5	5	55.6	12.769	124	0	24.514	By MS/MS	By MS/MS	8418.7	8421.1	8131.8	8525	8747.3	8900.7	8922.9	8948.7	209320000	111430000	97891000	20	0.092126	0.0986006	0.0781142	0.1225	0.1748	0.1524	+	+
	Q9RTY8	Q9RTY8	Uncharacterized protein	DR_1611	>tr|Q9RTY8|Q9RTY8_DEIRA Uncharacterized protein OS=Deinococcus radiodurans (strain ATCC 13939 / DSM 20539 / JCM 16871 / LMG 4051 / NBRC 15346 / NCIMB 9279 / R1 / VKM B-1422) OX=243230 GN=DR_1611 PE=4 SV=1	1	10	9	84.7	16.638	157	0	82.968	By MS/MS	By MS/MS	23517	24843	23333	24405	25251	26476	24963	26325	718800000	429370000	289430000	40	0.0535709	0.00134101	0.0207855	0.2296	0.1649	0.2071	+	+	+	+
	Q9RTY9	Q9RTY9	3-isopropylmalate dehydratase large subunit 1 (EC 4.2.1.33) (Alpha-IPM isomerase 1) (IPMI 1) (Isopropylmalate isomerase 1)	leuC1 DR_1610	>sp|Q9RTY9|LEUC1_DEIRA 3-isopropylmalate dehydratase large subunit 1 OS=Deinococcus radiodurans (strain ATCC 13939 / DSM 20539 / JCM 16871 / LMG 4051 / NBRC 15346 / NCIMB 9279 / R1 / VKM B-1422) OX=243230 GN=leuC1 PE=3 SV=1	1	12	12	35.9	45.539	434	0	18.918	By MS/MS	By MS/MS	10086	9967.5	8995.4	9843.6	10742	10343	9746.2	10359	60100000	23596000	36504000	16	0.539657	0.168088	0.164279	0.0334	-0.0821	0.0275	+	+	+
	Q9RTZ0	Q9RTZ0	DinB_2 domain-containing protein	DR_1608	>tr|Q9RTZ0|Q9RTZ0_DEIRA DinB_2 domain-containing protein OS=Deinococcus radiodurans (strain ATCC 13939 / DSM 20539 / JCM 16871 / LMG 4051 / NBRC 15346 / NCIMB 9279 / R1 / VKM B-1422) OX=243230 GN=DR_1608 PE=4 SV=1	1	7	7	49.5	20.581	184	0	54.604	By MS/MS	By MS/MS	14963	16338	15199	16858	8806.7	9760.2	8595.3	9891.5	264700000	184020000	80684000	21	0.00646775	0.15123	0.000155521	0.343	0.1792	0.4082	+	+	+	+
	Q9RTZ1	Q9RTZ1	Uncharacterized protein	DR_1607	>tr|Q9RTZ1|Q9RTZ1_DEIRA Uncharacterized protein OS=Deinococcus radiodurans (strain ATCC 13939 / DSM 20539 / JCM 16871 / LMG 4051 / NBRC 15346 / NCIMB 9279 / R1 / VKM B-1422) OX=243230 GN=DR_1607 PE=4 SV=1	1	9	8	56.2	15.72	144	0	48.561	By MS/MS	By MS/MS	23204	23900	22316	23641	16379	17056	15398	16599	123700000	63285000	60413000	19	0.00151352	0.225787	0.0323845	0.188	0.061	0.1472	+	+	+
	Q9RTZ2	Q9RTZ2	Histidine kinase (EC 2.7.13.3)	DR_1606	>tr|Q9RTZ2|Q9RTZ2_DEIRA Histidine kinase OS=Deinococcus radiodurans (strain ATCC 13939 / DSM 20539 / JCM 16871 / LMG 4051 / NBRC 15346 / NCIMB 9279 / R1 / VKM B-1422) OX=243230 GN=DR_1606 PE=4 SV=1	1	1		5.1	46.3	433	0.301623	0.282	By MS/MS		NQ	NQ	NQ	NQ	NQ	NQ	NQ	NQ	NQ	NQ	NQ	12									+
	Q9RTZ3	Q9RTZ3	Oligosaccharide deacetylase, putative	DR_1604	>tr|Q9RTZ3|Q9RTZ3_DEIRA Oligosaccharide deacetylase, putative OS=Deinococcus radiodurans (strain ATCC 13939 / DSM 20539 / JCM 16871 / LMG 4051 / NBRC 15346 / NCIMB 9279 / R1 / VKM B-1422) OX=243230 GN=DR_1604 PE=4 SV=1	1	8	8	26.3	48.499	445	0	52.7	By MS/MS	By MS/MS	10423	9590.7	9218.8	10045	10287	8977.9	9067.4	9568.2	119010000	61927000	57078000	22	0.124449	0.0752659	0.410406	-0.1829	-0.1298	-0.0343	+	+	+
	Q9RTZ4	Q9RTZ4	Uncharacterized protein	DR_1603	>tr|Q9RTZ4|Q9RTZ4_DEIRA Uncharacterized protein OS=Deinococcus radiodurans (strain ATCC 13939 / DSM 20539 / JCM 16871 / LMG 4051 / NBRC 15346 / NCIMB 9279 / R1 / VKM B-1422) OX=243230 GN=DR_1603 PE=4 SV=1	1	3		5.1	37.8	360	0.114047	0.34	By MS/MS	By MS/MS	2171.39	2106.16	942.224	1035.55	NQ	NQ	NQ	NQ	6255.32	6255.32	NQ	9									+
	Q9RTZ5	Q9RTZ5	DUF1624 domain-containing protein	DR_1602	>tr|Q9RTZ5|Q9RTZ5_DEIRA DUF1624 domain-containing protein OS=Deinococcus radiodurans (strain ATCC 13939 / DSM 20539 / JCM 16871 / LMG 4051 / NBRC 15346 / NCIMB 9279 / R1 / VKM B-1422) OX=243230 GN=DR_1602 PE=4 SV=1	1	1	1	3.4	41.075	388	0.0043436	1.3167	By MS/MS	By MS/MS	732.09	612.6	629.58	666.15	1075	1031.2	958.06	992.66	1856500	357180	1499300	2	0.307756	0.175358	0.207502	-0.17703	-0.15108	-0.11755	+	+	+
	Q9RTZ6	Q9RTZ6	Nodulin 21-related protein	DR_1601	>tr|Q9RTZ6|Q9RTZ6_DEIRA Nodulin 21-related protein OS=Deinococcus radiodurans (strain ATCC 13939 / DSM 20539 / JCM 16871 / LMG 4051 / NBRC 15346 / NCIMB 9279 / R1 / VKM B-1422) OX=243230 GN=DR_1601 PE=4 SV=1	1	4	4	22.5	24.051	236	0	17.867	By MS/MS	By MS/MS	5076.1	4269.5	4092.1	4194.7	4310.8	3985.9	3730	4168.8	183240000	96989000	86252000	9	0.258706	0.201898	0.324224	-0.2202	-0.2705	-0.1741	+	+	+
	Q9RTZ7	Q9RTZ7	Uncharacterized protein	DR_1600	>tr|Q9RTZ7|Q9RTZ7_DEIRA Uncharacterized protein OS=Deinococcus radiodurans (strain ATCC 13939 / DSM 20539 / JCM 16871 / LMG 4051 / NBRC 15346 / NCIMB 9279 / R1 / VKM B-1422) OX=243230 GN=DR_1600 PE=4 SV=1	1	8	8	47.2	26.891	235	0	34.177	By MS/MS	By MS/MS	18560	17361	16975	17371	19404	17547	17882	18279	203700000	72555000	131150000	22	0.255188	0.337874	0.116271	-0.1164	-0.0298	-0.0557	+	+	+
	Q9RTZ8	Q9RTZ8	Serine protease (EC 3.4.21.-)	DR_1599	>tr|Q9RTZ8|Q9RTZ8_DEIRA Serine protease OS=Deinococcus radiodurans (strain ATCC 13939 / DSM 20539 / JCM 16871 / LMG 4051 / NBRC 15346 / NCIMB 9279 / R1 / VKM B-1422) OX=243230 GN=DR_1599 PE=3 SV=1	1	18	18	53.8	50.683	470	0	131.87	By MS/MS	By MS/MS	32874	31243	30053	29561	20482	19889	19071	18824	291290000	173660000	117630000	49	0.885038	0.59167	0.102323	-0.0042	-0.0168	-0.1385	+	+	+
	Q9RTZ9	Q9RTZ9	Protease, putative	DR_1598	>tr|Q9RTZ9|Q9RTZ9_DEIRA Protease, putative OS=Deinococcus radiodurans (strain ATCC 13939 / DSM 20539 / JCM 16871 / LMG 4051 / NBRC 15346 / NCIMB 9279 / R1 / VKM B-1422) OX=243230 GN=DR_1598 PE=3 SV=1	1	44	44	58.9	102.4	951	0	323.31	By MS/MS	By MS/MS	111130	112750	109710	106940	106890	106740	104690	102480	1615300000	902890000	712360000	150	0.110819	0.0303695	0.80057	0.1148	0.1463	0.0023	+	+	+
	Q9RU00	Q9RU00	Glucose 6-phosphate dehydrogenase assembly protein OpcA, putative	DR_1597	>tr|Q9RU00|Q9RU00_DEIRA Glucose 6-phosphate dehydrogenase assembly protein OpcA, putative OS=Deinococcus radiodurans (strain ATCC 13939 / DSM 20539 / JCM 16871 / LMG 4051 / NBRC 15346 / NCIMB 9279 / R1 / VKM B-1422) OX=243230 GN=DR_1597 PE=4 SV=1	1	15	15	53.2	33.69	312	0	65.468	By MS/MS	By MS/MS	23174	23393	22055	23256	19240	19877	18946	19440	241510000	130300000	111200000	33	0.0928487	0.0793996	0.0666962	0.1534	0.1077	0.1241	+	+	+
	Q9RU01	Q9RU01	Glucose-6-phosphate 1-dehydrogenase (G6PD) (EC 1.1.1.49)	zwf DR_1596	>tr|Q9RU01|Q9RU01_DEIRA Glucose-6-phosphate 1-dehydrogenase OS=Deinococcus radiodurans (strain ATCC 13939 / DSM 20539 / JCM 16871 / LMG 4051 / NBRC 15346 / NCIMB 9279 / R1 / VKM B-1422) OX=243230 GN=zwf PE=3 SV=1	1	37	37	61.2	65.599	590	0	189.86	By MS/MS	By MS/MS	114480	114020	109370	112860	92785	92147	87149	91159	1041200000	545280000	495900000	121	0.0773723	0.14833	0.00996563	0.0845	0.0513	0.0653	+	+	+
	Q9RU02	Q9RU02	6-phosphogluconate dehydrogenase	DR_1595	>tr|Q9RU02|Q9RU02_DEIRA 6-phosphogluconate dehydrogenase OS=Deinococcus radiodurans (strain ATCC 13939 / DSM 20539 / JCM 16871 / LMG 4051 / NBRC 15346 / NCIMB 9279 / R1 / VKM B-1422) OX=243230 GN=DR_1595 PE=3 SV=1	1	19	19	70.7	39.289	368	0	238.51	By MS/MS	By MS/MS	73329	73023	70115	73853	65387	67194	63620	68016	1788500000	966520000	821930000	120	0.141888	0.183687	0.0758025	0.1275	0.0967	0.1652	+	+	+
	Q9RU03	Q9RU03	Uncharacterized protein	DR_1594	>tr|Q9RU03|Q9RU03_DEIRA Uncharacterized protein OS=Deinococcus radiodurans (strain ATCC 13939 / DSM 20539 / JCM 16871 / LMG 4051 / NBRC 15346 / NCIMB 9279 / R1 / VKM B-1422) OX=243230 GN=DR_1594 PE=4 SV=1	1	1		1.7	43.8	411	0.164528	0.316	By MS/MS		NQ	NQ	NQ	NQ	NQ	NQ	NQ	NQ	NQ	NQ	NQ	19									+
	Q9RU04	Q9RU04	Transposase, putative	DR_1593	>tr|Q9RU04|Q9RU04_DEIRA Transposase, putative OS=Deinococcus radiodurans (strain ATCC 13939 / DSM 20539 / JCM 16871 / LMG 4051 / NBRC 15346 / NCIMB 9279 / R1 / VKM B-1422) OX=243230 GN=DR_1593 PE=3 SV=1	1	1	1	2	46.4	408	0.032	1.188		By MS/MS	NQ	NQ	NQ	NQ	NQ	NQ	NQ	NQ	NQ	NQ	NQ	1								+
	Q9RU06	Q9RU06	Uncharacterized protein	DR_1590	>tr|Q9RU06|Q9RU06_DEIRA Uncharacterized protein OS=Deinococcus radiodurans (strain ATCC 13939 / DSM 20539 / JCM 16871 / LMG 4051 / NBRC 15346 / NCIMB 9279 / R1 / VKM B-1422) OX=243230 GN=DR_1590 PE=4 SV=1	1	8	8	47.5	20.888	183	0	53.206	By MS/MS	By MS/MS	17143	16066	16008	15901	31447	29308	29864	29306	243740000	144400000	99338000	27	0.167995	0.367303	0.0289479	-0.0755	0.0358	-0.081	+	+	+
	Q9RU07	Q9RU07	Fructose-bisphosphate aldolase	DR_1589	>tr|Q9RU07|Q9RU07_DEIRA Fructose-bisphosphate aldolase OS=Deinococcus radiodurans (strain ATCC 13939 / DSM 20539 / JCM 16871 / LMG 4051 / NBRC 15346 / NCIMB 9279 / R1 / VKM B-1422) OX=243230 GN=DR_1589 PE=4 SV=1	1	23	23	90.2	32.421	305	0	295.09	By MS/MS	By MS/MS	91943	105590	101370	103200	98481	111460	106870	108930	5102300000	2709500000	2392700000	203	0.0034092	0.00602961	0.00359894	0.435	0.4199	0.3836	+	+	+	+
	Q9RU08	Q9RU08	Aminotransferase, class I, putative	DR_1588	>tr|Q9RU08|Q9RU08_DEIRA Aminotransferase, class I, putative OS=Deinococcus radiodurans (strain ATCC 13939 / DSM 20539 / JCM 16871 / LMG 4051 / NBRC 15346 / NCIMB 9279 / R1 / VKM B-1422) OX=243230 GN=DR_1588 PE=4 SV=1	1	14	14	41.9	45.195	420	0	62.27	By MS/MS	By MS/MS	16401	15624	15067	15924	34574	33262	32187	33631	265390000	119550000	145830000	27	0.0576829	0.605388	0.00902447	-0.0133	-0.0107	0.0326	+	+	+
	Q9RU10	Q9RU10	Glutamate racemase (EC 5.1.1.3)	murI DR_1586	>sp|Q9RU10|MURI_DEIRA Glutamate racemase OS=Deinococcus radiodurans (strain ATCC 13939 / DSM 20539 / JCM 16871 / LMG 4051 / NBRC 15346 / NCIMB 9279 / R1 / VKM B-1422) OX=243230 GN=murI PE=3 SV=2	1	7	6	40.3	30.143	290	0	48.018	By MS/MS	By MS/MS	5032.9	5158.4	5015.5	4966.9	6056.7	6305.6	5881	6254.2	75100000	43882000	31219000	15	0.0134584	0.142449	0.206828	0.1809	0.1488	0.1278	+	+	+
	Q9RU11	Q9RU11	Ribonuclease PH (RNase PH) (EC 2.7.7.56) (tRNA nucleotidyltransferase)	rph DR_1585	>sp|Q9RU11|RNPH_DEIRA Ribonuclease PH OS=Deinococcus radiodurans (strain ATCC 13939 / DSM 20539 / JCM 16871 / LMG 4051 / NBRC 15346 / NCIMB 9279 / R1 / VKM B-1422) OX=243230 GN=rph PE=3 SV=1	1	8	8	45.1	26.92	246	0	53.466	By MS/MS	By MS/MS	12510	12283	11732	11915	8778.2	8881.8	8430	8613.6	151850000	85084000	66765000	25	0.201483	0.315737	0.627799	0.091	0.056	0.02	+	+	+
	Q9RU12	Q9RU12	Uncharacterized protein	DR_1584	>tr|Q9RU12|Q9RU12_DEIRA Uncharacterized protein OS=Deinococcus radiodurans (strain ATCC 13939 / DSM 20539 / JCM 16871 / LMG 4051 / NBRC 15346 / NCIMB 9279 / R1 / VKM B-1422) OX=243230 GN=DR_1584 PE=4 SV=1	1	2		8.6	16.6	152	0.088785	0.358	By MS/MS		NQ	NQ	NQ	NQ	NQ	NQ	NQ	NQ	NQ	NQ	NQ	14									+
	Q9RU13	Q9RU13	Uncharacterized protein	DR_1583	>tr|Q9RU13|Q9RU13_DEIRA Uncharacterized protein OS=Deinococcus radiodurans (strain ATCC 13939 / DSM 20539 / JCM 16871 / LMG 4051 / NBRC 15346 / NCIMB 9279 / R1 / VKM B-1422) OX=243230 GN=DR_1583 PE=4 SV=1	1	1	1	2	28.1	262	0.016	1.821		By MS/MS	NQ	NQ	NQ	NQ	NQ	NQ	NQ	NQ	NQ	NQ	NQ	1								+
	Q9RU15	Q9RU15	ABC transporter, ATP-binding protein	DR_1581	>tr|Q9RU15|Q9RU15_DEIRA ABC transporter, ATP-binding protein OS=Deinococcus radiodurans (strain ATCC 13939 / DSM 20539 / JCM 16871 / LMG 4051 / NBRC 15346 / NCIMB 9279 / R1 / VKM B-1422) OX=243230 GN=DR_1581 PE=4 SV=1	1	10	10	27.2	38.254	346	0	36.369	By MS/MS	By MS/MS	16082	17021	16383	16900	16351	17272	18357	18771	261540000	147140000	114400000	17	0.130714	0.0571394	0.0423824	0.242	0.3561	0.3417	+	+	+	+
	Q9RU16	Q9RU16	VOC domain-containing protein	DR_1580	>tr|Q9RU16|Q9RU16_DEIRA VOC domain-containing protein OS=Deinococcus radiodurans (strain ATCC 13939 / DSM 20539 / JCM 16871 / LMG 4051 / NBRC 15346 / NCIMB 9279 / R1 / VKM B-1422) OX=243230 GN=DR_1580 PE=4 SV=1	1	2	2	21.3	13.683	122	0	10.563	By MS/MS	By MS/MS	4564	4461.3	3483.7	3943.6	250.11	229.94	176.66	231.06	11603000	7019300	4583900	3	0.761211	0.100099	0.25924	-0.03805	-0.60203	-0.18383	+	+	+
	Q9RU17	Q9RU17	Uncharacterized protein	DR_1579	>tr|Q9RU17|Q9RU17_DEIRA Uncharacterized protein OS=Deinococcus radiodurans (strain ATCC 13939 / DSM 20539 / JCM 16871 / LMG 4051 / NBRC 15346 / NCIMB 9279 / R1 / VKM B-1422) OX=243230 GN=DR_1579 PE=4 SV=1	1	24	24	68.6	48.106	452	0	223.25	By MS/MS	By MS/MS	58871	58073	55655	56253	63917	63837	61117	61105	1351500000	771590000	579910000	105	0.0344478	0.0372093	0.496615	0.0795	0.0603	-0.0101	+	+	+
	Q9RU18	Q9RU18	NYN domain-containing protein	DR_1578	>tr|Q9RU18|Q9RU18_DEIRA NYN domain-containing protein OS=Deinococcus radiodurans (strain ATCC 13939 / DSM 20539 / JCM 16871 / LMG 4051 / NBRC 15346 / NCIMB 9279 / R1 / VKM B-1422) OX=243230 GN=DR_1578 PE=4 SV=1	1	10	10	49.2	20.927	185	0	79.653	By MS/MS	By MS/MS	20483	20403	19782	20450	35618	35765	35004	35881	422760000	247140000	175620000	39	0.0125134	0.0451178	0.0114036	0.0993	0.1237	0.1139	+	+	+
	Q9RU19	Q9RU19	S-adenosylmethionine:tRNA ribosyltransferase-isomerase (EC 2.4.99.17) (Queuosine biosynthesis protein QueA)	queA DR_1577	>sp|Q9RU19|QUEA_DEIRA S-adenosylmethionine:tRNA ribosyltransferase-isomerase OS=Deinococcus radiodurans (strain ATCC 13939 / DSM 20539 / JCM 16871 / LMG 4051 / NBRC 15346 / NCIMB 9279 / R1 / VKM B-1422) OX=243230 GN=queA PE=3 SV=1	1	13	13	43.1	39.561	362	0	81.433	By MS/MS	By MS/MS	18114	18308	17347	17806	17189	17079	15881	16381	94785000	44561000	50224000	27	0.0920305	0.358364	0.496873	0.1044	0.0337	0.0231	+	+	+
	Q9RU21	Q9RU21	Uncharacterized protein	DR_1575	>tr|Q9RU21|Q9RU21_DEIRA Uncharacterized protein OS=Deinococcus radiodurans (strain ATCC 13939 / DSM 20539 / JCM 16871 / LMG 4051 / NBRC 15346 / NCIMB 9279 / R1 / VKM B-1422) OX=243230 GN=DR_1575 PE=4 SV=1	1	3	3	19.1	22.718	215	0	11.02	By MS/MS	By MS/MS	4047	3815.5	3886.2	3903.1	3654.3	3592.1	3385.5	3429.6	11076000	6239300	4836300	6	0.991752	0.471155	0.613187	-0.0006	0.0407	-0.0212	+	+	+
	Q9RU22	Q9RU22	Uncharacterized protein	DR_1574	>tr|Q9RU22|Q9RU22_DEIRA Uncharacterized protein OS=Deinococcus radiodurans (strain ATCC 13939 / DSM 20539 / JCM 16871 / LMG 4051 / NBRC 15346 / NCIMB 9279 / R1 / VKM B-1422) OX=243230 GN=DR_1574 PE=4 SV=1	1	6	6	32.4	24.627	238	0	41.418	By MS/MS	By MS/MS	8655.7	8514.2	7696.2	8162.4	5414.7	5357.7	5086.5	5259.5	165010000	71472000	93535000	15	0.305359	0.466242	0.890058	0.0639	-0.0388	-0.0052	+	+	+
	Q9RU23	Q9RU23	CTP synthase (EC 6.3.4.2) (Cytidine 5'-triphosphate synthase) (Cytidine triphosphate synthetase) (CTP synthetase) (CTPS) (UTP--ammonia ligase)	pyrG DR_1573	>sp|Q9RU23|PYRG_DEIRA CTP synthase OS=Deinococcus radiodurans (strain ATCC 13939 / DSM 20539 / JCM 16871 / LMG 4051 / NBRC 15346 / NCIMB 9279 / R1 / VKM B-1422) OX=243230 GN=pyrG PE=3 SV=1	1	19	18	50.2	59.112	544	0	115.67	By MS/MS	By MS/MS	23808	24135	22282	23900	17530	17797	16921	17798	411580000	238960000	172620000	51	0.0607712	0.152558	0.0818578	0.1354	0.0605	0.1311	+	+	+
	Q9RU24	Q9RU24	Probable ABC transporter-binding protein DR_1571	DR_1571	>sp|Q9RU24|UF71_DEIRA Probable ABC transporter-binding protein DR_1571 OS=Deinococcus radiodurans (strain ATCC 13939 / DSM 20539 / JCM 16871 / LMG 4051 / NBRC 15346 / NCIMB 9279 / R1 / VKM B-1422) OX=243230 GN=DR_1571 PE=1 SV=1	1	47	47	71.9	65.62	594	0	323.31	By MS/MS	By MS/MS	392780	366150	392320	366960	403160	364130	383090	364650	16683000000	8925000000	7757900000	524	0.12333	0.108127	0.178292	-0.1221	0.1233	-0.1098	+	+	+
	Q9RU25	Q9RU25	Peptide ABC transporter, permease protein	DR_1570	>tr|Q9RU25|Q9RU25_DEIRA Peptide ABC transporter, permease protein OS=Deinococcus radiodurans (strain ATCC 13939 / DSM 20539 / JCM 16871 / LMG 4051 / NBRC 15346 / NCIMB 9279 / R1 / VKM B-1422) OX=243230 GN=DR_1570 PE=3 SV=1	1	6	6	21.3	37.227	333	0	60.668	By MS/MS	By MS/MS	15606	15446	14178	15852	16552	16262	14583	16614	323630000	174940000	148680000	27	0.0945981	0.0665222	0.0628495	0.0626	-0.0955	0.131	+	+	+
	Q9RU26	Q9RU26	Peptide ABC transporter, permease protein	DR_1569	>tr|Q9RU26|Q9RU26_DEIRA Peptide ABC transporter, permease protein OS=Deinococcus radiodurans (strain ATCC 13939 / DSM 20539 / JCM 16871 / LMG 4051 / NBRC 15346 / NCIMB 9279 / R1 / VKM B-1422) OX=243230 GN=DR_1569 PE=3 SV=1	1	11	11	26.1	41.716	376	0	62.307	By MS/MS	By MS/MS	42689	44928	41513	46409	34459	33659	30963	34223	450230000	258590000	191640000	32	0.294229	0.869793	0.172202	0.1329	0.0156	0.2033	+	+	+
	Q9RU27	Q9RU27	Peptide ABC transporter, ATP-binding protein	DR_1568	>tr|Q9RU27|Q9RU27_DEIRA Peptide ABC transporter, ATP-binding protein OS=Deinococcus radiodurans (strain ATCC 13939 / DSM 20539 / JCM 16871 / LMG 4051 / NBRC 15346 / NCIMB 9279 / R1 / VKM B-1422) OX=243230 GN=DR_1568 PE=4 SV=1	1	19	19	57.3	42.024	386	0	137.06	By MS/MS	By MS/MS	81584	84801	82085	83540	67005	67660	64246	65711	2036100000	1104600000	931520000	143	0.0963121	0.0896465	0.134448	0.161	0.1444	0.1121	+	+	+
	Q9RU28	Q9RU28	Peptide ABC transporter, ATP-binding protein	DR_1567	>tr|Q9RU28|Q9RU28_DEIRA Peptide ABC transporter, ATP-binding protein OS=Deinococcus radiodurans (strain ATCC 13939 / DSM 20539 / JCM 16871 / LMG 4051 / NBRC 15346 / NCIMB 9279 / R1 / VKM B-1422) OX=243230 GN=DR_1567 PE=4 SV=1	1	18	18	58.1	38.001	346	0	152.98	By MS/MS	By MS/MS	61786	63977	60577	61877	55561	56671	54010	55634	1982400000	1125600000	856740000	119	0.084322	0.00246826	0.00335683	0.1682	0.1277	0.1095	+	+	+
	Q9RU30	Q9RU30	HD-GYP domain-containing protein	DR_1565	>tr|Q9RU30|Q9RU30_DEIRA HD-GYP domain-containing protein OS=Deinococcus radiodurans (strain ATCC 13939 / DSM 20539 / JCM 16871 / LMG 4051 / NBRC 15346 / NCIMB 9279 / R1 / VKM B-1422) OX=243230 GN=DR_1565 PE=4 SV=1	1	14	14	50	34.47	324	0	77.84	By MS/MS	By MS/MS	35348	36916	35357	37090	39979	42008	40168	41883	302000000	151030000	150970000	40	0.00313608	0.00137727	0.00125465	0.2177	0.1961	0.2274	+	+	+	+
	Q9RU31	Q9RU31	APH domain-containing protein	DR_1564	>tr|Q9RU31|Q9RU31_DEIRA APH domain-containing protein OS=Deinococcus radiodurans (strain ATCC 13939 / DSM 20539 / JCM 16871 / LMG 4051 / NBRC 15346 / NCIMB 9279 / R1 / VKM B-1422) OX=243230 GN=DR_1564 PE=4 SV=1	1	4	4	26.3	31.47	278	0	9.4639	By MS/MS	By MS/MS	3258.6	3183.6	3199.5	3206.3	1727.2	1601.8	1484.2	1571.2	11918000	7980400	3937600	7	0.782875	0.889267	0.739501	-0.0241	-0.0172	-0.0297	+	+	+
	Q9RU32	Q9RU32	Uracil phosphoribosyltransferase (EC 2.4.2.9) (UMP pyrophosphorylase) (UPRTase)	upp DR_1563	>sp|Q9RU32|UPP_DEIRA Uracil phosphoribosyltransferase OS=Deinococcus radiodurans (strain ATCC 13939 / DSM 20539 / JCM 16871 / LMG 4051 / NBRC 15346 / NCIMB 9279 / R1 / VKM B-1422) OX=243230 GN=upp PE=3 SV=1	1	11	11	74.8	22.641	210	0	142.97	By MS/MS	By MS/MS	15411	15957	15609	15614	19333	19150	19382	19669	474340000	244430000	229910000	42	0.220832	0.0242979	0.0397661	0.1293	0.2091	0.1452	+	+	+	+
	Q9RU33	Q9RU33	Undecaprenyl-phosphate alpha-N-acetylglucosaminyltransferase, putative	DR_1562	>tr|Q9RU33|Q9RU33_DEIRA Undecaprenyl-phosphate alpha-N-acetylglucosaminyltransferase, putative OS=Deinococcus radiodurans (strain ATCC 13939 / DSM 20539 / JCM 16871 / LMG 4051 / NBRC 15346 / NCIMB 9279 / R1 / VKM B-1422) OX=243230 GN=DR_1562 PE=4 SV=1	1	3		3.2	39.8	376	0.412712	0.197	By MS/MS		NQ	NQ	NQ	NQ	NQ	NQ	NQ	NQ	NQ	NQ	NQ	6									+
	Q9RU34	Q9RU34	UDP-N-acetylglucosamine 2-epimerase	DR_1561	>tr|Q9RU34|Q9RU34_DEIRA UDP-N-acetylglucosamine 2-epimerase OS=Deinococcus radiodurans (strain ATCC 13939 / DSM 20539 / JCM 16871 / LMG 4051 / NBRC 15346 / NCIMB 9279 / R1 / VKM B-1422) OX=243230 GN=DR_1561 PE=3 SV=1	1	17	17	40.6	41.501	384	0	74.197	By MS/MS	By MS/MS	35189	35059	34007	34733	40535	39765	37574	40346	235570000	108540000	127030000	45	0.0915494	0.322221	0.131417	0.07	0.0507	0.0826	+	+	+
	Q9RU35	Q9RU35	DAGKc domain-containing protein	DR_1560	>tr|Q9RU35|Q9RU35_DEIRA DAGKc domain-containing protein OS=Deinococcus radiodurans (strain ATCC 13939 / DSM 20539 / JCM 16871 / LMG 4051 / NBRC 15346 / NCIMB 9279 / R1 / VKM B-1422) OX=243230 GN=DR_1560 PE=4 SV=1	1	5	5	14.5	33.135	318	0	5.2087	By MS/MS	By MS/MS	8555.5	8252.8	8087.3	8193.3	8102.9	7641	7103.9	7208.3	17619000	11025000	6594100	7	0.710282	0.502919	0.253176	-0.022	-0.0469	-0.0953	+	+	+
	Q9RU37	Q9RU37	DNA-binding response regulator	DR_1558	>tr|Q9RU37|Q9RU37_DEIRA DNA-binding response regulator OS=Deinococcus radiodurans (strain ATCC 13939 / DSM 20539 / JCM 16871 / LMG 4051 / NBRC 15346 / NCIMB 9279 / R1 / VKM B-1422) OX=243230 GN=DR_1558 PE=4 SV=1	1	4	4	27.6	24.452	225	0	25.364	By MS/MS	By MS/MS	472.68	383.52	396.85	363.7	10538	10408	9770.5	10244	9263600	4695600	4568000	5	0.402391	0.496387	0.33506	-0.168	-0.1245	-0.2459	+	+	+
	Q9RU39	Q9RU39	Two-component sensor, putative	DR_1556	>tr|Q9RU39|Q9RU39_DEIRA Two-component sensor, putative OS=Deinococcus radiodurans (strain ATCC 13939 / DSM 20539 / JCM 16871 / LMG 4051 / NBRC 15346 / NCIMB 9279 / R1 / VKM B-1422) OX=243230 GN=DR_1556 PE=4 SV=1	1	4		3.35	59.2	569	0.418079	0.184	By MS/MS	By MS/MS	NQ	NQ	NQ	NQ	NQ	NQ	NQ	NQ	NQ	NQ	NQ	45									+
	Q9RU40	Q9RU40	Uncharacterized protein	DR_1555	>tr|Q9RU40|Q9RU40_DEIRA Uncharacterized protein OS=Deinococcus radiodurans (strain ATCC 13939 / DSM 20539 / JCM 16871 / LMG 4051 / NBRC 15346 / NCIMB 9279 / R1 / VKM B-1422) OX=243230 GN=DR_1555 PE=4 SV=1	1	19	19	46.5	44.368	411	0	89.43	By MS/MS	By MS/MS	22014	21808	20850	21438	20612	19872	18760	19408	210700000	107350000	103350000	39	0.35071	0.984353	0.909583	0.0405	0.0007	-0.004	+	+	+
	Q9RU41	Q9RU41	Peptide chain release factor 3 (RF-3)	prfC DR_1553	>tr|Q9RU41|Q9RU41_DEIRA Peptide chain release factor 3 OS=Deinococcus radiodurans (strain ATCC 13939 / DSM 20539 / JCM 16871 / LMG 4051 / NBRC 15346 / NCIMB 9279 / R1 / VKM B-1422) OX=243230 GN=prfC PE=3 SV=1	1	18	18	49.1	59.444	538	0	168.25	By MS/MS	By MS/MS	26864	27012	25582	26546	27655	27754	25922	27595	363880000	185350000	178520000	56	0.0782557	0.197833	0.0923008	0.11	0.0442	0.0876	+	+	+
[truncated: 1,572 more rows]
